# Supplementary material for: Trafficking of the glutamate transporter is impaired in LRRK2-related Parkinson’s disease
Source: Acta Neuropathol. 2022 May 21;144(1):81–106. doi: 10.1007/s00401-022-02437-0 (PMC9217889; doi:10.1007/s00401-022-02437-0)
Supplement: Supplementary file 3 — Supplementary file3 (XLSX 12 KB) [file 401_2022_2437_MOESM3_ESM.xlsx]

## Sheet: Foglio1
source	term_name	term_id	adjusted_p_value	negative_log10_of_adjusted_p_value	term_size	query_size	intersection_size	effective_domain_size	intersections
GO:CC	AP-type membrane coat adaptor complex	GO:0030119	6.69231e-05	4.17442	41	9	3	21016	O54774,H3BKM0,P17427
GO:CC	calcium- and calmodulin-dependent protein kinase complex	GO:0005954	0.000189879	3.72152	5	9	2	21016	P11798,Q5SVI9
GO:CC	AP-2 adaptor complex	GO:0030122	0.000853506	3.06879	10	9	2	21016	H3BKM0,P17427
GO:CC	membrane coat	GO:0030117	0.000858957	3.06603	95	9	3	21016	O54774,H3BKM0,P17427
GO:CC	coated membrane	GO:0048475	0.000858957	3.06603	95	9	3	21016	O54774,H3BKM0,P17427
GO:CC	clathrin coat of endocytic vesicle	GO:0030128	0.00104294	2.98174	11	9	2	21016	H3BKM0,P17427
GO:CC	clathrin-coated endocytic vesicle membrane	GO:0030669	0.00125125	2.90265	12	9	2	21016	H3BKM0,P17427
GO:CC	clathrin coat of coated pit	GO:0030132	0.0019893	2.7013	15	9	2	21016	H3BKM0,P17427
GO:CC	glutamatergic synapse	GO:0098978	0.00342971	2.46474	474	9	4	21016	O54774,H3BKM0,P11798,Q5SVI9
GO:CC	clathrin-coated endocytic vesicle	GO:0045334	0.00521858	2.28245	24	9	2	21016	H3BKM0,P17427
GO:CC	clathrin adaptor complex	GO:0030131	0.00567111	2.24633	25	9	2	21016	H3BKM0,P17427
GO:CC	clathrin vesicle coat	GO:0030125	0.00567111	2.24633	25	9	2	21016	H3BKM0,P17427
GO:CC	clathrin-coated vesicle membrane	GO:0030665	0.0186317	1.72975	45	9	2	21016	H3BKM0,P17427
GO:CC	synapse	GO:0045202	0.0190561	1.71996	1467	9	5	21016	O54774,H3BKM0,P11798,Q5SVI9,P17427
GO:CC	postsynapse	GO:0098794	0.019336	1.71363	739	9	4	21016	O54774,H3BKM0,P11798,Q5SVI9
GO:CC	clathrin coat	GO:0030118	0.0194743	1.71054	46	9	2	21016	H3BKM0,P17427
GO:CC	vesicle coat	GO:0030120	0.0258878	1.58691	53	9	2	21016	H3BKM0,P17427
GO:CC	endocytic vesicle membrane	GO:0030666	0.0354543	1.45033	62	9	2	21016	H3BKM0,P17427
GO:CC	clathrin-coated pit	GO:0005905	0.0377811	1.42273	64	9	2	21016	H3BKM0,P17427
GO:CC	glutamatergic postsynaptic density	GO:0099573	0.049912	1.30179	1	9	1	21016	P11798
