# Supplementary material for: Trafficking of the glutamate transporter is impaired in LRRK2-related Parkinson’s disease
Source: Acta Neuropathol. 2022 May 21;144(1):81–106. doi: 10.1007/s00401-022-02437-0 (PMC9217889; doi:10.1007/s00401-022-02437-0)
Supplement: Supplementary file 4 — Supplementary file4 (XLSX 15 KB) [file 401_2022_2437_MOESM4_ESM.xlsx]

## Sheet: Foglio1
source	term_name	term_id	adjusted_p_value	negative_log10_of_adjusted_p_value	term_size	query_size	intersection_size	effective_domain_size	intersections
GO:CC	myelin sheath	GO:0043209	3.50916e-22	21.4548	206	39	17	21016	P46660,P16858,Q9D6F9,Q8VEM8,P48962,P46460,P63260,P62631,P16330,P68372,P51881,P10126,O88935,P05213,A2AKV1,Q03265,P68369
GO:CC	polymeric cytoskeletal fiber	GO:0099513	4.53678e-10	9.34325	752	39	15	21016	Q8BFZ3,P46660,Q9D6F9,Q7TMM9,P99024,P63260,P68134,Q9ERD7,P68368,P16330,P68372,Q922F4,Q9CWF2,P05213,P68369
GO:CC	cytoskeleton	GO:0005856	9.09724e-10	9.04109	2268	39	22	21016	Q8BFZ3,P46660,P16858,Q9D6F9,Q7TMM9,P99024,P63260,A0A338P6R8,P18760,P68134,Q9ERD7,P68368,P16330,P68372,P51881,Q922F4,P10126,Q9CWF2,O88935,P05213,Q61879,P68369
GO:CC	supramolecular fiber	GO:0099512	1.52123e-09	8.8178	986	39	16	21016	Q8BFZ3,P46660,Q9D6F9,Q7TMM9,P99024,P63260,P68134,Q9ERD7,P68368,P16330,P68372,Q922F4,Q9CWF2,P05213,Q61879,P68369
GO:CC	supramolecular polymer	GO:0099081	1.69225e-09	8.77154	993	39	16	21016	Q8BFZ3,P46660,Q9D6F9,Q7TMM9,P99024,P63260,P68134,Q9ERD7,P68368,P16330,P68372,Q922F4,Q9CWF2,P05213,Q61879,P68369
GO:CC	microtubule	GO:0005874	4.79607e-08	7.31911	426	39	11	21016	Q9D6F9,Q7TMM9,P99024,Q9ERD7,P68368,P16330,P68372,Q922F4,Q9CWF2,P05213,P68369
GO:CC	microtubule cytoskeleton	GO:0015630	8.69346e-08	7.06081	1294	39	16	21016	P16858,Q9D6F9,Q7TMM9,P99024,A0A338P6R8,P68134,Q9ERD7,P68368,P16330,P68372,P51881,Q922F4,Q9CWF2,P05213,Q61879,P68369
GO:CC	supramolecular complex	GO:0099080	8.89286e-08	7.05096	1296	39	16	21016	Q8BFZ3,P46660,Q9D6F9,Q7TMM9,P99024,P63260,P68134,Q9ERD7,P68368,P16330,P68372,Q922F4,Q9CWF2,P05213,Q61879,P68369
GO:CC	intracellular non-membrane-bounded organelle	GO:0043232	1.53658e-05	4.81345	4500	39	24	21016	Q8BFZ3,P46660,P16858,Q9D6F9,Q7TMM9,P99024,P63260,A0A338P6R8,P18760,P68134,Q9ERD7,P68368,P47963,P16330,P68372,P51881,Q922F4,P10126,Q9CWF2,O88935,P05213,Q61879,P97807,P68369
GO:CC	non-membrane-bounded organelle	GO:0043228	1.64343e-05	4.78425	4515	39	24	21016	Q8BFZ3,P46660,P16858,Q9D6F9,Q7TMM9,P99024,P63260,A0A338P6R8,P18760,P68134,Q9ERD7,P68368,P47963,P16330,P68372,P51881,Q922F4,P10126,Q9CWF2,O88935,P05213,Q61879,P97807,P68369
GO:CC	cytoplasm	GO:0005737	2.40937e-05	4.6181	11093	39	36	21016	Q8BFZ3,P46660,Q7M6W1,P16858,Q9D6F9,Q9Z1A1,Q7TMM9,P99024,Q8VEM8,A0A0R4J107,P48962,P46460,P63260,A0A338P6R8,P18760,P68134,P62631,Q9ERD7,P68368,P47963,P16330,P68372,Q8BRQ9,P51881,Q922F4,Q91VA7,Q3U4F0,P10126,Q9CWF2,O88935,P05213,A2AKV1,Q61879,P97807,Q03265,P68369
GO:CC	organelle	GO:0043226	2.51577e-05	4.59933	12827	39	38	21016	Q8BFZ3,P46660,Q7M6W1,P16858,Q9D6F9,Q9Z1A1,Q7TMM9,P99024,Q8VEM8,A0A0R4J107,P48962,P46460,P63260,P43006,A0A338P6R8,P18760,P68134,P62631,Q9ERD7,P68368,P47963,P16330,P68372,Q8BRQ9,P51881,Q8C048,Q922F4,Q91VA7,Q3U4F0,P10126,Q9CWF2,O88935,P05213,A2AKV1,Q61879,P97807,Q03265,P68369
GO:CC	synapse	GO:0045202	4.01832e-05	4.39596	1467	39	14	21016	Q8BFZ3,P46660,P16858,P46460,P63260,P43006,A0A338P6R8,P18760,P62631,Q8C048,Q9CWF2,O88935,Q61879,P68369
GO:CC	membrane raft	GO:0045121	0.000115568	3.93716	392	39	8	21016	P99024,P48962,P43006,P51881,Q8C048,P05213,Q03265,P68369
GO:CC	membrane microdomain	GO:0098857	0.000117813	3.92881	393	39	8	21016	P99024,P48962,P43006,P51881,Q8C048,P05213,Q03265,P68369
GO:CC	intracellular organelle	GO:0043229	0.000135659	3.86755	12510	39	37	21016	Q8BFZ3,P46660,Q7M6W1,P16858,Q9D6F9,Q9Z1A1,Q7TMM9,P99024,Q8VEM8,A0A0R4J107,P48962,P46460,P63260,A0A338P6R8,P18760,P68134,P62631,Q9ERD7,P68368,P47963,P16330,P68372,Q8BRQ9,P51881,Q8C048,Q922F4,Q91VA7,Q3U4F0,P10126,Q9CWF2,O88935,P05213,A2AKV1,Q61879,P97807,Q03265,P68369
GO:CC	organelle envelope	GO:0031967	0.000194398	3.71131	1176	39	12	21016	P16858,P99024,Q8VEM8,A0A0R4J107,P48962,P18760,P16330,Q8BRQ9,P51881,Q3U4F0,A2AKV1,Q03265
GO:CC	envelope	GO:0031975	0.000194398	3.71131	1176	39	12	21016	P16858,P99024,Q8VEM8,A0A0R4J107,P48962,P18760,P16330,Q8BRQ9,P51881,Q3U4F0,A2AKV1,Q03265
GO:CC	mitochondrial inner membrane	GO:0005743	0.000331193	3.47992	451	39	8	21016	Q8VEM8,P48962,P16330,Q8BRQ9,P51881,Q3U4F0,A2AKV1,Q03265
GO:CC	postsynaptic cytoskeleton	GO:0099571	0.000604366	3.2187	15	39	3	21016	P46660,P63260,Q61879
GO:CC	mitochondrial membrane	GO:0031966	0.000720718	3.14223	677	39	9	21016	Q8VEM8,P48962,P18760,P16330,Q8BRQ9,P51881,Q3U4F0,A2AKV1,Q03265
GO:CC	organelle inner membrane	GO:0019866	0.000824796	3.08365	510	39	8	21016	Q8VEM8,P48962,P16330,Q8BRQ9,P51881,Q3U4F0,A2AKV1,Q03265
GO:CC	mitochondrial envelope	GO:0005740	0.00142103	2.8474	736	39	9	21016	Q8VEM8,P48962,P18760,P16330,Q8BRQ9,P51881,Q3U4F0,A2AKV1,Q03265
GO:CC	tubulin complex	GO:0045298	0.00229565	2.63909	3	39	2	21016	P99024,P68372
GO:CC	cell junction	GO:0030054	0.0024868	2.60436	2071	39	14	21016	Q8BFZ3,P46660,P16858,P46460,P63260,P43006,A0A338P6R8,P18760,P62631,Q8C048,Q9CWF2,O88935,Q61879,P68369
GO:CC	integral component of mitochondrial membrane	GO:0032592	0.00382241	2.41766	83	39	4	21016	Q8VEM8,P48962,Q8BRQ9,Q3U4F0
GO:CC	intrinsic component of mitochondrial membrane	GO:0098573	0.00420053	2.3767	85	39	4	21016	Q8VEM8,P48962,Q8BRQ9,Q3U4F0
GO:CC	glutamatergic synapse	GO:0098978	0.00533898	2.27254	474	39	7	21016	Q8BFZ3,P46660,P16858,P43006,P18760,Q8C048,Q61879
GO:CC	mitochondrial proton-transporting ATP synthase complex, catalytic sector F(1)	GO:0000275	0.00763422	2.11724	5	39	2	21016	A2AKV1,Q03265
GO:CC	intracellular anatomical structure	GO:0005622	0.00798099	2.09794	14111	39	37	21016	Q8BFZ3,P46660,Q7M6W1,P16858,Q9D6F9,Q9Z1A1,Q7TMM9,P99024,Q8VEM8,A0A0R4J107,P48962,P46460,P63260,A0A338P6R8,P18760,P68134,P62631,Q9ERD7,P68368,P47963,P16330,P68372,Q8BRQ9,P51881,Q8C048,Q922F4,Q91VA7,Q3U4F0,P10126,Q9CWF2,O88935,P05213,A2AKV1,Q61879,P97807,Q03265,P68369
GO:CC	Schaffer collateral - CA1 synapse	GO:0098685	0.00930078	2.03148	104	39	4	21016	P46660,P63260,Q9CWF2,O88935
GO:CC	proton-transporting ATP synthase complex, catalytic core F(1)	GO:0045261	0.0114379	1.94165	6	39	2	21016	A2AKV1,Q03265
GO:CC	postsynapse	GO:0098794	0.012018	1.92017	739	39	8	21016	P46660,P16858,P46460,P63260,P43006,P18760,O88935,Q61879
GO:CC	mitochondrial permeability transition pore complex	GO:0005757	0.0159943	1.79604	7	39	2	21016	P48962,P51881
GO:CC	axon	GO:0030424	0.0163367	1.78683	772	39	8	21016	Q8BFZ3,Q9D6F9,P63260,P43006,P18760,Q9ERD7,O88935,Q61879
GO:CC	mitochondrion	GO:0005739	0.0173324	1.76114	1827	39	12	21016	P16858,Q8VEM8,P48962,P18760,P16330,Q8BRQ9,P51881,Q91VA7,Q3U4F0,A2AKV1,P97807,Q03265
GO:CC	integral component of mitochondrial inner membrane	GO:0031305	0.0220208	1.65717	48	39	3	21016	Q8VEM8,Q8BRQ9,Q3U4F0
GO:CC	cell body	GO:0044297	0.0220709	1.65618	806	39	8	21016	Q9D6F9,P99024,P43006,P18760,P68134,P62631,Q9ERD7,Q61879
GO:CC	intrinsic component of mitochondrial inner membrane	GO:0031304	0.0234268	1.63029	49	39	3	21016	Q8VEM8,Q8BRQ9,Q3U4F0
GO:CC	cell leading edge	GO:0031252	0.0325233	1.48781	437	39	6	21016	P43006,P18760,P68134,Q9ERD7,P10126,Q61879
GO:CC	postsynaptic actin cytoskeleton	GO:0098871	0.0416935	1.37993	11	39	2	21016	P63260,Q61879
