# Supplementary material for: Trafficking of the glutamate transporter is impaired in LRRK2-related Parkinson’s disease
Source: Acta Neuropathol. 2022 May 21;144(1):81–106. doi: 10.1007/s00401-022-02437-0 (PMC9217889; doi:10.1007/s00401-022-02437-0)
Supplement: Supplementary file 5 — Supplementary file5 (XLSX 13 KB) [file 401_2022_2437_MOESM5_ESM.xlsx]

## Sheet: Sheet1
source	term_name	term_id	adjusted_p_value	negative_log10_of_adjusted_p_value	term_size	query_size	intersection_size	effective_domain_size	intersections
GO:CC	myelin sheath	GO:0043209	7.75463e-16	15.1104	206	14	10	21016	A0A1L1SU37,D3YYN7,A0A0N4SUX5,A0A0J9YUE9,Q99KI0,P56480,Q8VDN2,P18872,Q64332,P60202
GO:CC	membrane protein complex	GO:0098796	0.000422435	3.37424	1147	14	7	21016	D3YYN7,A0A0J9YUE9,P56480,Q8VDN2,P18872,Q64332,P60202
GO:CC	intercalated disc	GO:0014704	0.000912642	3.0397	59	14	3	21016	E9PZW0,D3YYN7,Q8VDN2
GO:CC	plasma membrane region	GO:0098590	0.00106308	2.97343	1318	14	7	21016	E9PZW0,Q8VDD5,D3YYN7,A0A0N4SUX5,P11499,A0A0J9YUE9,Q8VDN2
GO:CC	photoreceptor inner segment	GO:0001917	0.00188378	2.72497	75	14	3	21016	A0A1L1SU37,A0A0N4SUX5,A0A0J9YUE9
GO:CC	cell-cell contact zone	GO:0044291	0.00246382	2.60839	82	14	3	21016	E9PZW0,D3YYN7,Q8VDN2
GO:CC	sodium:potassium-exchanging ATPase complex	GO:0005890	0.00330422	2.48093	12	14	2	21016	D3YYN7,Q8VDN2
GO:CC	cation-transporting ATPase complex	GO:0090533	0.00525071	2.27978	15	14	2	21016	D3YYN7,Q8VDN2
GO:CC	protein-containing complex	GO:0032991	0.00539185	2.26826	5312	14	11	21016	A0A1L1SU37,Q8VDD5,D3YYN7,A0A0N4SUX5,P11499,A0A0J9YUE9,P56480,Q8VDN2,P18872,Q64332,P60202
GO:CC	plasma membrane bounded cell projection	GO:0120025	0.00540591	2.26713	2392	14	8	21016	A0A1L1SU37,Q8VDD5,D3YYN7,A0A0N4SUX5,P11499,A0A0J9YUE9,Q8VDN2,P18872
GO:CC	ATPase dependent transmembrane transport complex	GO:0098533	0.00679574	2.16776	17	14	2	21016	D3YYN7,Q8VDN2
GO:CC	cell projection	GO:0042995	0.00719118	2.1432	2487	14	8	21016	A0A1L1SU37,Q8VDD5,D3YYN7,A0A0N4SUX5,P11499,A0A0J9YUE9,Q8VDN2,P18872
GO:CC	cell periphery	GO:0071944	0.00735737	2.13328	6817	14	12	21016	E9PZW0,A0A1L1SU37,Q8VDD5,D3YYN7,A0A0N4SUX5,P11499,A0A0J9YUE9,P56480,Q8VDN2,P18872,Q64332,P60202
GO:CC	membrane raft	GO:0045121	0.0125476	1.90144	392	14	4	21016	D3YYN7,A0A0N4SUX5,P56480,Q8VDN2
GO:CC	membrane microdomain	GO:0098857	0.0126717	1.89716	393	14	4	21016	D3YYN7,A0A0N4SUX5,P56480,Q8VDN2
GO:CC	cell junction	GO:0030054	0.0200076	1.69881	2071	14	7	21016	E9PZW0,Q8VDD5,D3YYN7,A0A0N4SUX5,A0A0J9YUE9,Q8VDN2,Q64332
GO:CC	synapse	GO:0045202	0.0257265	1.58962	1467	14	6	21016	Q8VDD5,D3YYN7,A0A0N4SUX5,A0A0J9YUE9,Q8VDN2,Q64332
GO:CC	COP9 signalosome	GO:0008180	0.0278516	1.55515	34	14	2	21016	Q8VDD5,P11499
GO:CC	plasma membrane	GO:0005886	0.0315566	1.50091	6339	14	11	21016	E9PZW0,Q8VDD5,D3YYN7,A0A0N4SUX5,P11499,A0A0J9YUE9,P56480,Q8VDN2,P18872,Q64332,P60202
GO:CC	cell-cell junction	GO:0005911	0.0357836	1.44632	515	14	4	21016	E9PZW0,Q8VDD5,D3YYN7,Q8VDN2
GO:CC	plasma membrane protein complex	GO:0098797	0.0428627	1.36792	540	14	4	21016	D3YYN7,Q8VDN2,P18872,P60202
