# Supplementary material for: Trafficking of the glutamate transporter is impaired in LRRK2-related Parkinson’s disease
Source: Acta Neuropathol. 2022 May 21;144(1):81–106. doi: 10.1007/s00401-022-02437-0 (PMC9217889; doi:10.1007/s00401-022-02437-0)
Supplement: Supplementary file 6 — Supplementary file6 (XLSX 683 KB) [file 401_2022_2437_MOESM6_ESM.xlsx]

## Sheet: Protein_Groups
Protein IDs	Majority protein IDs	Peptide counts (all)	Peptide counts (razor+unique)	Peptide counts (unique)	Fasta headers	Number of proteins	Peptides	Razor + unique peptides	Unique peptides	Peptides 01_CTRL_WT_01	Peptides 01_CTRL_WT_02	Peptides 02_CTRL_G2019S_01	Peptides 02_CTRL_G2019S_02	Peptides 02_CTRL_G2019S_03	Peptides 03_IP_WT_01	Peptides 03_IP_WT_02	Peptides 04_IP_G2019S_01	Peptides 04_IP_G2019S_02	Razor + unique peptides 01_CTRL_WT_01	Razor + unique peptides 01_CTRL_WT_02	Razor + unique peptides 02_CTRL_G2019S_01	Razor + unique peptides 02_CTRL_G2019S_02	Razor + unique peptides 02_CTRL_G2019S_03	Razor + unique peptides 03_IP_WT_01	Razor + unique peptides 03_IP_WT_02	Razor + unique peptides 04_IP_G2019S_01	Razor + unique peptides 04_IP_G2019S_02	Unique peptides 01_CTRL_WT_01	Unique peptides 01_CTRL_WT_02	Unique peptides 02_CTRL_G2019S_01	Unique peptides 02_CTRL_G2019S_02	Unique peptides 02_CTRL_G2019S_03	Unique peptides 03_IP_WT_01	Unique peptides 03_IP_WT_02	Unique peptides 04_IP_G2019S_01	Unique peptides 04_IP_G2019S_02	Sequence coverage [%]	Unique + razor sequence coverage [%]	Unique sequence coverage [%]	Mol. weight [kDa]	Sequence length	Sequence lengths	Q-value	Identification type 01_CTRL_WT_01	Identification type 01_CTRL_WT_02	Identification type 02_CTRL_G2019S_01	Identification type 02_CTRL_G2019S_02	Identification type 02_CTRL_G2019S_03	Identification type 03_IP_WT_01
sp|O54781|SRPK2_MOUSE;tr|A0A0R4J124|A0A0R4J124_MOUSE;sp|Q9Z0G2|SRPK3_MOUSE;sp|O70551|SRPK1_MOUSE	sp|O54781|SRPK2_MOUSE;tr|A0A0R4J124|A0A0R4J124_MOUSE;sp|Q9Z0G2|SRPK3_MOUSE;sp|O70551|SRPK1_MOUSE	2;2;1;1	2;2;1;1	2;2;1;1	>sp|O54781|SRPK2_MOUSE SRSF protein kinase 2 OS=Mus musculus OX=10090 GN=Srpk2 PE=1 SV=2;>tr|A0A0R4J124|A0A0R4J124_MOUSE SRSF protein kinase 2 OS=Mus musculus OX=10090 GN=Srpk2 PE=1 SV=1;>sp|Q9Z0G2|SRPK3_MOUSE SRSF protein kinase 3 OS=Mus musculus OX=10090	4	2	2	2	2	1	0	0	0	0	0	0	0	2	1	0	0	0	0	0	0	0	2	1	0	0	0	0	0	0	0	3.1	3.1	3.1	76.756	681	681;682;565;648	0	By MS/MS	By MS/MS	By matching	By matching	By matching	By matching
sp|P14148|RL7_MOUSE;tr|F6XI62|F6XI62_MOUSE	sp|P14148|RL7_MOUSE;tr|F6XI62|F6XI62_MOUSE	2;1	2;1	2;1	>sp|P14148|RL7_MOUSE 60S ribosomal protein L7 OS=Mus musculus OX=10090 GN=Rpl7 PE=1 SV=2;>tr|F6XI62|F6XI62_MOUSE 60S ribosomal protein L7 (Fragment) OS=Mus musculus OX=10090 GN=Rpl7 PE=1 SV=1	2	2	2	2	2	2	2	2	2	2	2	2	2	2	2	2	2	2	2	2	2	2	2	2	2	2	2	2	2	2	2	11.1	11.1	11.1	31.419	270	270;279	0	By MS/MS	By MS/MS	By MS/MS	By matching	By MS/MS	By MS/MS
sp|P17427|AP2A2_MOUSE;sp|P17426|AP2A1_MOUSE	sp|P17427|AP2A2_MOUSE;sp|P17426|AP2A1_MOUSE	2;1	2;1	2;1	>sp|P17427|AP2A2_MOUSE AP-2 complex subunit alpha-2 OS=Mus musculus OX=10090 GN=Ap2a2 PE=1 SV=2;>sp|P17426|AP2A1_MOUSE AP-2 complex subunit alpha-1 OS=Mus musculus OX=10090 GN=Ap2a1 PE=1 SV=1	2	2	2	2	2	2	0	0	0	1	1	1	1	2	2	0	0	0	1	1	1	1	2	2	0	0	0	1	1	1	1	2.2	2.2	2.2	104.02	938	938;977	0	By MS/MS	By MS/MS	By matching	By matching	By matching	By matching
sp|P18760|COF1_MOUSE;sp|P45591|COF2_MOUSE;tr|A0A494B9A7|A0A494B9A7_MOUSE;tr|F8WGL3|F8WGL3_MOUSE	sp|P18760|COF1_MOUSE;sp|P45591|COF2_MOUSE;tr|A0A494B9A7|A0A494B9A7_MOUSE;tr|F8WGL3|F8WGL3_MOUSE	2;1;1;1	2;1;1;1	2;1;1;1	>sp|P18760|COF1_MOUSE Cofilin-1 OS=Mus musculus OX=10090 GN=Cfl1 PE=1 SV=3;>sp|P45591|COF2_MOUSE Cofilin-2 OS=Mus musculus OX=10090 GN=Cfl2 PE=1 SV=1;>tr|A0A494B9A7|A0A494B9A7_MOUSE Cofilin, non-muscle isoform OS=Mus musculus OX=10090 GN=Cfl1 PE=1 SV=1;>tr	4	2	2	2	1	0	1	1	1	2	2	2	2	1	0	1	1	1	2	2	2	2	1	0	1	1	1	2	2	2	2	15.1	15.1	15.1	18.559	166	166;166;178;227	0	By matching	By matching	By matching	By matching	By matching	By matching
sp|P26041|MOES_MOUSE;tr|Q7TSG6|Q7TSG6_MOUSE;sp|P26040|EZRI_MOUSE	sp|P26041|MOES_MOUSE;tr|Q7TSG6|Q7TSG6_MOUSE;sp|P26040|EZRI_MOUSE	2;1;1	2;1;1	1;0;0	>sp|P26041|MOES_MOUSE Moesin OS=Mus musculus OX=10090 GN=Msn PE=1 SV=3;>tr|Q7TSG6|Q7TSG6_MOUSE Radixin OS=Mus musculus OX=10090 GN=Rdx PE=1 SV=1;>sp|P26040|EZRI_MOUSE Ezrin OS=Mus musculus OX=10090 GN=Ezr PE=1 SV=3	3	2	2	1	2	1	0	0	0	0	0	0	0	2	1	0	0	0	0	0	0	0	1	1	0	0	0	0	0	0	0	3.5	3.5	1.7	67.766	577	577;389;586	0	By MS/MS	By MS/MS	By matching	By matching	By matching	By matching
sp|P47915|RL29_MOUSE;tr|A0A1L1SUN1|A0A1L1SUN1_MOUSE;tr|A0A1L1SS27|A0A1L1SS27_MOUSE;tr|W4VSN7|W4VSN7_MOUSE	sp|P47915|RL29_MOUSE;tr|A0A1L1SUN1|A0A1L1SUN1_MOUSE;tr|A0A1L1SS27|A0A1L1SS27_MOUSE;tr|W4VSN7|W4VSN7_MOUSE	2;1;1;1	2;1;1;1	2;1;1;1	>sp|P47915|RL29_MOUSE 60S ribosomal protein L29 OS=Mus musculus OX=10090 GN=Rpl29 PE=1 SV=2;>tr|A0A1L1SUN1|A0A1L1SUN1_MOUSE 60S ribosomal protein L29 (Fragment) OS=Mus musculus OX=10090 GN=Rpl29 PE=1 SV=1;>tr|A0A1L1SS27|A0A1L1SS27_MOUSE 60S ribosomal prote	4	2	2	2	2	2	1	1	2	2	2	2	1	2	2	1	1	2	2	2	2	1	2	2	1	1	2	2	2	2	1	11.9	11.9	11.9	17.587	160	160;94;140;160	0	By MS/MS	By matching	By matching	By matching	By matching	By matching
sp|P47963|RL13_MOUSE	sp|P47963|RL13_MOUSE	2	2	2	>sp|P47963|RL13_MOUSE 60S ribosomal protein L13 OS=Mus musculus OX=10090 GN=Rpl13 PE=1 SV=3	1	2	2	2	0	0	0	0	0	2	2	2	2	0	0	0	0	0	2	2	2	2	0	0	0	0	0	2	2	2	2	11.4	11.4	11.4	24.305	211	211	0	By matching	By matching	By matching	By matching	By matching	By MS/MS
sp|P50396|GDIA_MOUSE;tr|D6RI86|D6RI86_MOUSE	sp|P50396|GDIA_MOUSE;tr|D6RI86|D6RI86_MOUSE	2;1	2;1	2;1	>sp|P50396|GDIA_MOUSE Rab GDP dissociation inhibitor alpha OS=Mus musculus OX=10090 GN=Gdi1 PE=1 SV=3;>tr|D6RI86|D6RI86_MOUSE Rab GDP dissociation inhibitor alpha (Fragment) OS=Mus musculus OX=10090 GN=Gdi1 PE=1 SV=2	2	2	2	2	1	2	2	2	2	2	2	1	2	1	2	2	2	2	2	2	1	2	1	2	2	2	2	2	2	1	2	5.8	5.8	5.8	50.521	447	447;78	0	By matching	By matching	By MS/MS	By MS/MS	By MS/MS	By matching
sp|P50518|VATE1_MOUSE;tr|A0A0N4SWA3|A0A0N4SWA3_MOUSE;tr|A0A0N4SW34|A0A0N4SW34_MOUSE;tr|A0A0N4SW07|A0A0N4SW07_MOUSE	sp|P50518|VATE1_MOUSE;tr|A0A0N4SWA3|A0A0N4SWA3_MOUSE;tr|A0A0N4SW34|A0A0N4SW34_MOUSE;tr|A0A0N4SW07|A0A0N4SW07_MOUSE	2;1;1;1	2;1;1;1	2;1;1;1	>sp|P50518|VATE1_MOUSE V-type proton ATPase subunit E 1 OS=Mus musculus OX=10090 GN=Atp6v1e1 PE=1 SV=2;>tr|A0A0N4SWA3|A0A0N4SWA3_MOUSE V-type proton ATPase subunit E 1 (Fragment) OS=Mus musculus OX=10090 GN=Atp6v1e1 PE=1 SV=1;>tr|A0A0N4SW34|A0A0N4SW34_MOUS	4	2	2	2	1	1	1	1	0	1	2	0	1	1	1	1	1	0	1	2	0	1	1	1	1	1	0	1	2	0	1	10.6	10.6	10.6	26.157	226	226;78;87;128	0	By matching	By matching	By MS/MS	By matching	By matching	By MS/MS
sp|Q6P542|ABCF1_MOUSE	sp|Q6P542|ABCF1_MOUSE	2	2	2	>sp|Q6P542|ABCF1_MOUSE ATP-binding cassette sub-family F member 1 OS=Mus musculus OX=10090 GN=Abcf1 PE=1 SV=1	1	2	2	2	2	2	0	0	0	0	0	0	0	2	2	0	0	0	0	0	0	0	2	2	0	0	0	0	0	0	0	3.5	3.5	3.5	94.944	837	837	0	By MS/MS	By MS/MS	By matching	By matching	By matching	By matching
sp|Q6ZWV7|RL35_MOUSE	sp|Q6ZWV7|RL35_MOUSE	2	2	2	>sp|Q6ZWV7|RL35_MOUSE 60S ribosomal protein L35 OS=Mus musculus OX=10090 GN=Rpl35 PE=1 SV=1	1	2	2	2	2	2	1	1	1	1	1	2	1	2	2	1	1	1	1	1	2	1	2	2	1	1	1	1	1	2	1	18.7	18.7	18.7	14.552	123	123	0	By MS/MS	By MS/MS	By MS/MS	By matching	By MS/MS	By MS/MS
sp|Q6ZWX6|IF2A_MOUSE	sp|Q6ZWX6|IF2A_MOUSE	2	2	2	>sp|Q6ZWX6|IF2A_MOUSE Eukaryotic translation initiation factor 2 subunit 1 OS=Mus musculus OX=10090 GN=Eif2s1 PE=1 SV=3	1	2	2	2	2	2	0	0	0	0	0	0	0	2	2	0	0	0	0	0	0	0	2	2	0	0	0	0	0	0	0	8.6	8.6	8.6	36.108	315	315	0	By MS/MS	By MS/MS	By matching	By matching	By matching	By matching
sp|Q922Q8|LRC59_MOUSE	sp|Q922Q8|LRC59_MOUSE	2	2	2	>sp|Q922Q8|LRC59_MOUSE Leucine-rich repeat-containing protein 59 OS=Mus musculus OX=10090 GN=Lrrc59 PE=1 SV=1	1	2	2	2	2	2	0	0	0	0	0	0	0	2	2	0	0	0	0	0	0	0	2	2	0	0	0	0	0	0	0	7.2	7.2	7.2	34.877	307	307	0	By MS/MS	By MS/MS	By matching	By matching	By matching	By matching
sp|Q99KI0|ACON_MOUSE;tr|A0A2R8VJW0|A0A2R8VJW0_MOUSE	sp|Q99KI0|ACON_MOUSE;tr|A0A2R8VJW0|A0A2R8VJW0_MOUSE	2;1	2;1	2;1	>sp|Q99KI0|ACON_MOUSE Aconitate hydratase, mitochondrial OS=Mus musculus OX=10090 GN=Aco2 PE=1 SV=1;>tr|A0A2R8VJW0|A0A2R8VJW0_MOUSE Aconitate hydratase, mitochondrial (Fragment) OS=Mus musculus OX=10090 GN=Aco2 PE=1 SV=1	2	2	2	2	0	1	2	2	2	2	1	1	1	0	1	2	2	2	2	1	1	1	0	1	2	2	2	2	1	1	1	4	4	4	85.462	780	780;62	0	By matching	By matching	By MS/MS	By matching	By MS/MS	By matching
sp|Q99MN1|SYK_MOUSE;tr|Q8R2P8|Q8R2P8_MOUSE	sp|Q99MN1|SYK_MOUSE;tr|Q8R2P8|Q8R2P8_MOUSE	2;2	2;2	2;2	>sp|Q99MN1|SYK_MOUSE Lysine--tRNA ligase OS=Mus musculus OX=10090 GN=Kars1 PE=1 SV=1;>tr|Q8R2P8|Q8R2P8_MOUSE Lysine--tRNA ligase OS=Mus musculus OX=10090 GN=Kars PE=1 SV=1	2	2	2	2	2	2	0	0	0	0	0	0	0	2	2	0	0	0	0	0	0	0	2	2	0	0	0	0	0	0	0	3.7	3.7	3.7	67.839	595	595;624	0	By MS/MS	By MS/MS	By matching	By matching	By matching	By matching
sp|Q9CQQ7|AT5F1_MOUSE;tr|A0A0G2JGX3|A0A0G2JGX3_MOUSE	sp|Q9CQQ7|AT5F1_MOUSE;tr|A0A0G2JGX3|A0A0G2JGX3_MOUSE	2;1	2;1	2;1	>sp|Q9CQQ7|AT5F1_MOUSE ATP synthase F(0) complex subunit B1, mitochondrial OS=Mus musculus OX=10090 GN=Atp5pb PE=1 SV=1;>tr|A0A0G2JGX3|A0A0G2JGX3_MOUSE ATP synthase F(0) complex subunit B1, mitochondrial (Fragment) OS=Mus musculus OX=10090 GN=Atp5pb PE=1 S	2	2	2	2	0	0	1	0	1	2	2	2	2	0	0	1	0	1	2	2	2	2	0	0	1	0	1	2	2	2	2	9.4	9.4	9.4	28.948	256	256;122	0	By matching	By matching	By matching	By matching	By matching	By MS/MS
sp|Q9CQV6|MLP3B_MOUSE;tr|M0QWC2|M0QWC2_MOUSE	sp|Q9CQV6|MLP3B_MOUSE;tr|M0QWC2|M0QWC2_MOUSE	2;1	2;1	1;1	>sp|Q9CQV6|MLP3B_MOUSE Microtubule-associated proteins 1A/1B light chain 3B OS=Mus musculus OX=10090 GN=Map1lc3b PE=1 SV=3;>tr|M0QWC2|M0QWC2_MOUSE Microtubule-associated proteins 1A/1B light chain 3B OS=Mus musculus OX=10090 GN=Map1lc3b PE=1 SV=1	2	2	2	1	2	2	0	0	0	0	0	0	0	2	2	0	0	0	0	0	0	0	1	1	0	0	0	0	0	0	0	16.8	16.8	11.2	14.617	125	125;160	0	By matching	By MS/MS	By matching	By matching	By matching	By matching
sp|Q9ER72|SYCC_MOUSE	sp|Q9ER72|SYCC_MOUSE	2	2	2	>sp|Q9ER72|SYCC_MOUSE Cysteine--tRNA ligase, cytoplasmic OS=Mus musculus OX=10090 GN=Cars1 PE=1 SV=2	1	2	2	2	2	2	0	0	0	0	0	0	0	2	2	0	0	0	0	0	0	0	2	2	0	0	0	0	0	0	0	3	3	3	94.859	831	831	0	By matching	By MS/MS	By matching	By matching	By matching	By matching
sp|Q9JIS5|SV2A_MOUSE	sp|Q9JIS5|SV2A_MOUSE	2	2	2	>sp|Q9JIS5|SV2A_MOUSE Synaptic vesicle glycoprotein 2A OS=Mus musculus OX=10090 GN=Sv2a PE=1 SV=1	1	2	2	2	2	1	1	1	2	2	2	2	2	2	1	1	1	2	2	2	2	2	2	1	1	1	2	2	2	2	2	3.2	3.2	3.2	82.646	742	742	0	By matching	By matching	By matching	By matching	By matching	By MS/MS
tr|A0A0A6YW67|A0A0A6YW67_MOUSE;tr|E9Q9J0|E9Q9J0_MOUSE;sp|P62984|RL40_MOUSE;sp|P62983|RS27A_MOUSE;tr|E9Q4P0|E9Q4P0_MOUSE;tr|E9Q5F6|E9Q5F6_MOUSE;tr|E9QNP0|E9QNP0_MOUSE;tr|Q5SX22|Q5SX22_MOUSE;sp|P0CG49|UBB_MOUSE;sp|P0CG50|UBC_MOUSE	tr|A0A0A6YW67|A0A0A6YW67_MOUSE;tr|E9Q9J0|E9Q9J0_MOUSE;sp|P62984|RL40_MOUSE;sp|P62983|RS27A_MOUSE;tr|E9Q4P0|E9Q4P0_MOUSE;tr|E9Q5F6|E9Q5F6_MOUSE;tr|E9QNP0|E9QNP0_MOUSE;tr|Q5SX22|Q5SX22_MOUSE;sp|P0CG49|UBB_MOUSE;sp|P0CG50|UBC_MOUSE	2;2;2;2;2;2;2;2;2;2	2;2;2;2;2;2;2;2;2;2	2;2;2;2;2;2;2;2;2;2	>tr|A0A0A6YW67|A0A0A6YW67_MOUSE Predicted pseudogene 8797 OS=Mus musculus OX=10090 GN=Gm8797 PE=4 SV=1;>tr|E9Q9J0|E9Q9J0_MOUSE 60S ribosomal protein L40 (Fragment) OS=Mus musculus OX=10090 GN=Uba52 PE=3 SV=1;>sp|P62984|RL40_MOUSE Ubiquitin-60S ribosomal pr	10	2	2	2	2	2	2	2	2	2	2	2	2	2	2	2	2	2	2	2	2	2	2	2	2	2	2	2	2	2	2	32.5	32.5	32.5	8.7279	77	77;96;128;156;193;201;232;236;305;734	0	By MS/MS	By MS/MS	By MS/MS	By MS/MS	By MS/MS	By MS/MS
tr|A0A0A6YY53|A0A0A6YY53_MOUSE;sp|P01864|GCAB_MOUSE;tr|F6TQW2|F6TQW2_MOUSE	tr|A0A0A6YY53|A0A0A6YY53_MOUSE;sp|P01864|GCAB_MOUSE;tr|F6TQW2|F6TQW2_MOUSE	2;2;2	1;1;1	1;1;1	>tr|A0A0A6YY53|A0A0A6YY53_MOUSE Immunoglobulin heavy constant gamma 2C (Fragment) OS=Mus musculus OX=10090 GN=Ighg2c PE=1 SV=1;>sp|P01864|GCAB_MOUSE Ig gamma-2A chain C region secreted form OS=Mus musculus OX=10090 PE=1 SV=1;>tr|F6TQW2|F6TQW2_MOUSE Immunog	3	2	1	1	2	1	1	2	1	2	1	1	1	1	0	0	1	0	1	0	0	0	1	0	0	1	0	1	0	0	0	9.9	5.1	5.1	36.407	335	335;335;404	0	By MS/MS	By MS/MS	By MS/MS	By MS/MS	By MS/MS	By matching
tr|A0A338P6T4|A0A338P6T4_MOUSE;tr|Q3TWV4|Q3TWV4_MOUSE;sp|P84091|AP2M1_MOUSE	tr|A0A338P6T4|A0A338P6T4_MOUSE;tr|Q3TWV4|Q3TWV4_MOUSE;sp|P84091|AP2M1_MOUSE	2;2;2	2;2;2	2;2;2	>tr|A0A338P6T4|A0A338P6T4_MOUSE AP-2 complex subunit mu (Fragment) OS=Mus musculus OX=10090 GN=Ap2m1 PE=1 SV=1;>tr|Q3TWV4|Q3TWV4_MOUSE AP-2 complex subunit mu OS=Mus musculus OX=10090 GN=Ap2m1 PE=1 SV=1;>sp|P84091|AP2M1_MOUSE AP-2 complex subunit mu OS=Mus	3	2	2	2	2	2	0	0	0	1	1	0	0	2	2	0	0	0	1	1	0	0	2	2	0	0	0	1	1	0	0	21.8	21.8	21.8	13.758	119	119;433;435	0	By MS/MS	By MS/MS	By matching	By matching	By matching	By matching
tr|A2AL12|A2AL12_MOUSE;sp|Q8BG05|ROA3_MOUSE;tr|A2AL13|A2AL13_MOUSE	tr|A2AL12|A2AL12_MOUSE;sp|Q8BG05|ROA3_MOUSE;tr|A2AL13|A2AL13_MOUSE	2;2;1	2;2;1	2;2;1	>tr|A2AL12|A2AL12_MOUSE Heterogeneous nuclear ribonucleoprotein A3 OS=Mus musculus OX=10090 GN=Hnrnpa3 PE=1 SV=1;>sp|Q8BG05|ROA3_MOUSE Heterogeneous nuclear ribonucleoprotein A3 OS=Mus musculus OX=10090 GN=Hnrnpa3 PE=1 SV=1;>tr|A2AL13|A2AL13_MOUSE Heteroge	3	2	2	2	2	2	2	2	2	2	2	2	2	2	2	2	2	2	2	2	2	2	2	2	2	2	2	2	2	2	2	10.1	10.1	10.1	34.476	318	318;379;194	0	By MS/MS	By MS/MS	By MS/MS	By MS/MS	By MS/MS	By MS/MS
tr|A2AUK7|A2AUK7_MOUSE;tr|A2AUK8|A2AUK8_MOUSE;tr|A2AUK5|A2AUK5_MOUSE;sp|Q9Z2H5|E41L1_MOUSE;tr|E9PV14|E9PV14_MOUSE	tr|A2AUK7|A2AUK7_MOUSE;tr|A2AUK8|A2AUK8_MOUSE;tr|A2AUK5|A2AUK5_MOUSE;sp|Q9Z2H5|E41L1_MOUSE;tr|E9PV14|E9PV14_MOUSE	2;2;2;2;2	1;1;1;1;1	1;1;1;1;1	>tr|A2AUK7|A2AUK7_MOUSE Band 4.1-like protein 1 OS=Mus musculus OX=10090 GN=Epb41l1 PE=1 SV=1;>tr|A2AUK8|A2AUK8_MOUSE Band 4.1-like protein 1 OS=Mus musculus OX=10090 GN=Epb41l1 PE=1 SV=1;>tr|A2AUK5|A2AUK5_MOUSE Band 4.1-like protein 1 OS=Mus musculus OX=1	5	2	1	1	1	2	2	0	0	1	1	1	0	1	1	1	0	0	0	0	0	0	1	1	1	0	0	0	0	0	0	4	2.3	2.3	81.89	730	730;867;879;879;1556	0	By MS/MS	By MS/MS	By matching	By matching	By matching	By matching
tr|B2M1R6|B2M1R6_MOUSE;sp|P61979|HNRPK_MOUSE;tr|Q8BT23|Q8BT23_MOUSE;tr|A0A286YDH1|A0A286YDH1_MOUSE;tr|A0A286YEC4|A0A286YEC4_MOUSE;tr|H3BKI8|H3BKI8_MOUSE;tr|A0A286YCM2|A0A286YCM2_MOUSE;tr|A0A286YDM3|A0A286YDM3_MOUSE;tr|H3BK96|H3BK96_MOUSE;tr|H3BKD0|H3BKD0_MOUSE;tr|H3BLL4|H3BLL4_MOUSE	tr|B2M1R6|B2M1R6_MOUSE;sp|P61979|HNRPK_MOUSE;tr|Q8BT23|Q8BT23_MOUSE;tr|A0A286YDH1|A0A286YDH1_MOUSE;tr|A0A286YEC4|A0A286YEC4_MOUSE;tr|H3BKI8|H3BKI8_MOUSE;tr|A0A286YCM2|A0A286YCM2_MOUSE;tr|A0A286YDM3|A0A286YDM3_MOUSE;tr|H3BK96|H3BK96_MOUSE;tr|H3BKD0|H3BKD0_MOUSE;tr|H3BLL4|H3BLL4_MOUSE	2;2;1;1;1;1;1;1;1;1;1	2;2;1;1;1;1;1;1;1;1;1	2;2;1;1;1;1;1;1;1;1;1	>tr|B2M1R6|B2M1R6_MOUSE Heterogeneous nuclear ribonucleoprotein K OS=Mus musculus OX=10090 GN=Hnrnpk PE=1 SV=1;>sp|P61979|HNRPK_MOUSE Heterogeneous nuclear ribonucleoprotein K OS=Mus musculus OX=10090 GN=Hnrnpk PE=1 SV=1;>tr|Q8BT23|Q8BT23_MOUSE Heterogeneo	11	2	2	2	1	1	1	1	1	1	2	1	1	1	1	1	1	1	1	2	1	1	1	1	1	1	1	1	2	1	1	9.1	9.1	9.1	48.562	440	440;463;97;143;150;178;192;230;256;299;394	0	By matching	By matching	By matching	By MS/MS	By matching	By matching
tr|E9Q740|E9Q740_MOUSE;tr|F8VQC1|F8VQC1_MOUSE	tr|E9Q740|E9Q740_MOUSE;tr|F8VQC1|F8VQC1_MOUSE	2;2	2;2	2;2	>tr|E9Q740|E9Q740_MOUSE Signal recognition particle subunit SRP72 OS=Mus musculus OX=10090 GN=Srp72 PE=1 SV=1;>tr|F8VQC1|F8VQC1_MOUSE Signal recognition particle subunit SRP72 OS=Mus musculus OX=10090 GN=Srp72 PE=1 SV=1	2	2	2	2	2	2	0	0	0	0	1	1	0	2	2	0	0	0	0	1	1	0	2	2	0	0	0	0	1	1	0	4.6	4.6	4.6	67.928	610	610;671	0	By MS/MS	By MS/MS	By matching	By matching	By matching	By matching
tr|H7BXC3|H7BXC3_MOUSE;sp|P17751|TPIS_MOUSE	tr|H7BXC3|H7BXC3_MOUSE;sp|P17751|TPIS_MOUSE	2;2	2;2	2;2	>tr|H7BXC3|H7BXC3_MOUSE Triosephosphate isomerase OS=Mus musculus OX=10090 GN=Tpi1 PE=1 SV=1;>sp|P17751|TPIS_MOUSE Triosephosphate isomerase OS=Mus musculus OX=10090 GN=Tpi1 PE=1 SV=4	2	2	2	2	1	1	1	2	2	2	2	2	2	1	1	1	2	2	2	2	2	2	1	1	1	2	2	2	2	2	2	16.2	16.2	16.2	17.997	167	167;299	0	By matching	By matching	By matching	By MS/MS	By MS/MS	By MS/MS
tr|M0QWX0|M0QWX0_MOUSE;tr|Q3TMN1|Q3TMN1_MOUSE;sp|O08663|MAP2_MOUSE;tr|Q3UI33|Q3UI33_MOUSE	tr|M0QWX0|M0QWX0_MOUSE;tr|Q3TMN1|Q3TMN1_MOUSE;sp|O08663|MAP2_MOUSE;tr|Q3UI33|Q3UI33_MOUSE	2;2;2;2	2;2;2;2	2;2;2;2	>tr|M0QWX0|M0QWX0_MOUSE Methionine aminopeptidase 2 (Fragment) OS=Mus musculus OX=10090 GN=Metap2 PE=1 SV=1;>tr|Q3TMN1|Q3TMN1_MOUSE Methionine aminopeptidase 2 OS=Mus musculus OX=10090 GN=Metap2 PE=1 SV=1;>sp|O08663|MAP2_MOUSE Methionine aminopeptidase 2 O	4	2	2	2	2	2	0	0	0	0	0	0	0	2	2	0	0	0	0	0	0	0	2	2	0	0	0	0	0	0	0	25.5	25.5	25.5	11.681	106	106;455;478;488	0	By MS/MS	By MS/MS	By matching	By matching	By matching	By matching
tr|Q29ZQ5|Q29ZQ5_MOUSE;sp|Q61885|MOG_MOUSE;tr|Q3UY21|Q3UY21_MOUSE	tr|Q29ZQ5|Q29ZQ5_MOUSE;sp|Q61885|MOG_MOUSE;tr|Q3UY21|Q3UY21_MOUSE	2;2;2	2;2;2	2;2;2	>tr|Q29ZQ5|Q29ZQ5_MOUSE Myelin-oligodendrocyte glycoprotein OS=Mus musculus OX=10090 GN=Mog PE=1 SV=1;>sp|Q61885|MOG_MOUSE Myelin-oligodendrocyte glycoprotein OS=Mus musculus OX=10090 GN=Mog PE=1 SV=1;>tr|Q3UY21|Q3UY21_MOUSE Myelin-oligodendrocyte glycopro	3	2	2	2	1	1	2	2	2	2	2	2	2	1	1	2	2	2	2	2	2	2	1	1	2	2	2	2	2	2	2	10.1	10.1	10.1	23.808	208	208;246;247	0	By MS/MS	By matching	By MS/MS	By matching	By MS/MS	By MS/MS
tr|Q3U4F0|Q3U4F0_MOUSE;sp|Q91V61|SFXN3_MOUSE;tr|A0A494BB84|A0A494BB84_MOUSE	tr|Q3U4F0|Q3U4F0_MOUSE;sp|Q91V61|SFXN3_MOUSE;tr|A0A494BB84|A0A494BB84_MOUSE	2;2;1	2;2;1	2;2;1	>tr|Q3U4F0|Q3U4F0_MOUSE Sideroflexin-3 OS=Mus musculus OX=10090 GN=Sfxn3 PE=1 SV=1;>sp|Q91V61|SFXN3_MOUSE Sideroflexin-3 OS=Mus musculus OX=10090 GN=Sfxn3 PE=1 SV=1;>tr|A0A494BB84|A0A494BB84_MOUSE Sideroflexin-3 (Fragment) OS=Mus musculus OX=10090 GN=Sfxn3	3	2	2	2	0	0	0	1	0	2	2	2	2	0	0	0	1	0	2	2	2	2	0	0	0	1	0	2	2	2	2	10	10	10	30.951	281	281;321;110	0	By matching	By matching	By matching	By matching	By matching	By MS/MS
tr|Q3U5D0|Q3U5D0_MOUSE;tr|Q3TTL3|Q3TTL3_MOUSE;sp|Q80VP2|SPAT7_MOUSE	tr|Q3U5D0|Q3U5D0_MOUSE;tr|Q3TTL3|Q3TTL3_MOUSE;sp|Q80VP2|SPAT7_MOUSE	2;2;2	2;2;2	2;2;2	>tr|Q3U5D0|Q3U5D0_MOUSE Spermatogenesis-associated protein 7 homolog OS=Mus musculus OX=10090 GN=Spata7 PE=2 SV=1;>tr|Q3TTL3|Q3TTL3_MOUSE SPATA7 isoform OS=Mus musculus OX=10090 GN=Spata7 PE=2 SV=1;>sp|Q80VP2|SPAT7_MOUSE Spermatogenesis-associated protein	3	2	2	2	1	1	1	1	1	2	2	2	2	1	1	1	1	1	2	2	2	2	1	1	1	1	1	2	2	2	2	3.9	3.9	3.9	46.98	415	415;550;582	0	By MS/MS	By MS/MS	By MS/MS	By MS/MS	By MS/MS	By MS/MS
tr|Q5SUT0|Q5SUT0_MOUSE;sp|Q61545|EWS_MOUSE;tr|Q5SUS9|Q5SUS9_MOUSE;tr|Q5SUS8|Q5SUS8_MOUSE	tr|Q5SUT0|Q5SUT0_MOUSE;sp|Q61545|EWS_MOUSE;tr|Q5SUS9|Q5SUS9_MOUSE;tr|Q5SUS8|Q5SUS8_MOUSE	2;2;2;1	2;2;2;1	2;2;2;1	>tr|Q5SUT0|Q5SUT0_MOUSE RNA-binding protein EWS OS=Mus musculus OX=10090 GN=Ewsr1 PE=1 SV=1;>sp|Q61545|EWS_MOUSE RNA-binding protein EWS OS=Mus musculus OX=10090 GN=Ewsr1 PE=1 SV=2;>tr|Q5SUS9|Q5SUS9_MOUSE RNA-binding protein EWS OS=Mus musculus OX=10090 GN	4	2	2	2	2	2	1	1	1	2	2	2	2	2	2	1	1	1	2	2	2	2	2	2	1	1	1	2	2	2	2	6.1	6.1	6.1	64.988	618	618;655;661;354	0	By MS/MS	By MS/MS	By MS/MS	By matching	By matching	By MS/MS
tr|Q7M6W1|Q7M6W1_MOUSE;tr|A3QM89|A3QM89_MOUSE;sp|Q8K0T0|RTN1_MOUSE	tr|Q7M6W1|Q7M6W1_MOUSE;tr|A3QM89|A3QM89_MOUSE;sp|Q8K0T0|RTN1_MOUSE	2;2;2	2;2;2	2;2;2	>tr|Q7M6W1|Q7M6W1_MOUSE Reticulon OS=Mus musculus OX=10090 GN=Rtn1 PE=1 SV=1;>tr|A3QM89|A3QM89_MOUSE Reticulon (Fragment) OS=Mus musculus OX=10090 GN=Rtn1 PE=1 SV=1;>sp|Q8K0T0|RTN1_MOUSE Reticulon-1 OS=Mus musculus OX=10090 GN=Rtn1 PE=1 SV=1	3	2	2	2	1	0	1	0	1	2	2	2	2	1	0	1	0	1	2	2	2	2	1	0	1	0	1	2	2	2	2	10.6	10.6	10.6	23.557	208	208;253;780	0	By matching	By matching	By matching	By matching	By matching	By MS/MS
tr|Q8BQ46|Q8BQ46_MOUSE;tr|F6QCI0|F6QCI0_MOUSE	tr|Q8BQ46|Q8BQ46_MOUSE;tr|F6QCI0|F6QCI0_MOUSE	2;1	1;0	1;0	>tr|Q8BQ46|Q8BQ46_MOUSE TAF15 RNA polymerase II, TATA box binding protein (TBP)-associated factor OS=Mus musculus OX=10090 GN=Taf15 PE=1 SV=1;>tr|F6QCI0|F6QCI0_MOUSE TATA-box-binding protein-associated factor 15 (Fragment) OS=Mus musculus OX=10090 GN=Taf15	2	2	1	1	2	2	2	2	2	2	2	2	1	1	1	1	1	1	1	1	1	0	1	1	1	1	1	1	1	1	0	7.2	4.7	4.7	58.6	557	557;324	0	By MS/MS	By MS/MS	By MS/MS	By MS/MS	By MS/MS	By MS/MS
tr|Q8BRQ9|Q8BRQ9_MOUSE;sp|Q925N0|SFXN5_MOUSE;tr|D3YXH5|D3YXH5_MOUSE	tr|Q8BRQ9|Q8BRQ9_MOUSE;sp|Q925N0|SFXN5_MOUSE;tr|D3YXH5|D3YXH5_MOUSE	2;2;1	2;2;1	2;2;1	>tr|Q8BRQ9|Q8BRQ9_MOUSE Sidoreflexin OS=Mus musculus OX=10090 GN=Sfxn5 PE=1 SV=1;>sp|Q925N0|SFXN5_MOUSE Sideroflexin-5 OS=Mus musculus OX=10090 GN=Sfxn5 PE=1 SV=2;>tr|D3YXH5|D3YXH5_MOUSE Sideroflexin-5 OS=Mus musculus OX=10090 GN=Sfxn5 PE=1 SV=1	3	2	2	2	0	0	0	0	1	1	2	1	1	0	0	0	0	1	1	2	1	1	0	0	0	0	1	1	2	1	1	6.6	6.6	6.6	32.783	302	302;342;108	0	By matching	By matching	By matching	By matching	By matching	By MS/MS
tr|Q8C048|Q8C048_MOUSE;tr|S4R1C4|S4R1C4_MOUSE;tr|A2ALL9|A2ALL9_MOUSE;tr|Q3UHH0|Q3UHH0_MOUSE;sp|Q9R0K7|AT2B2_MOUSE;tr|Q0VF55|Q0VF55_MOUSE;sp|G5E829|AT2B1_MOUSE;tr|F8WHB1|F8WHB1_MOUSE;tr|A0A1W2P867|A0A1W2P867_MOUSE;tr|F7AAP4|F7AAP4_MOUSE;tr|E9Q828|E9Q828_MOUSE;sp|Q6Q477|AT2B4_MOUSE	tr|Q8C048|Q8C048_MOUSE;tr|S4R1C4|S4R1C4_MOUSE;tr|A2ALL9|A2ALL9_MOUSE;tr|Q3UHH0|Q3UHH0_MOUSE;sp|Q9R0K7|AT2B2_MOUSE;tr|Q0VF55|Q0VF55_MOUSE;sp|G5E829|AT2B1_MOUSE;tr|F8WHB1|F8WHB1_MOUSE;tr|A0A1W2P867|A0A1W2P867_MOUSE;tr|F7AAP4|F7AAP4_MOUSE;tr|E9Q828|E9Q828_MOUSE;sp|Q6Q477|AT2B4_MOUSE	2;2;2;2;2;2;2;2;1;1;1;1	2;2;2;2;2;2;2;2;1;1;1;1	2;2;2;2;2;2;2;2;1;1;1;1	>tr|Q8C048|Q8C048_MOUSE Calcium-transporting ATPase OS=Mus musculus OX=10090 GN=Atp2b3 PE=1 SV=1;>tr|S4R1C4|S4R1C4_MOUSE Calcium-transporting ATPase OS=Mus musculus OX=10090 GN=Atp2b2 PE=1 SV=1;>tr|A2ALL9|A2ALL9_MOUSE Calcium-transporting ATPase OS=Mus mus	12	2	2	2	1	0	1	1	1	2	2	2	2	1	0	1	1	1	2	2	2	2	1	0	1	1	1	2	2	2	2	2.4	2.4	2.4	125.71	1144	1144;1154;1173;1194;1198;1220;1220;1243;175;1166;1172;1205	0	By matching	By matching	By matching	By matching	By matching	By MS/MS
tr|Z4YKA3|Z4YKA3_MOUSE;tr|Z4YKB8|Z4YKB8_MOUSE;sp|Q3TEA8|HP1B3_MOUSE;tr|A2AM70|A2AM70_MOUSE;tr|A2AM62|A2AM62_MOUSE;tr|A2AM63|A2AM63_MOUSE;tr|A2AM65|A2AM65_MOUSE	tr|Z4YKA3|Z4YKA3_MOUSE;tr|Z4YKB8|Z4YKB8_MOUSE;sp|Q3TEA8|HP1B3_MOUSE;tr|A2AM70|A2AM70_MOUSE;tr|A2AM62|A2AM62_MOUSE;tr|A2AM63|A2AM63_MOUSE;tr|A2AM65|A2AM65_MOUSE	2;2;2;1;1;1;1	2;2;2;1;1;1;1	2;2;2;1;1;1;1	>tr|Z4YKA3|Z4YKA3_MOUSE Heterochromatin protein 1-binding protein 3 OS=Mus musculus OX=10090 GN=Hp1bp3 PE=1 SV=1;>tr|Z4YKB8|Z4YKB8_MOUSE Heterochromatin protein 1-binding protein 3 OS=Mus musculus OX=10090 GN=Hp1bp3 PE=1 SV=1;>sp|Q3TEA8|HP1B3_MOUSE Heteroc	7	2	2	2	2	2	0	0	0	0	1	0	0	2	2	0	0	0	0	1	0	0	2	2	0	0	0	0	1	0	0	5	5	5	56.824	516	516;554;554;150;165;208;292	0	By MS/MS	By MS/MS	By matching	By matching	By matching	By matching
sp|O08599|STXB1_MOUSE	sp|O08599|STXB1_MOUSE	3	3	3	>sp|O08599|STXB1_MOUSE Syntaxin-binding protein 1 OS=Mus musculus OX=10090 GN=Stxbp1 PE=1 SV=2	1	3	3	3	3	3	3	3	3	3	3	3	3	3	3	3	3	3	3	3	3	3	3	3	3	3	3	3	3	3	3	5.6	5.6	5.6	67.568	594	594	0	By matching	By MS/MS	By MS/MS	By MS/MS	By MS/MS	By MS/MS
sp|O88935|SYN1_MOUSE	sp|O88935|SYN1_MOUSE	3	3	3	>sp|O88935|SYN1_MOUSE Synapsin-1 OS=Mus musculus OX=10090 GN=Syn1 PE=1 SV=2	1	3	3	3	1	1	3	1	2	2	3	3	3	1	1	3	1	2	2	3	3	3	1	1	3	1	2	2	3	3	3	7.1	7.1	7.1	74.096	706	706	0	By matching	By matching	By matching	By matching	By MS/MS	By MS/MS
sp|P10922|H10_MOUSE	sp|P10922|H10_MOUSE	3	3	3	>sp|P10922|H10_MOUSE Histone H1.0 OS=Mus musculus OX=10090 GN=H1-0 PE=2 SV=4	1	3	3	3	3	3	2	2	2	0	0	0	0	3	3	2	2	2	0	0	0	0	3	3	2	2	2	0	0	0	0	16.5	16.5	16.5	20.861	194	194	0	By MS/MS	By MS/MS	By matching	By matching	By matching	By matching
sp|P11798|KCC2A_MOUSE;tr|F8WIS9|F8WIS9_MOUSE;tr|F8WHB5|F8WHB5_MOUSE	sp|P11798|KCC2A_MOUSE;tr|F8WIS9|F8WIS9_MOUSE	3;3;1	3;3;1	1;1;1	>sp|P11798|KCC2A_MOUSE Calcium/calmodulin-dependent protein kinase type II subunit alpha OS=Mus musculus OX=10090 GN=Camk2a PE=1 SV=2;>tr|F8WIS9|F8WIS9_MOUSE Calcium/calmodulin-dependent protein kinase OS=Mus musculus OX=10090 GN=Camk2a PE=1 SV=1	3	3	3	1	1	0	1	2	1	1	2	3	2	1	0	1	2	1	1	2	3	2	0	0	0	0	0	0	1	1	0	8.8	8.8	2.5	54.114	478	478;489;189	0	By matching	By matching	By matching	By matching	By matching	By matching
sp|P14094|AT1B1_MOUSE;tr|A0A0A6YX05|A0A0A6YX05_MOUSE	sp|P14094|AT1B1_MOUSE;tr|A0A0A6YX05|A0A0A6YX05_MOUSE	3;2	3;2	3;2	>sp|P14094|AT1B1_MOUSE Sodium/potassium-transporting ATPase subunit beta-1 OS=Mus musculus OX=10090 GN=Atp1b1 PE=1 SV=1;>tr|A0A0A6YX05|A0A0A6YX05_MOUSE Sodium/potassium-transporting ATPase subunit beta (Fragment) OS=Mus musculus OX=10090 GN=Atp1b1 PE=1 SV=	2	3	3	3	3	3	2	3	3	3	2	3	3	3	3	2	3	3	3	2	3	3	3	3	2	3	3	3	2	3	3	11.8	11.8	11.8	35.194	304	304;132	0	By MS/MS	By matching	By MS/MS	By MS/MS	By MS/MS	By MS/MS
sp|P14152|MDHC_MOUSE;tr|A0A5F8MPN8|A0A5F8MPN8_MOUSE;tr|B1ATQ3|B1ATQ3_MOUSE	sp|P14152|MDHC_MOUSE;tr|A0A5F8MPN8|A0A5F8MPN8_MOUSE	3;3;1	3;3;1	3;3;1	>sp|P14152|MDHC_MOUSE Malate dehydrogenase, cytoplasmic OS=Mus musculus OX=10090 GN=Mdh1 PE=1 SV=3;>tr|A0A5F8MPN8|A0A5F8MPN8_MOUSE Malate dehydrogenase OS=Mus musculus OX=10090 GN=Mdh1 PE=1 SV=1	3	3	3	3	1	2	2	1	2	3	2	2	3	1	2	2	1	2	3	2	2	3	1	2	2	1	2	3	2	2	3	10.5	10.5	10.5	36.511	334	334;355;155	0	By matching	By matching	By MS/MS	By matching	By MS/MS	By MS/MS
sp|P62806|H4_MOUSE	sp|P62806|H4_MOUSE	3	3	3	>sp|P62806|H4_MOUSE Histone H4 OS=Mus musculus OX=10090 GN=H4c1 PE=1 SV=2	1	3	3	3	3	3	1	1	1	3	3	2	2	3	3	1	1	1	3	3	2	2	3	3	1	1	1	3	3	2	2	31.1	31.1	31.1	11.367	103	103	0	By MS/MS	By MS/MS	By matching	By matching	By matching	By matching
sp|P97807|FUMH_MOUSE	sp|P97807|FUMH_MOUSE	3	3	3	>sp|P97807|FUMH_MOUSE Fumarate hydratase, mitochondrial OS=Mus musculus OX=10090 GN=Fh PE=1 SV=3	1	3	3	3	0	0	0	1	0	3	3	2	3	0	0	0	1	0	3	3	2	3	0	0	0	1	0	3	3	2	3	8.9	8.9	8.9	54.356	507	507	0	By matching	By matching	By matching	By matching	By matching	By MS/MS
sp|Q5U3K5|RABL6_MOUSE	sp|Q5U3K5|RABL6_MOUSE	3	3	3	>sp|Q5U3K5|RABL6_MOUSE Rab-like protein 6 OS=Mus musculus OX=10090 GN=Rabl6 PE=1 SV=2	1	3	3	3	3	3	0	0	0	0	0	0	0	3	3	0	0	0	0	0	0	0	3	3	0	0	0	0	0	0	0	8	8	8	79.83	725	725	0	By MS/MS	By MS/MS	By matching	By matching	By matching	By matching
sp|Q60668|HNRPD_MOUSE;tr|E9Q5B6|E9Q5B6_MOUSE;tr|F6ZV59|F6ZV59_MOUSE;tr|G5E8G0|G5E8G0_MOUSE;tr|G3X9W0|G3X9W0_MOUSE;tr|A0A0G2JFL4|A0A0G2JFL4_MOUSE;tr|F6SHF3|F6SHF3_MOUSE	sp|Q60668|HNRPD_MOUSE;tr|E9Q5B6|E9Q5B6_MOUSE;tr|F6ZV59|F6ZV59_MOUSE;tr|G5E8G0|G5E8G0_MOUSE;tr|G3X9W0|G3X9W0_MOUSE	3;2;2;2;2;1;1	3;2;2;2;2;1;1	3;2;2;2;2;1;1	>sp|Q60668|HNRPD_MOUSE Heterogeneous nuclear ribonucleoprotein D0 OS=Mus musculus OX=10090 GN=Hnrnpd PE=1 SV=2;>tr|E9Q5B6|E9Q5B6_MOUSE Heterogeneous nuclear ribonucleoprotein D0 (Fragment) OS=Mus musculus OX=10090 GN=Hnrnpd PE=1 SV=1;>tr|F6ZV59|F6ZV59_MOUS	7	3	3	3	3	3	2	3	3	3	3	2	2	3	3	2	3	3	3	3	2	2	3	3	2	3	3	3	3	2	2	12.7	12.7	12.7	38.354	355	355;107;216;287;336;25;150	0	By MS/MS	By MS/MS	By MS/MS	By MS/MS	By MS/MS	By MS/MS
sp|Q60737|CSK21_MOUSE;tr|A2ANR6|A2ANR6_MOUSE	sp|Q60737|CSK21_MOUSE	3;1	3;1	3;1	>sp|Q60737|CSK21_MOUSE Casein kinase II subunit alpha OS=Mus musculus OX=10090 GN=Csnk2a1 PE=1 SV=2	2	3	3	3	3	3	0	0	0	0	0	0	0	3	3	0	0	0	0	0	0	0	3	3	0	0	0	0	0	0	0	11.8	11.8	11.8	45.133	391	391;131	0	By MS/MS	By MS/MS	By matching	By matching	By matching	By matching
sp|Q60749|KHDR1_MOUSE;tr|A0A087WSL3|A0A087WSL3_MOUSE;tr|A0A087WR32|A0A087WR32_MOUSE;tr|A0A2R8VJR4|A0A2R8VJR4_MOUSE;sp|Q9R226|KHDR3_MOUSE;sp|Q9WU01|KHDR2_MOUSE	sp|Q60749|KHDR1_MOUSE	3;1;1;1;1;1	3;1;1;1;1;1	3;1;1;1;1;1	>sp|Q60749|KHDR1_MOUSE KH domain-containing, RNA-binding, signal transduction-associated protein 1 OS=Mus musculus OX=10090 GN=Khdrbs1 PE=1 SV=2	6	3	3	3	3	3	2	3	3	2	3	2	2	3	3	2	3	3	2	3	2	2	3	3	2	3	3	2	3	2	2	7.4	7.4	7.4	48.37	443	443;91;92;258;346;349	0	By MS/MS	By MS/MS	By matching	By matching	By MS/MS	By MS/MS
sp|Q62446|FKBP3_MOUSE;tr|A0A1Y7VMJ9|A0A1Y7VMJ9_MOUSE;tr|A0A1Y7VLK0|A0A1Y7VLK0_MOUSE;tr|A0A1Y7VP01|A0A1Y7VP01_MOUSE	sp|Q62446|FKBP3_MOUSE;tr|A0A1Y7VMJ9|A0A1Y7VMJ9_MOUSE;tr|A0A1Y7VLK0|A0A1Y7VLK0_MOUSE	3;2;2;1	3;2;2;1	3;2;2;1	>sp|Q62446|FKBP3_MOUSE Peptidyl-prolyl cis-trans isomerase FKBP3 OS=Mus musculus OX=10090 GN=Fkbp3 PE=1 SV=2;>tr|A0A1Y7VMJ9|A0A1Y7VMJ9_MOUSE Peptidyl-prolyl cis-trans isomerase FKBP3 OS=Mus musculus OX=10090 GN=Fkbp3 PE=1 SV=1;>tr|A0A1Y7VLK0|A0A1Y7VLK0_MOU	4	3	3	3	3	3	0	0	0	0	0	0	0	3	3	0	0	0	0	0	0	0	3	3	0	0	0	0	0	0	0	15.2	15.2	15.2	25.147	224	224;76;188;149	0	By MS/MS	By MS/MS	By matching	By matching	By matching	By matching
sp|Q64332|SYN2_MOUSE	sp|Q64332|SYN2_MOUSE	3	3	3	>sp|Q64332|SYN2_MOUSE Synapsin-2 OS=Mus musculus OX=10090 GN=Syn2 PE=1 SV=2	1	3	3	3	1	2	1	3	3	3	3	3	3	1	2	1	3	3	3	3	3	3	1	2	1	3	3	3	3	3	3	7.2	7.2	7.2	63.372	586	586	0	By matching	By matching	By matching	By MS/MS	By matching	By MS/MS
sp|Q8BSL7|ARF2_MOUSE;sp|P84078|ARF1_MOUSE;sp|P61205|ARF3_MOUSE;tr|D3YV25|D3YV25_MOUSE;tr|E9Q2C2|E9Q2C2_MOUSE;sp|P84084|ARF5_MOUSE;sp|P61750|ARF4_MOUSE	sp|Q8BSL7|ARF2_MOUSE;sp|P84078|ARF1_MOUSE;sp|P61205|ARF3_MOUSE	3;3;3;1;1;1;1	3;3;3;1;1;1;1	3;3;3;1;1;1;1	>sp|Q8BSL7|ARF2_MOUSE ADP-ribosylation factor 2 OS=Mus musculus OX=10090 GN=Arf2 PE=1 SV=2;>sp|P84078|ARF1_MOUSE ADP-ribosylation factor 1 OS=Mus musculus OX=10090 GN=Arf1 PE=1 SV=2;>sp|P61205|ARF3_MOUSE ADP-ribosylation factor 3 OS=Mus musculus OX=10090 G	7	3	3	3	0	1	0	0	0	2	3	3	3	0	1	0	0	0	2	3	3	3	0	1	0	0	0	2	3	3	3	22.1	22.1	22.1	20.746	181	181;181;181;49;64;180;180	0	By matching	By matching	By matching	By matching	By matching	By MS/MS
sp|Q8VEK3|HNRPU_MOUSE	sp|Q8VEK3|HNRPU_MOUSE	3	3	3	>sp|Q8VEK3|HNRPU_MOUSE Heterogeneous nuclear ribonucleoprotein U OS=Mus musculus OX=10090 GN=Hnrnpu PE=1 SV=1	1	3	3	3	3	2	2	2	2	2	2	2	2	3	2	2	2	2	2	2	2	2	3	2	2	2	2	2	2	2	2	4.5	4.5	4.5	87.917	800	800	0	By MS/MS	By MS/MS	By matching	By matching	By matching	By MS/MS
sp|Q8VHQ9|ACO11_MOUSE;tr|A2AVR6|A2AVR6_MOUSE;tr|F6SS52|F6SS52_MOUSE;tr|E0CYS0|E0CYS0_MOUSE;tr|E0CYA0|E0CYA0_MOUSE;tr|E0CXP8|E0CXP8_MOUSE	sp|Q8VHQ9|ACO11_MOUSE;tr|A2AVR6|A2AVR6_MOUSE	3;3;1;1;1;1	3;3;1;1;1;1	3;3;1;1;1;1	>sp|Q8VHQ9|ACO11_MOUSE Acyl-coenzyme A thioesterase 11 OS=Mus musculus OX=10090 GN=Acot11 PE=1 SV=1;>tr|A2AVR6|A2AVR6_MOUSE Acyl-coenzyme A thioesterase 11 OS=Mus musculus OX=10090 GN=Acot11 PE=1 SV=1	6	3	3	3	3	3	1	0	2	3	3	3	1	3	3	1	0	2	3	3	3	1	3	3	1	0	2	3	3	3	1	7.2	7.2	7.2	67.354	594	594;614;76;89;92;107	0	By MS/MS	By MS/MS	By matching	By matching	By matching	By MS/MS
sp|Q91XV3|BASP1_MOUSE	sp|Q91XV3|BASP1_MOUSE	3	3	3	>sp|Q91XV3|BASP1_MOUSE Brain acid soluble protein 1 OS=Mus musculus OX=10090 GN=Basp1 PE=1 SV=3	1	3	3	3	2	2	3	3	2	2	3	2	3	2	2	3	3	2	2	3	2	3	2	2	3	3	2	2	3	2	3	29.6	29.6	29.6	22.086	226	226	0	By MS/MS	By matching	By MS/MS	By matching	By MS/MS	By MS/MS
sp|Q9D6R2|IDH3A_MOUSE;tr|A0A1L1STE6|A0A1L1STE6_MOUSE	sp|Q9D6R2|IDH3A_MOUSE;tr|A0A1L1STE6|A0A1L1STE6_MOUSE	3;3	3;3	3;3	>sp|Q9D6R2|IDH3A_MOUSE Isocitrate dehydrogenase [NAD] subunit alpha, mitochondrial OS=Mus musculus OX=10090 GN=Idh3a PE=1 SV=1;>tr|A0A1L1STE6|A0A1L1STE6_MOUSE Isocitrate dehydrogenase [NAD] subunit, mitochondrial OS=Mus musculus OX=10090 GN=Idh3a PE=1 SV=1	2	3	3	3	1	2	1	2	3	3	2	3	3	1	2	1	2	3	3	2	3	3	1	2	1	2	3	3	2	3	3	9.8	9.8	9.8	39.638	366	366;384	0	By matching	By matching	By matching	By matching	By matching	By matching
sp|Q9Z0N2|IF2H_MOUSE;sp|Q9Z0N1|IF2G_MOUSE;tr|A2AAW9|A2AAW9_MOUSE	sp|Q9Z0N2|IF2H_MOUSE;sp|Q9Z0N1|IF2G_MOUSE;tr|A2AAW9|A2AAW9_MOUSE	3;3;2	3;3;2	3;3;2	>sp|Q9Z0N2|IF2H_MOUSE Eukaryotic translation initiation factor 2 subunit 3, Y-linked OS=Mus musculus OX=10090 GN=Eif2s3y PE=1 SV=2;>sp|Q9Z0N1|IF2G_MOUSE Eukaryotic translation initiation factor 2 subunit 3, X-linked OS=Mus musculus OX=10090 GN=Eif2s3x PE=1	3	3	3	3	2	3	0	0	0	0	0	0	0	2	3	0	0	0	0	0	0	0	2	3	0	0	0	0	0	0	0	8.9	8.9	8.9	51.13	472	472;472;344	0	By MS/MS	By MS/MS	By matching	By matching	By matching	By matching
tr|A0A1L1SU37|A0A1L1SU37_MOUSE;sp|P52480|KPYM_MOUSE;tr|A0A1L1SQV8|A0A1L1SQV8_MOUSE;tr|A0A1L1SVH2|A0A1L1SVH2_MOUSE;tr|A0A1L1ST52|A0A1L1ST52_MOUSE;tr|A0A1L1SUV0|A0A1L1SUV0_MOUSE;tr|A0A1L1SSN6|A0A1L1SSN6_MOUSE;tr|A0A1L1STV8|A0A1L1STV8_MOUSE	tr|A0A1L1SU37|A0A1L1SU37_MOUSE;sp|P52480|KPYM_MOUSE;tr|A0A1L1SQV8|A0A1L1SQV8_MOUSE	3;3;2;1;1;1;1;1	3;3;2;1;1;1;1;1	3;3;2;1;1;1;1;1	>tr|A0A1L1SU37|A0A1L1SU37_MOUSE Pyruvate kinase (Fragment) OS=Mus musculus OX=10090 GN=Pkm PE=1 SV=1;>sp|P52480|KPYM_MOUSE Pyruvate kinase PKM OS=Mus musculus OX=10090 GN=Pkm PE=1 SV=4;>tr|A0A1L1SQV8|A0A1L1SQV8_MOUSE Pyruvate kinase (Fragment) OS=Mus muscu	8	3	3	3	0	0	2	2	2	1	1	2	3	0	0	2	2	2	1	1	2	3	0	0	2	2	2	1	1	2	3	17.7	17.7	17.7	25.148	232	232;531;187;51;102;155;176;184	0	By matching	By matching	By MS/MS	By MS/MS	By MS/MS	By matching
tr|A0A2I3BQ03|A0A2I3BQ03_MOUSE;sp|P63101|1433Z_MOUSE;tr|D3YXF4|D3YXF4_MOUSE;tr|D3YXN6|D3YXN6_MOUSE	tr|A0A2I3BQ03|A0A2I3BQ03_MOUSE;sp|P63101|1433Z_MOUSE	3;3;1;1	3;3;1;1	3;3;1;1	>tr|A0A2I3BQ03|A0A2I3BQ03_MOUSE 14-3-3 protein zeta/delta (Fragment) OS=Mus musculus OX=10090 GN=Ywhaz PE=1 SV=1;>sp|P63101|1433Z_MOUSE 14-3-3 protein zeta/delta OS=Mus musculus OX=10090 GN=Ywhaz PE=1 SV=1	4	3	3	3	2	2	3	3	3	2	3	2	3	2	2	3	3	3	2	3	2	3	2	2	3	3	3	2	3	2	3	26.5	26.5	26.5	19.064	166	166;245;44;88	0	By MS/MS	By MS/MS	By MS/MS	By MS/MS	By MS/MS	By MS/MS
tr|A0A338P6R8|A0A338P6R8_MOUSE;sp|Q9Z2Q6|SEPT5_MOUSE;tr|A0A338P769|A0A338P769_MOUSE;tr|B7ZNM7|B7ZNM7_MOUSE;tr|A0A338P755|A0A338P755_MOUSE;tr|A0A338P729|A0A338P729_MOUSE	tr|A0A338P6R8|A0A338P6R8_MOUSE;sp|Q9Z2Q6|SEPT5_MOUSE;tr|A0A338P769|A0A338P769_MOUSE;tr|B7ZNM7|B7ZNM7_MOUSE	3;3;3;2;1;1	3;3;3;2;1;1	3;3;3;2;1;1	>tr|A0A338P6R8|A0A338P6R8_MOUSE Septin-5 OS=Mus musculus OX=10090 GN=Gm49601 PE=3 SV=1;>sp|Q9Z2Q6|SEPT5_MOUSE Septin-5 OS=Mus musculus OX=10090 GN=Septin5 PE=1 SV=2;>tr|A0A338P769|A0A338P769_MOUSE Septin-5 OS=Mus musculus OX=10090 GN=Septin5 PE=1 SV=1;>tr|	6	3	3	3	0	0	0	0	0	2	1	3	2	0	0	0	0	0	2	1	3	2	0	0	0	0	0	2	1	3	2	12.3	12.3	12.3	41.949	365	365;369;378;381;126;248	0	By matching	By matching	By matching	By matching	By matching	By matching
tr|D3Z6W1|D3Z6W1_MOUSE;sp|Q7TSJ2|MAP6_MOUSE;tr|A0A140LIT9|A0A140LIT9_MOUSE	tr|D3Z6W1|D3Z6W1_MOUSE;sp|Q7TSJ2|MAP6_MOUSE	3;3;1	3;3;1	3;3;1	>tr|D3Z6W1|D3Z6W1_MOUSE Microtubule-associated protein 6 OS=Mus musculus OX=10090 GN=Map6 PE=1 SV=1;>sp|Q7TSJ2|MAP6_MOUSE Microtubule-associated protein 6 OS=Mus musculus OX=10090 GN=Map6 PE=1 SV=2	3	3	3	3	2	3	2	1	2	3	3	3	3	2	3	2	1	2	3	3	3	3	2	3	2	1	2	3	3	3	3	9.8	9.8	9.8	54.711	509	509;906;703	0	By matching	By matching	By matching	By matching	By matching	By MS/MS
tr|F7BNZ5|F7BNZ5_MOUSE;tr|A2AVX1|A2AVX1_MOUSE;tr|E9Q8Q5|E9Q8Q5_MOUSE;sp|Q80YN3|BCAS1_MOUSE	tr|F7BNZ5|F7BNZ5_MOUSE;tr|A2AVX1|A2AVX1_MOUSE;tr|E9Q8Q5|E9Q8Q5_MOUSE;sp|Q80YN3|BCAS1_MOUSE	3;3;3;3	3;3;3;3	3;3;3;3	>tr|F7BNZ5|F7BNZ5_MOUSE Breast carcinoma-amplified sequence 1 homolog (Fragment) OS=Mus musculus OX=10090 GN=Bcas1 PE=1 SV=1;>tr|A2AVX1|A2AVX1_MOUSE Breast carcinoma-amplified sequence 1 homolog OS=Mus musculus OX=10090 GN=Bcas1 PE=1 SV=1;>tr|E9Q8Q5|E9Q8Q5	4	3	3	3	3	3	3	3	3	1	3	3	2	3	3	3	3	3	1	3	3	2	3	3	3	3	3	1	3	3	2	11.1	11.1	11.1	40.426	379	379;577;587;633	0	By MS/MS	By MS/MS	By MS/MS	By MS/MS	By MS/MS	By matching
tr|G3UXJ6|G3UXJ6_MOUSE;tr|G3UZ48|G3UZ48_MOUSE;tr|G3UZI2|G3UZI2_MOUSE;tr|A0A0R4J259|A0A0R4J259_MOUSE;tr|G3V018|G3V018_MOUSE;sp|Q7TMK9|HNRPQ_MOUSE	tr|G3UXJ6|G3UXJ6_MOUSE;tr|G3UZ48|G3UZ48_MOUSE;tr|G3UZI2|G3UZI2_MOUSE;tr|A0A0R4J259|A0A0R4J259_MOUSE;tr|G3V018|G3V018_MOUSE;sp|Q7TMK9|HNRPQ_MOUSE	3;3;3;3;3;3	2;2;2;2;2;2	2;2;2;2;2;2	>tr|G3UXJ6|G3UXJ6_MOUSE Heterogeneous nuclear ribonucleoprotein Q OS=Mus musculus OX=10090 GN=Syncrip PE=1 SV=1;>tr|G3UZ48|G3UZ48_MOUSE Heterogeneous nuclear ribonucleoprotein Q OS=Mus musculus OX=10090 GN=Syncrip PE=1 SV=1;>tr|G3UZI2|G3UZI2_MOUSE Heteroge	6	3	2	2	2	2	3	3	3	3	3	1	2	2	1	2	2	2	2	2	0	1	2	1	2	2	2	2	2	0	1	8	5.4	5.4	49.704	448	448;464;527;561;588;623	0	By MS/MS	By MS/MS	By MS/MS	By MS/MS	By MS/MS	By MS/MS
tr|Q5SVI9|Q5SVI9_MOUSE;tr|Q5SVJ1|Q5SVJ1_MOUSE;tr|Q5SVI3|Q5SVI3_MOUSE;tr|Q5SVI0|Q5SVI0_MOUSE;tr|Q5SVI2|Q5SVI2_MOUSE;sp|P28652|KCC2B_MOUSE;tr|Q68EG2|Q68EG2_MOUSE;tr|Q5SVI1|Q5SVI1_MOUSE;tr|Q5SVJ0|Q5SVJ0_MOUSE;tr|A0A286YCB8|A0A286YCB8_MOUSE;tr|A0A286YDL6|A0A286YDL6_MOUSE;tr|Q8CCM0|Q8CCM0_MOUSE;tr|E9Q1V9|E9Q1V9_MOUSE;sp|Q6PHZ2|KCC2D_MOUSE;tr|E9Q1W0|E9Q1W0_MOUSE;sp|Q923T9|KCC2G_MOUSE;tr|E9Q1T1|E9Q1T1_M…	tr|Q5SVI9|Q5SVI9_MOUSE;tr|Q5SVJ1|Q5SVJ1_MOUSE;tr|Q5SVI3|Q5SVI3_MOUSE;tr|Q5SVI0|Q5SVI0_MOUSE;tr|Q5SVI2|Q5SVI2_MOUSE;sp|P28652|KCC2B_MOUSE;tr|Q68EG2|Q68EG2_MOUSE;tr|Q5SVI1|Q5SVI1_MOUSE;tr|Q5SVJ0|Q5SVJ0_MOUSE;tr|A0A286YCB8|A0A286YCB8_MOUSE;tr|A0A286YDL6|A0A286YDL6_MOUSE;tr|Q8CCM0|Q8CCM0_MOUSE;tr|E9Q1V9|E9Q1V9_MOUSE;sp|Q6PHZ2|KCC2D_MOUSE;tr|E9Q1W0|E9Q1W0_MOUSE;sp|Q923T9|KCC2G_MOUSE;tr|E9Q1T1|E9Q1T1_M…	3;3;3;3;3;3;3;3;3;2;2;2;2;2;2;2;2;2;2;1;1	1;1;1;1;1;1;1;1;1;1;1;0;0;0;0;1;0;0;1;1;1	1;1;1;1;1;1;1;1;1;1;1;0;0;0;0;1;0;0;1;1;1	>tr|Q5SVI9|Q5SVI9_MOUSE Calcium/calmodulin-dependent protein kinase OS=Mus musculus OX=10090 GN=Camk2b PE=1 SV=1;>tr|Q5SVJ1|Q5SVJ1_MOUSE Calcium/calmodulin-dependent protein kinase OS=Mus musculus OX=10090 GN=Camk2b PE=1 SV=1;>tr|Q5SVI3|Q5SVI3_MOUSE Calciu	21	3	1	1	1	1	2	2	2	2	2	3	3	0	1	1	0	1	1	1	1	1	0	1	1	0	1	1	1	1	1	9	2.7	2.7	54.103	479	479;503;518;518;529;542;545;589;666;224;241;361;488;499;512;529;533;533;565;168;274	1	By matching	By matching	By matching	By matching	By matching	By MS/MS
sp|O70172|PI42A_MOUSE;tr|F6RJE8|F6RJE8_MOUSE	sp|O70172|PI42A_MOUSE;tr|F6RJE8|F6RJE8_MOUSE	4;3	4;3	2;2	>sp|O70172|PI42A_MOUSE Phosphatidylinositol 5-phosphate 4-kinase type-2 alpha OS=Mus musculus OX=10090 GN=Pip4k2a PE=1 SV=1;>tr|F6RJE8|F6RJE8_MOUSE Phosphatidylinositol 5-phosphate 4-kinase type-2 alpha (Fragment) OS=Mus musculus OX=10090 GN=Pip4k2a PE=1 S	2	4	4	2	4	4	0	0	0	0	0	0	0	4	4	0	0	0	0	0	0	0	2	2	0	0	0	0	0	0	0	13.6	13.6	7.2	46.151	405	405;214	0	By MS/MS	By MS/MS	By matching	By matching	By matching	By matching
sp|P05202|AATM_MOUSE	sp|P05202|AATM_MOUSE	4	4	4	>sp|P05202|AATM_MOUSE Aspartate aminotransferase, mitochondrial OS=Mus musculus OX=10090 GN=Got2 PE=1 SV=1	1	4	4	4	2	1	3	3	3	2	2	2	2	2	1	3	3	3	2	2	2	2	2	1	3	3	3	2	2	2	2	11.9	11.9	11.9	47.411	430	430	0	By matching	By matching	By MS/MS	By MS/MS	By MS/MS	By matching
sp|P24369|PPIB_MOUSE	sp|P24369|PPIB_MOUSE	4	4	4	>sp|P24369|PPIB_MOUSE Peptidyl-prolyl cis-trans isomerase B OS=Mus musculus OX=10090 GN=Ppib PE=1 SV=2	1	4	4	4	4	4	0	0	0	0	0	0	0	4	4	0	0	0	0	0	0	0	4	4	0	0	0	0	0	0	0	25.5	25.5	25.5	23.713	216	216	0	By MS/MS	By MS/MS	By matching	By matching	By matching	By matching
sp|P46660|AINX_MOUSE	sp|P46660|AINX_MOUSE	4	4	4	>sp|P46660|AINX_MOUSE Alpha-internexin OS=Mus musculus OX=10090 GN=Ina PE=1 SV=3	1	4	4	4	0	0	0	1	2	4	4	4	4	0	0	0	1	2	4	4	4	4	0	0	0	1	2	4	4	4	4	9.6	9.6	9.6	55.382	501	501	0	By matching	By matching	By matching	By matching	By matching	By MS/MS
sp|P60202|MYPR_MOUSE	sp|P60202|MYPR_MOUSE	4	4	4	>sp|P60202|MYPR_MOUSE Myelin proteolipid protein OS=Mus musculus OX=10090 GN=Plp1 PE=1 SV=2	1	4	4	4	4	4	4	4	4	4	4	4	4	4	4	4	4	4	4	4	4	4	4	4	4	4	4	4	4	4	4	16.2	16.2	16.2	30.077	277	277	0	By MS/MS	By MS/MS	By MS/MS	By MS/MS	By MS/MS	By MS/MS
sp|P62751|RL23A_MOUSE	sp|P62751|RL23A_MOUSE	4	4	4	>sp|P62751|RL23A_MOUSE 60S ribosomal protein L23a OS=Mus musculus OX=10090 GN=Rpl23a PE=1 SV=1	1	4	4	4	4	4	0	0	0	0	0	0	0	4	4	0	0	0	0	0	0	0	4	4	0	0	0	0	0	0	0	21.8	21.8	21.8	17.695	156	156	0	By MS/MS	By MS/MS	By matching	By matching	By matching	By matching
sp|Q04750|TOP1_MOUSE;sp|Q8R4U6|TOP1M_MOUSE	sp|Q04750|TOP1_MOUSE	4;1	4;1	4;1	>sp|Q04750|TOP1_MOUSE DNA topoisomerase 1 OS=Mus musculus OX=10090 GN=Top1 PE=1 SV=2	2	4	4	4	4	3	0	0	0	0	0	0	0	4	3	0	0	0	0	0	0	0	4	3	0	0	0	0	0	0	0	6.4	6.4	6.4	90.875	767	767;593	0	By MS/MS	By MS/MS	By matching	By matching	By matching	By matching
sp|Q80XI4|PI42B_MOUSE	sp|Q80XI4|PI42B_MOUSE	4	2	2	>sp|Q80XI4|PI42B_MOUSE Phosphatidylinositol 5-phosphate 4-kinase type-2 beta OS=Mus musculus OX=10090 GN=Pip4k2b PE=1 SV=1	1	4	2	2	4	4	0	0	0	0	0	0	0	2	2	0	0	0	0	0	0	0	2	2	0	0	0	0	0	0	0	12.7	6.5	6.5	47.318	416	416	0	By MS/MS	By MS/MS	By matching	By matching	By matching	By matching
tr|A0A075B5P3|A0A075B5P3_MOUSE;tr|A0A0A6YVP0|A0A0A6YVP0_MOUSE;sp|P01867|IGG2B_MOUSE;sp|P01863|GCAA_MOUSE;sp|P01865|GCAM_MOUSE	tr|A0A075B5P3|A0A075B5P3_MOUSE;tr|A0A0A6YVP0|A0A0A6YVP0_MOUSE;sp|P01867|IGG2B_MOUSE	4;4;3;1;1	4;4;3;1;1	3;3;3;0;0	>tr|A0A075B5P3|A0A075B5P3_MOUSE Immunoglobulin heavy constant gamma 2B (Fragment) OS=Mus musculus OX=10090 GN=Ighg2b PE=1 SV=1;>tr|A0A0A6YVP0|A0A0A6YVP0_MOUSE Immunoglobulin heavy constant gamma 2B (Fragment) OS=Mus musculus OX=10090 GN=Ighg2b PE=1 SV=2;>s	5	4	4	3	3	4	4	4	4	1	3	2	2	3	4	4	4	4	1	3	2	2	2	3	3	3	3	0	2	1	1	17.6	17.6	12.8	36.568	336	336;405;404;330;398	0	By MS/MS	By MS/MS	By MS/MS	By MS/MS	By MS/MS	By matching
tr|A0A0J9YUE9|A0A0J9YUE9_MOUSE;tr|A0A0J9YUN4|A0A0J9YUN4_MOUSE;sp|P39053|DYN1_MOUSE;tr|E9QLL2|E9QLL2_MOUSE;sp|Q8BZ98|DYN3_MOUSE;tr|D6RH60|D6RH60_MOUSE;tr|G3UY64|G3UY64_MOUSE;tr|F6W8Z8|F6W8Z8_MOUSE	tr|A0A0J9YUE9|A0A0J9YUE9_MOUSE;tr|A0A0J9YUN4|A0A0J9YUN4_MOUSE;sp|P39053|DYN1_MOUSE;tr|E9QLL2|E9QLL2_MOUSE;sp|Q8BZ98|DYN3_MOUSE	4;4;4;2;2;1;1;1	4;4;4;2;2;1;1;1	2;2;2;1;1;0;0;1	>tr|A0A0J9YUE9|A0A0J9YUE9_MOUSE Dynamin GTPase OS=Mus musculus OX=10090 GN=Dnm1 PE=1 SV=1;>tr|A0A0J9YUN4|A0A0J9YUN4_MOUSE Dynamin GTPase OS=Mus musculus OX=10090 GN=Dnm1 PE=1 SV=1;>sp|P39053|DYN1_MOUSE Dynamin-1 OS=Mus musculus OX=10090 GN=Dnm1 PE=1 SV=2;>	8	4	4	2	2	3	1	3	2	4	4	3	3	2	3	1	3	2	4	4	3	3	2	1	0	1	0	2	2	2	2	5.1	5.1	2.8	94.032	835	835;864;867;863;863;59;69;283	0	By matching	By matching	By matching	By matching	By matching	By MS/MS
tr|A0A1B0GQU8|A0A1B0GQU8_MOUSE;sp|P35980|RL18_MOUSE;tr|A0A1B0GSF7|A0A1B0GSF7_MOUSE;tr|A0A1B0GSS8|A0A1B0GSS8_MOUSE;tr|A0A1B0GSA8|A0A1B0GSA8_MOUSE;tr|A0A1B0GRZ3|A0A1B0GRZ3_MOUSE;tr|A0A1B0GS28|A0A1B0GS28_MOUSE	tr|A0A1B0GQU8|A0A1B0GQU8_MOUSE;sp|P35980|RL18_MOUSE;tr|A0A1B0GSF7|A0A1B0GSF7_MOUSE;tr|A0A1B0GSS8|A0A1B0GSS8_MOUSE;tr|A0A1B0GSA8|A0A1B0GSA8_MOUSE	4;4;3;3;2;1;1	4;4;3;3;2;1;1	4;4;3;3;2;1;1	>tr|A0A1B0GQU8|A0A1B0GQU8_MOUSE 60S ribosomal protein L18 OS=Mus musculus OX=10090 GN=Rpl18 PE=1 SV=1;>sp|P35980|RL18_MOUSE 60S ribosomal protein L18 OS=Mus musculus OX=10090 GN=Rpl18 PE=1 SV=3;>tr|A0A1B0GSF7|A0A1B0GSF7_MOUSE 60S ribosomal protein L18 OS=M	7	4	4	4	3	3	2	2	2	3	4	3	2	3	3	2	2	2	3	4	3	2	3	3	2	2	2	3	4	3	2	28.9	28.9	28.9	18.101	159	159;188;136;155;126;57;80	0	By MS/MS	By MS/MS	By MS/MS	By MS/MS	By MS/MS	By MS/MS
tr|A0A2I3BRL8|A0A2I3BRL8_MOUSE;sp|Q91VM5|RMXL1_MOUSE;sp|Q9WV02|RBMX_MOUSE;tr|A2AFI4|A2AFI4_MOUSE;tr|S4R1F6|S4R1F6_MOUSE;tr|A2AFI3|A2AFI3_MOUSE;tr|A0A2I3BQC0|A0A2I3BQC0_MOUSE	tr|A0A2I3BRL8|A0A2I3BRL8_MOUSE;sp|Q91VM5|RMXL1_MOUSE;sp|Q9WV02|RBMX_MOUSE;tr|A2AFI4|A2AFI4_MOUSE;tr|S4R1F6|S4R1F6_MOUSE;tr|A2AFI3|A2AFI3_MOUSE	4;4;4;2;2;2;1	4;4;4;2;2;2;1	4;4;4;2;2;2;1	>tr|A0A2I3BRL8|A0A2I3BRL8_MOUSE Predicted gene 7324 OS=Mus musculus OX=10090 GN=Gm7324 PE=4 SV=1;>sp|Q91VM5|RMXL1_MOUSE RNA binding motif protein, X-linked-like-1 OS=Mus musculus OX=10090 GN=Rbmxl1 PE=2 SV=1;>sp|Q9WV02|RBMX_MOUSE RNA-binding motif protein,	7	4	4	4	4	4	4	4	3	4	4	4	4	4	4	4	4	3	4	4	4	4	4	4	4	4	3	4	4	4	4	11.1	11.1	11.1	42.178	388	388;388;391;103;263;301;30	0	By MS/MS	By MS/MS	By MS/MS	By MS/MS	By matching	By MS/MS
tr|D3YWT1|D3YWT1_MOUSE;tr|D3Z3N4|D3Z3N4_MOUSE	tr|D3YWT1|D3YWT1_MOUSE;tr|D3Z3N4|D3Z3N4_MOUSE	4;4	4;4	4;4	>tr|D3YWT1|D3YWT1_MOUSE Heterogeneous nuclear ribonucleoprotein H3 OS=Mus musculus OX=10090 GN=Hnrnph3 PE=1 SV=1;>tr|D3Z3N4|D3Z3N4_MOUSE Heterogeneous nuclear ribonucleoprotein H3 OS=Mus musculus OX=10090 GN=Hnrnph3 PE=1 SV=1	2	4	4	4	4	3	3	3	4	4	4	4	4	4	3	3	3	4	4	4	4	4	4	3	3	3	4	4	4	4	4	16	16	16	35.181	331	331;346	0	By MS/MS	By MS/MS	By MS/MS	By MS/MS	By MS/MS	By MS/MS
tr|E9PZW0|E9PZW0_MOUSE;sp|E9Q557|DESP_MOUSE	tr|E9PZW0|E9PZW0_MOUSE;sp|E9Q557|DESP_MOUSE	4;4	4;4	4;4	>tr|E9PZW0|E9PZW0_MOUSE Desmoplakin OS=Mus musculus OX=10090 GN=Dsp PE=1 SV=1;>sp|E9Q557|DESP_MOUSE Desmoplakin OS=Mus musculus OX=10090 GN=Dsp PE=1 SV=1	2	4	4	4	3	1	2	3	2	4	4	4	2	3	1	2	3	2	4	4	4	2	3	1	2	3	2	4	4	4	2	2.4	2.4	2.4	261.42	2284	2284;2883	0	By MS/MS	By matching	By MS/MS	By MS/MS	By MS/MS	By MS/MS
tr|Q8VHM5|Q8VHM5_MOUSE;tr|A2AW41|A2AW41_MOUSE;tr|F7B5B5|F7B5B5_MOUSE;tr|G3UXU5|G3UXU5_MOUSE;tr|S4R1E9|S4R1E9_MOUSE;tr|A2AW40|A2AW40_MOUSE;tr|V9GWW3|V9GWW3_MOUSE;tr|G3UWM1|G3UWM1_MOUSE	tr|Q8VHM5|Q8VHM5_MOUSE;tr|A2AW41|A2AW41_MOUSE;tr|F7B5B5|F7B5B5_MOUSE	4;3;3;1;1;1;1;1	4;3;3;1;1;1;1;1	3;2;2;0;0;1;1;0	>tr|Q8VHM5|Q8VHM5_MOUSE Heterogeneous nuclear ribonucleoprotein R OS=Mus musculus OX=10090 GN=Hnrnpr PE=1 SV=1;>tr|A2AW41|A2AW41_MOUSE Heterogeneous nuclear ribonucleoprotein R (Fragment) OS=Mus musculus OX=10090 GN=Hnrnpr PE=1 SV=1;>tr|F7B5B5|F7B5B5_MOUSE	8	4	4	3	3	4	4	4	4	4	4	4	4	3	4	4	4	4	4	4	4	4	3	3	3	3	3	3	3	3	3	7.3	7.3	5.4	70.887	632	632;270;531;67;72;73;103;196	0	By MS/MS	By MS/MS	By MS/MS	By MS/MS	By MS/MS	By MS/MS
tr|Q9DAY9|Q9DAY9_MOUSE;tr|Q5SQB0|Q5SQB0_MOUSE;tr|Q5SQB5|Q5SQB5_MOUSE;sp|Q61937|NPM_MOUSE	tr|Q9DAY9|Q9DAY9_MOUSE;tr|Q5SQB0|Q5SQB0_MOUSE;tr|Q5SQB5|Q5SQB5_MOUSE;sp|Q61937|NPM_MOUSE	4;4;4;4	4;4;4;4	4;4;4;4	>tr|Q9DAY9|Q9DAY9_MOUSE Nucleophosmin OS=Mus musculus OX=10090 GN=Npm1 PE=1 SV=1;>tr|Q5SQB0|Q5SQB0_MOUSE Nucleophosmin OS=Mus musculus OX=10090 GN=Npm1 PE=1 SV=1;>tr|Q5SQB5|Q5SQB5_MOUSE Nucleophosmin OS=Mus musculus OX=10090 GN=Npm1 PE=1 SV=1;>sp|Q61937|NP	4	4	4	4	4	3	0	0	0	0	0	1	1	4	3	0	0	0	0	0	1	1	4	3	0	0	0	0	0	1	1	27.6	27.6	27.6	28.385	257	257;264;285;292	0	By MS/MS	By MS/MS	By matching	By matching	By matching	By matching
tr|V9GXQ9|V9GXQ9_MOUSE;tr|Q91UZ1|Q91UZ1_MOUSE;tr|A2AT91|A2AT91_MOUSE	tr|V9GXQ9|V9GXQ9_MOUSE;tr|Q91UZ1|Q91UZ1_MOUSE;tr|A2AT91|A2AT91_MOUSE	4;4;2	4;4;2	4;4;2	>tr|V9GXQ9|V9GXQ9_MOUSE Phosphoinositide phospholipase C OS=Mus musculus OX=10090 GN=Plcb4 PE=1 SV=1;>tr|Q91UZ1|Q91UZ1_MOUSE 1-phosphatidylinositol 4,5-bisphosphate phosphodiesterase OS=Mus musculus OX=10090 GN=Plcb4 PE=1 SV=1;>tr|A2AT91|A2AT91_MOUSE Phosp	3	4	4	4	4	4	0	0	0	0	0	0	0	4	4	0	0	0	0	0	0	0	4	4	0	0	0	0	0	0	0	5.7	5.7	5.7	116.06	1022	1022;1175;883	0	By MS/MS	By MS/MS	By matching	By matching	By matching	By matching
sp|P08249|MDHM_MOUSE;tr|A0A0G2JGY4|A0A0G2JGY4_MOUSE;tr|A0A0G2JF23|A0A0G2JF23_MOUSE	sp|P08249|MDHM_MOUSE	5;2;1	5;2;1	5;2;1	>sp|P08249|MDHM_MOUSE Malate dehydrogenase, mitochondrial OS=Mus musculus OX=10090 GN=Mdh2 PE=1 SV=3	3	5	5	5	4	3	4	5	5	2	3	4	4	4	3	4	5	5	2	3	4	4	4	3	4	5	5	2	3	4	4	22.8	22.8	22.8	35.611	338	338;153;199	0	By MS/MS	By matching	By MS/MS	By MS/MS	By MS/MS	By MS/MS
sp|P18872|GNAO_MOUSE;tr|D3Z2M7|D3Z2M7_MOUSE;sp|Q9DC51|GNAI3_MOUSE;sp|B2RSH2|GNAI1_MOUSE;sp|P08752|GNAI2_MOUSE;tr|A2A610|A2A610_MOUSE;tr|F7BLT7|F7BLT7_MOUSE;tr|A2AE31|A2AE31_MOUSE;tr|Q8C040|Q8C040_MOUSE;tr|A0A0A6YWA9|A0A0A6YWA9_MOUSE;tr|Q8BHK8|Q8BHK8_MOUSE;tr|A2AE32|A2AE32_MOUSE;sp|P20612|GNAT1_MOUSE;sp|Q3V3I2|GNAT3_MOUSE;sp|P50149|GNAT2_MOUSE;tr|Z4YKV1|Z4YKV1_MOUSE;sp|Q8CGK7|GNAL_MOUSE;sp|P63094|…	sp|P18872|GNAO_MOUSE;tr|D3Z2M7|D3Z2M7_MOUSE	5;4;2;2;2;1;1;1;1;1;1;1;1;1;1;1;1;1;1;1	5;4;2;2;2;1;1;1;1;1;1;1;1;1;1;1;1;1;1;1	5;4;2;2;2;1;1;1;1;1;1;1;1;1;1;1;1;1;1;1	>sp|P18872|GNAO_MOUSE Guanine nucleotide-binding protein G(o) subunit alpha OS=Mus musculus OX=10090 GN=Gnao1 PE=1 SV=3;>tr|D3Z2M7|D3Z2M7_MOUSE Guanine nucleotide-binding protein G(o) subunit alpha (Fragment) OS=Mus musculus OX=10090 GN=Gnao1 PE=1 SV=1	20	5	5	5	4	4	4	5	4	5	5	5	5	4	4	4	5	4	5	5	5	5	4	4	4	5	4	5	5	5	5	18.4	18.4	18.4	40.084	354	354;179;354;354;355;91;101;112;134;160;230;232;350;354;354;379;381;394;448;1133	0	By MS/MS	By MS/MS	By MS/MS	By MS/MS	By MS/MS	By MS/MS
sp|Q05D44|IF2P_MOUSE	sp|Q05D44|IF2P_MOUSE	5	5	5	>sp|Q05D44|IF2P_MOUSE Eukaryotic translation initiation factor 5B OS=Mus musculus OX=10090 GN=Eif5b PE=1 SV=2	1	5	5	5	5	5	0	0	0	0	0	0	0	5	5	0	0	0	0	0	0	0	5	5	0	0	0	0	0	0	0	6.2	6.2	6.2	137.61	1216	1216	0	By MS/MS	By MS/MS	By matching	By matching	By matching	By matching
sp|Q9DD18|DTD1_MOUSE	sp|Q9DD18|DTD1_MOUSE	5	5	5	>sp|Q9DD18|DTD1_MOUSE D-aminoacyl-tRNA deacylase 1 OS=Mus musculus OX=10090 GN=Dtd1 PE=1 SV=2	1	5	5	5	5	3	1	1	1	1	1	1	1	5	3	1	1	1	1	1	1	1	5	3	1	1	1	1	1	1	1	25.8	25.8	25.8	23.384	209	209	0	By MS/MS	By MS/MS	By matching	By matching	By matching	By matching
tr|A0A0N4SUX5|A0A0N4SUX5_MOUSE;sp|P17183|ENOG_MOUSE;tr|D3Z6E4|D3Z6E4_MOUSE	tr|A0A0N4SUX5|A0A0N4SUX5_MOUSE;sp|P17183|ENOG_MOUSE;tr|D3Z6E4|D3Z6E4_MOUSE	5;5;3	3;3;1	3;3;1	>tr|A0A0N4SUX5|A0A0N4SUX5_MOUSE 2-phospho-D-glycerate hydro-lyase OS=Mus musculus OX=10090 GN=Eno2 PE=1 SV=1;>sp|P17183|ENOG_MOUSE Gamma-enolase OS=Mus musculus OX=10090 GN=Eno2 PE=1 SV=2;>tr|D3Z6E4|D3Z6E4_MOUSE 2-phospho-D-glycerate hydro-lyase OS=Mus mus	3	5	3	3	3	2	4	3	5	4	3	5	4	2	1	2	1	3	2	1	3	2	2	1	2	1	3	2	1	3	2	18.4	10.5	10.5	42.68	391	391;434;315	0	By matching	By MS/MS	By MS/MS	By MS/MS	By MS/MS	By MS/MS
tr|A2AKV1|A2AKV1_MOUSE;tr|A2AKV2|A2AKV2_MOUSE;tr|A2AKV3|A2AKV3_MOUSE;tr|Q8C2Q8|Q8C2Q8_MOUSE;tr|A2AKU9|A2AKU9_MOUSE;sp|Q91VR2|ATPG_MOUSE;tr|A2AKV0|A2AKV0_MOUSE	tr|A2AKV1|A2AKV1_MOUSE;tr|A2AKV2|A2AKV2_MOUSE;tr|A2AKV3|A2AKV3_MOUSE;tr|Q8C2Q8|Q8C2Q8_MOUSE;tr|A2AKU9|A2AKU9_MOUSE;sp|Q91VR2|ATPG_MOUSE;tr|A2AKV0|A2AKV0_MOUSE	5;5;5;5;5;5;3	5;5;5;5;5;5;3	5;5;5;5;5;5;3	>tr|A2AKV1|A2AKV1_MOUSE ATP synthase, H+-transporting, mitochondrial F1 complex, gamma polypeptide 1 (Fragment) OS=Mus musculus OX=10090 GN=Atp5c1 PE=1 SV=1;>tr|A2AKV2|A2AKV2_MOUSE ATP synthase, H+-transporting, mitochondrial F1 complex, gamma polypeptide	7	5	5	5	3	3	2	1	1	3	3	4	4	3	3	2	1	1	3	3	4	4	3	3	2	1	1	3	3	4	4	35.7	35.7	35.7	16.762	154	154;171;188;274;297;298;101	0	By matching	By matching	By matching	By matching	By matching	By MS/MS
tr|G3UXT7|G3UXT7_MOUSE;tr|Q8CFQ9|Q8CFQ9_MOUSE;sp|P56959|FUS_MOUSE	tr|G3UXT7|G3UXT7_MOUSE;tr|Q8CFQ9|Q8CFQ9_MOUSE;sp|P56959|FUS_MOUSE	5;5;5	5;5;5	4;4;4	>tr|G3UXT7|G3UXT7_MOUSE RNA-binding protein FUS (Fragment) OS=Mus musculus OX=10090 GN=Fus PE=1 SV=1;>tr|Q8CFQ9|Q8CFQ9_MOUSE Fusion, derived from t(1216) malignant liposarcoma (Human) OS=Mus musculus OX=10090 GN=Fus PE=1 SV=1;>sp|P56959|FUS_MOUSE RNA-bindi	3	5	5	4	5	5	5	4	5	5	4	5	5	5	5	5	4	5	5	4	5	5	4	4	4	3	4	4	3	4	4	35.4	35.4	35.4	13.897	130	130;517;518	0	By MS/MS	By MS/MS	By MS/MS	By MS/MS	By MS/MS	By MS/MS
tr|H3BKM0|H3BKM0_MOUSE;sp|Q9DBG3|AP2B1_MOUSE;tr|H3BIY9|H3BIY9_MOUSE;tr|Q5SVG5|Q5SVG5_MOUSE;tr|Q5SVG4|Q5SVG4_MOUSE;sp|O35643|AP1B1_MOUSE	tr|H3BKM0|H3BKM0_MOUSE;sp|Q9DBG3|AP2B1_MOUSE;tr|H3BIY9|H3BIY9_MOUSE	5;5;5;2;2;2	5;5;5;2;2;2	5;5;5;2;2;2	>tr|H3BKM0|H3BKM0_MOUSE AP complex subunit beta OS=Mus musculus OX=10090 GN=Ap2b1 PE=1 SV=1;>sp|Q9DBG3|AP2B1_MOUSE AP-2 complex subunit beta OS=Mus musculus OX=10090 GN=Ap2b1 PE=1 SV=1;>tr|H3BIY9|H3BIY9_MOUSE AP complex subunit beta OS=Mus musculus OX=1009	6	5	5	5	5	4	1	1	1	2	1	2	2	5	4	1	1	1	2	1	2	2	5	4	1	1	1	2	1	2	2	6.7	6.7	6.7	101.36	913	913;937;942;916;923;943	0	By MS/MS	By MS/MS	By matching	By matching	By matching	By matching
tr|Q91VA7|Q91VA7_MOUSE;tr|A0A668KL51|A0A668KL51_MOUSE;tr|V9GXV0|V9GXV0_MOUSE	tr|Q91VA7|Q91VA7_MOUSE;tr|A0A668KL51|A0A668KL51_MOUSE	5;4;2	5;4;2	5;4;2	>tr|Q91VA7|Q91VA7_MOUSE Isocitrate dehydrogenase [NAD] subunit, mitochondrial OS=Mus musculus OX=10090 GN=Idh3b PE=1 SV=1;>tr|A0A668KL51|A0A668KL51_MOUSE Isocitrate dehydrogenase [NAD] subunit, mitochondrial OS=Mus musculus OX=10090 GN=Idh3b PE=1 SV=1	3	5	5	5	2	2	1	0	2	5	5	4	4	2	2	1	0	2	5	5	4	4	2	2	1	0	2	5	5	4	4	13.3	13.3	13.3	42.194	384	384;380;80	0	By matching	By matching	By matching	By matching	By matching	By MS/MS
sp|P15864|H12_MOUSE;sp|P43277|H13_MOUSE;sp|Q07133|H1T_MOUSE;tr|I7HFT9|I7HFT9_MOUSE;sp|P43275|H11_MOUSE	sp|P15864|H12_MOUSE;sp|P43277|H13_MOUSE	6;6;2;2;2	2;2;0;0;0	2;2;0;0;0	>sp|P15864|H12_MOUSE Histone H1.2 OS=Mus musculus OX=10090 GN=H1-2 PE=1 SV=2;>sp|P43277|H13_MOUSE Histone H1.3 OS=Mus musculus OX=10090 GN=H1-3 PE=1 SV=2	5	6	2	2	6	6	2	2	3	1	3	2	1	2	2	1	1	1	0	1	0	0	2	2	1	1	1	0	1	0	0	17.9	6.1	6.1	21.266	212	212;221;208;209;213	0	By MS/MS	By MS/MS	By MS/MS	By matching	By MS/MS	By matching
sp|P43274|H14_MOUSE	sp|P43274|H14_MOUSE	6	6	2	>sp|P43274|H14_MOUSE Histone H1.4 OS=Mus musculus OX=10090 GN=H1-4 PE=1 SV=2	1	6	6	2	6	6	2	2	3	2	3	3	1	6	6	2	2	3	2	3	3	1	2	2	1	1	1	1	1	1	0	17.4	17.4	5.9	21.977	219	219	0	By MS/MS	By MS/MS	By MS/MS	By matching	By MS/MS	By matching
sp|Q78PY7|SND1_MOUSE;tr|Q3TJ56|Q3TJ56_MOUSE	sp|Q78PY7|SND1_MOUSE	6;2	6;2	6;2	>sp|Q78PY7|SND1_MOUSE Staphylococcal nuclease domain-containing protein 1 OS=Mus musculus OX=10090 GN=Snd1 PE=1 SV=1	2	6	6	6	6	6	0	0	0	0	0	0	0	6	6	0	0	0	0	0	0	0	6	6	0	0	0	0	0	0	0	7.9	7.9	7.9	102.09	910	910;608	0	By MS/MS	By MS/MS	By matching	By matching	By matching	By matching
sp|Q8BFZ3|ACTBL_MOUSE	sp|Q8BFZ3|ACTBL_MOUSE	6	2	2	>sp|Q8BFZ3|ACTBL_MOUSE Beta-actin-like protein 2 OS=Mus musculus OX=10090 GN=Actbl2 PE=1 SV=1	1	6	2	2	3	5	5	4	4	4	5	5	6	0	1	1	0	0	1	1	1	2	0	1	1	0	0	1	1	1	2	25.3	8	8	42.004	376	376	0	By MS/MS	By MS/MS	By MS/MS	By MS/MS	By MS/MS	By MS/MS
sp|Q8VDD5|MYH9_MOUSE;tr|A0A2R8W6V7|A0A2R8W6V7_MOUSE	sp|Q8VDD5|MYH9_MOUSE	6;1	4;1	3;1	>sp|Q8VDD5|MYH9_MOUSE Myosin-9 OS=Mus musculus OX=10090 GN=Myh9 PE=1 SV=4	2	6	4	3	0	0	2	0	1	4	4	4	4	0	0	2	0	1	3	2	2	2	0	0	2	0	0	2	2	1	1	4.4	3.2	2.4	226.37	1960	1960;110	0	By matching	By matching	By MS/MS	By matching	By matching	By MS/MS
sp|Q8VEM8|MPCP_MOUSE;tr|G5E902|G5E902_MOUSE	sp|Q8VEM8|MPCP_MOUSE;tr|G5E902|G5E902_MOUSE	6;6	6;6	6;6	>sp|Q8VEM8|MPCP_MOUSE Phosphate carrier protein, mitochondrial OS=Mus musculus OX=10090 GN=Slc25a3 PE=1 SV=1;>tr|G5E902|G5E902_MOUSE Phosphate carrier protein, mitochondrial OS=Mus musculus OX=10090 GN=Slc25a3 PE=1 SV=1	2	6	6	6	0	2	4	2	3	6	5	6	5	0	2	4	2	3	6	5	6	5	0	2	4	2	3	6	5	6	5	17.9	17.9	17.9	39.632	357	357;358	0	By matching	By matching	By MS/MS	By matching	By matching	By MS/MS
tr|A0A0R4J107|A0A0R4J107_MOUSE;sp|Q8R146|APEH_MOUSE	tr|A0A0R4J107|A0A0R4J107_MOUSE;sp|Q8R146|APEH_MOUSE	6;6	6;6	6;6	>tr|A0A0R4J107|A0A0R4J107_MOUSE Acyl-peptide hydrolase (Fragment) OS=Mus musculus OX=10090 GN=Apeh PE=1 SV=1;>sp|Q8R146|APEH_MOUSE Acylamino-acid-releasing enzyme OS=Mus musculus OX=10090 GN=Apeh PE=1 SV=3	2	6	6	6	0	0	0	0	0	6	6	5	5	0	0	0	0	0	6	6	5	5	0	0	0	0	0	6	6	5	5	10.1	10.1	10.1	79.704	716	716;732	0	By matching	By matching	By matching	By matching	By matching	By MS/MS
tr|A0A498WGS3|A0A498WGS3_MOUSE;sp|P04370|MBP_MOUSE	tr|A0A498WGS3|A0A498WGS3_MOUSE;sp|P04370|MBP_MOUSE	6;6	6;6	6;6	>tr|A0A498WGS3|A0A498WGS3_MOUSE Myelin basic protein OS=Mus musculus OX=10090 GN=Mbp PE=1 SV=1;>sp|P04370|MBP_MOUSE Myelin basic protein OS=Mus musculus OX=10090 GN=Mbp PE=1 SV=2	2	6	6	6	6	6	5	6	6	6	6	6	6	6	6	5	6	6	6	6	6	6	6	6	5	6	6	6	6	6	6	32	32	32	16.537	150	150;250	0	By MS/MS	By MS/MS	By MS/MS	By MS/MS	By MS/MS	By MS/MS
tr|A2BI12|A2BI12_MOUSE;sp|Q99JF8|PSIP1_MOUSE;tr|F6RB63|F6RB63_MOUSE;sp|Q9JMG7|HDGR3_MOUSE;sp|P51859|HDGF_MOUSE;sp|Q3UMU9|HDGR2_MOUSE	tr|A2BI12|A2BI12_MOUSE;sp|Q99JF8|PSIP1_MOUSE;tr|F6RB63|F6RB63_MOUSE	6;5;4;1;1;1	6;5;4;1;1;1	6;5;4;1;1;1	>tr|A2BI12|A2BI12_MOUSE PC4 and SFRS1-interacting protein OS=Mus musculus OX=10090 GN=Psip1 PE=1 SV=1;>sp|Q99JF8|PSIP1_MOUSE PC4 and SFRS1-interacting protein OS=Mus musculus OX=10090 GN=Psip1 PE=1 SV=1;>tr|F6RB63|F6RB63_MOUSE PC4 and SFRS1-interacting pro	6	6	6	6	6	5	0	0	0	0	0	0	0	6	5	0	0	0	0	0	0	0	6	5	0	0	0	0	0	0	0	22	22	22	36.968	327	327;528;90;202;237;669	0	By MS/MS	By MS/MS	By matching	By matching	By matching	By matching
tr|E9PUC5|E9PUC5_MOUSE;tr|Q8C0E9|Q8C0E9_MOUSE;tr|F6Z9E6|F6Z9E6_MOUSE;tr|A0A1D5RLK2|A0A1D5RLK2_MOUSE;sp|Q2PFD7|PSD3_MOUSE;tr|A0A1D5RMH7|A0A1D5RMH7_MOUSE	tr|E9PUC5|E9PUC5_MOUSE;tr|Q8C0E9|Q8C0E9_MOUSE;tr|F6Z9E6|F6Z9E6_MOUSE;tr|A0A1D5RLK2|A0A1D5RLK2_MOUSE;sp|Q2PFD7|PSD3_MOUSE;tr|A0A1D5RMH7|A0A1D5RMH7_MOUSE	6;5;5;5;5;5	6;5;5;5;5;5	6;5;5;5;5;5	>tr|E9PUC5|E9PUC5_MOUSE PH and SEC7 domain-containing protein 3 OS=Mus musculus OX=10090 GN=Psd3 PE=1 SV=1;>tr|Q8C0E9|Q8C0E9_MOUSE PH and SEC7 domain-containing protein 3 OS=Mus musculus OX=10090 GN=Psd3 PE=1 SV=1;>tr|F6Z9E6|F6Z9E6_MOUSE PH and SEC7 domain	6	6	6	6	6	5	0	0	0	0	0	0	0	6	5	0	0	0	0	0	0	0	6	5	0	0	0	0	0	0	0	20.2	20.2	20.2	42.299	376	376;390;1005;1035;1037;1289	0	By MS/MS	By MS/MS	By matching	By matching	By matching	By matching
sp|O88569|ROA2_MOUSE;tr|A0A0N4SUM2|A0A0N4SUM2_MOUSE	sp|O88569|ROA2_MOUSE	7;3	7;3	7;3	>sp|O88569|ROA2_MOUSE Heterogeneous nuclear ribonucleoproteins A2/B1 OS=Mus musculus OX=10090 GN=Hnrnpa2b1 PE=1 SV=2	2	7	7	7	6	7	7	5	7	7	7	6	6	6	7	7	5	7	7	7	6	6	6	7	7	5	7	7	7	6	6	28	28	28	37.402	353	353;155	0	By MS/MS	By MS/MS	By MS/MS	By MS/MS	By MS/MS	By MS/MS
sp|P11499|HS90B_MOUSE;sp|P07901|HS90A_MOUSE;tr|E9Q3D6|E9Q3D6_MOUSE;tr|D3Z1R1|D3Z1R1_MOUSE;tr|E9PX27|E9PX27_MOUSE;tr|B7ZC50|B7ZC50_MOUSE;sp|P08113|ENPL_MOUSE	sp|P11499|HS90B_MOUSE	7;3;2;1;1;1;1	7;3;2;1;1;1;1	7;3;2;1;1;1;1	>sp|P11499|HS90B_MOUSE Heat shock protein HSP 90-beta OS=Mus musculus OX=10090 GN=Hsp90ab1 PE=1 SV=3	7	7	7	7	3	3	4	2	5	7	6	6	6	3	3	4	2	5	7	6	6	6	3	3	4	2	5	7	6	6	6	11.9	11.9	11.9	83.28	724	724;733;189;76;112;201;802	0	By MS/MS	By matching	By MS/MS	By MS/MS	By MS/MS	By MS/MS
sp|P51881|ADT2_MOUSE	sp|P51881|ADT2_MOUSE	7	2	2	>sp|P51881|ADT2_MOUSE ADP/ATP translocase 2 OS=Mus musculus OX=10090 GN=Slc25a5 PE=1 SV=3	1	7	2	2	3	3	3	3	2	7	7	7	7	1	1	0	1	0	2	2	2	2	1	1	0	1	0	2	2	2	2	24.2	8.1	8.1	32.931	298	298	0	By MS/MS	By MS/MS	By MS/MS	By MS/MS	By MS/MS	By MS/MS
sp|P62631|EF1A2_MOUSE	sp|P62631|EF1A2_MOUSE	7	2	2	>sp|P62631|EF1A2_MOUSE Elongation factor 1-alpha 2 OS=Mus musculus OX=10090 GN=Eef1a2 PE=1 SV=1	1	7	2	2	5	6	4	3	4	7	5	7	7	1	1	0	0	0	2	1	2	2	1	1	0	0	0	2	1	2	2	19.7	7.6	7.6	50.454	463	463	0	By MS/MS	By MS/MS	By MS/MS	By matching	By MS/MS	By MS/MS
sp|Q02257|PLAK_MOUSE	sp|Q02257|PLAK_MOUSE	7	7	7	>sp|Q02257|PLAK_MOUSE Junction plakoglobin OS=Mus musculus OX=10090 GN=Jup PE=1 SV=3	1	7	7	7	5	6	6	5	5	6	7	5	6	5	6	6	5	5	6	7	5	6	5	6	6	5	5	6	7	5	6	11.5	11.5	11.5	81.8	745	745	0	By MS/MS	By MS/MS	By MS/MS	By MS/MS	By MS/MS	By MS/MS
sp|Q04447|KCRB_MOUSE	sp|Q04447|KCRB_MOUSE	7	7	7	>sp|Q04447|KCRB_MOUSE Creatine kinase B-type OS=Mus musculus OX=10090 GN=Ckb PE=1 SV=1	1	7	7	7	5	6	5	7	6	5	5	5	4	5	6	5	7	6	5	5	5	4	5	6	5	7	6	5	5	5	4	25.7	25.7	25.7	42.713	381	381	0	By MS/MS	By MS/MS	By MS/MS	By MS/MS	By MS/MS	By MS/MS
sp|Q80WJ7|LYRIC_MOUSE;tr|E9PUX0|E9PUX0_MOUSE;tr|F6QHD1|F6QHD1_MOUSE;tr|F6ZQL0|F6ZQL0_MOUSE;tr|F6ZSG0|F6ZSG0_MOUSE;tr|F6QFT1|F6QFT1_MOUSE	sp|Q80WJ7|LYRIC_MOUSE;tr|E9PUX0|E9PUX0_MOUSE;tr|F6QHD1|F6QHD1_MOUSE	7;4;4;3;3;2	7;4;4;3;3;2	7;4;4;3;3;2	>sp|Q80WJ7|LYRIC_MOUSE Protein LYRIC OS=Mus musculus OX=10090 GN=Mtdh PE=1 SV=1;>tr|E9PUX0|E9PUX0_MOUSE Protein LYRIC OS=Mus musculus OX=10090 GN=Mtdh PE=1 SV=1;>tr|F6QHD1|F6QHD1_MOUSE Protein LYRIC (Fragment) OS=Mus musculus OX=10090 GN=Mtdh PE=1 SV=2	6	7	7	7	6	7	0	0	0	0	0	0	0	6	7	0	0	0	0	0	0	0	6	7	0	0	0	0	0	0	0	15.2	15.2	15.2	63.845	579	579;164;393;220;356;382	0	By MS/MS	By MS/MS	By matching	By matching	By matching	By matching
tr|A0A3B2WBE1|A0A3B2WBE1_MOUSE;tr|D0VYV6|D0VYV6_MOUSE;tr|A0A3B2WD96|A0A3B2WD96_MOUSE;tr|A0A286YDY4|A0A286YDY4_MOUSE;tr|A7YY80|A7YY80_MOUSE;sp|Q9WV92|E41L3_MOUSE;tr|A0A5F8MPR1|A0A5F8MPR1_MOUSE;tr|A0A286YD84|A0A286YD84_MOUSE;tr|A0A5F8MPE1|A0A5F8MPE1_MOUSE;tr|A0A286YCY1|A0A286YCY1_MOUSE;tr|A0A286YCT6|A0A286YCT6_MOUSE;tr|A0A286YCY8|A0A286YCY8_MOUSE;tr|A0A1W2P6I5|A0A1W2P6I5_MOUSE;tr|Q80UE4|Q80UE4_MOUS…	tr|A0A3B2WBE1|A0A3B2WBE1_MOUSE;tr|D0VYV6|D0VYV6_MOUSE;tr|A0A3B2WD96|A0A3B2WD96_MOUSE;tr|A0A286YDY4|A0A286YDY4_MOUSE;tr|A7YY80|A7YY80_MOUSE;sp|Q9WV92|E41L3_MOUSE;tr|A0A5F8MPR1|A0A5F8MPR1_MOUSE;tr|A0A286YD84|A0A286YD84_MOUSE;tr|A0A5F8MPE1|A0A5F8MPE1_MOUSE	7;7;6;6;6;6;6;5;5;3;2;1;1;1;1;1;1	7;7;6;6;6;6;6;5;5;3;2;1;1;1;1;1;1	6;6;5;5;5;5;5;4;5;3;2;1;0;0;0;0;0	>tr|A0A3B2WBE1|A0A3B2WBE1_MOUSE Band 4.1-like protein 3 (Fragment) OS=Mus musculus OX=10090 GN=Epb41l3 PE=1 SV=1;>tr|D0VYV6|D0VYV6_MOUSE Band 4.1-like protein 3 OS=Mus musculus OX=10090 GN=Epb41l3 PE=1 SV=1;>tr|A0A3B2WD96|A0A3B2WD96_MOUSE Band 4.1-like pro	17	7	7	6	6	6	3	2	1	3	5	3	1	6	6	3	2	1	3	5	3	1	6	5	2	2	1	2	4	2	1	12.7	12.7	11.2	91.386	819	819;911;812;852;876;929;951;605;1052;262;223;287;513;794;806;918;988	0	By MS/MS	By MS/MS	By matching	By matching	By matching	By matching
sp|P10126|EF1A1_MOUSE;tr|D3Z3I8|D3Z3I8_MOUSE;tr|D3YZ68|D3YZ68_MOUSE	sp|P10126|EF1A1_MOUSE;tr|D3Z3I8|D3Z3I8_MOUSE;tr|D3YZ68|D3YZ68_MOUSE	8;5;5	8;5;5	3;2;2	>sp|P10126|EF1A1_MOUSE Elongation factor 1-alpha 1 OS=Mus musculus OX=10090 GN=Eef1a1 PE=1 SV=3;>tr|D3Z3I8|D3Z3I8_MOUSE Elongation factor 1-alpha 1 (Fragment) OS=Mus musculus OX=10090 GN=Eef1a1 PE=1 SV=1;>tr|D3YZ68|D3YZ68_MOUSE Elongation factor 1-alpha 1	3	8	8	3	5	6	5	5	6	8	7	8	8	5	6	5	5	6	8	7	8	8	1	1	1	2	2	3	3	3	3	22.3	22.3	10.2	50.113	462	462;186;249	0	By MS/MS	By MS/MS	By MS/MS	By matching	By MS/MS	By MS/MS
sp|P46460|NSF_MOUSE;tr|G3UX86|G3UX86_MOUSE	sp|P46460|NSF_MOUSE	8;2	8;2	8;2	>sp|P46460|NSF_MOUSE Vesicle-fusing ATPase OS=Mus musculus OX=10090 GN=Nsf PE=1 SV=2	2	8	8	8	2	1	2	4	2	6	5	5	7	2	1	2	4	2	6	5	5	7	2	1	2	4	2	6	5	5	7	11.8	11.8	11.8	82.613	744	744;210	0	By matching	By matching	By matching	By matching	By matching	By MS/MS
sp|P48962|ADT1_MOUSE;sp|Q3V132|ADT4_MOUSE	sp|P48962|ADT1_MOUSE	8;2	8;2	3;0	>sp|P48962|ADT1_MOUSE ADP/ATP translocase 1 OS=Mus musculus OX=10090 GN=Slc25a4 PE=1 SV=4	2	8	8	3	4	3	4	2	2	8	7	7	7	4	3	4	2	2	8	7	7	7	2	1	1	0	0	3	2	2	2	25.8	25.8	9.7	32.904	298	298;320	0	By MS/MS	By MS/MS	By MS/MS	By matching	By MS/MS	By MS/MS
tr|Q9Z1A1|Q9Z1A1_MOUSE;tr|F6QJV5|F6QJV5_MOUSE;tr|B8JJG7|B8JJG7_MOUSE;tr|B8JJG8|B8JJG8_MOUSE;tr|B8JJG9|B8JJG9_MOUSE	tr|Q9Z1A1|Q9Z1A1_MOUSE;tr|F6QJV5|F6QJV5_MOUSE;tr|B8JJG7|B8JJG7_MOUSE;tr|B8JJG8|B8JJG8_MOUSE	8;5;4;4;3	8;5;4;4;3	8;5;4;4;3	>tr|Q9Z1A1|Q9Z1A1_MOUSE TFG protein OS=Mus musculus OX=10090 GN=Tfg PE=1 SV=1;>tr|F6QJV5|F6QJV5_MOUSE Trk-fused gene (Fragment) OS=Mus musculus OX=10090 GN=Tfg PE=1 SV=1;>tr|B8JJG7|B8JJG7_MOUSE Trk-fused gene (Fragment) OS=Mus musculus OX=10090 GN=Tfg PE=1	5	8	8	8	0	0	0	0	0	8	7	7	7	0	0	0	0	0	8	7	7	7	0	0	0	0	0	8	7	7	7	28.2	28.2	28.2	43.02	397	397;220;103;131;89	0	By matching	By matching	By matching	By matching	By matching	By MS/MS
sp|Q3UV17|K22O_MOUSE	sp|Q3UV17|K22O_MOUSE	9	1	1	>sp|Q3UV17|K22O_MOUSE Keratin, type II cytoskeletal 2 oral OS=Mus musculus OX=10090 GN=Krt76 PE=1 SV=1	1	9	1	1	7	8	9	9	9	8	9	9	8	1	1	1	1	1	1	1	1	1	1	1	1	1	1	1	1	1	1	9.1	1.5	1.5	62.844	594	594	0	By MS/MS	By MS/MS	By MS/MS	By MS/MS	By MS/MS	By MS/MS
sp|Q61644|PACN1_MOUSE;tr|A0A384DVB1|A0A384DVB1_MOUSE;tr|A0A338P6K4|A0A338P6K4_MOUSE	sp|Q61644|PACN1_MOUSE;tr|A0A384DVB1|A0A384DVB1_MOUSE	9;5;4	9;5;4	9;5;4	>sp|Q61644|PACN1_MOUSE Protein kinase C and casein kinase substrate in neurons protein 1 OS=Mus musculus OX=10090 GN=Pacsin1 PE=1 SV=1;>tr|A0A384DVB1|A0A384DVB1_MOUSE Protein kinase C and casein kinase substrate in neurons protein 1 (Fragment) OS=Mus muscu	3	9	9	9	8	7	4	2	1	2	1	2	3	8	7	4	2	1	2	1	2	3	8	7	4	2	1	2	1	2	3	28.1	28.1	28.1	50.575	441	441;320;109	0	By MS/MS	By MS/MS	By matching	By matching	By matching	By matching
tr|A0A0R4J2C2|A0A0R4J2C2_MOUSE;sp|P46097|SYT2_MOUSE	tr|A0A0R4J2C2|A0A0R4J2C2_MOUSE;sp|P46097|SYT2_MOUSE	9;8	4;3	4;3	>tr|A0A0R4J2C2|A0A0R4J2C2_MOUSE Synaptotagmin-2 OS=Mus musculus OX=10090 GN=Syt2 PE=1 SV=1;>sp|P46097|SYT2_MOUSE Synaptotagmin-2 OS=Mus musculus OX=10090 GN=Syt2 PE=1 SV=1	2	9	4	4	8	9	0	0	1	1	1	1	0	3	4	0	0	0	0	0	0	0	3	4	0	0	0	0	0	0	0	19.4	12.1	12.1	47.248	422	422;422	0	By MS/MS	By MS/MS	By matching	By matching	By matching	By matching
sp|O54774|AP3D1_MOUSE	sp|O54774|AP3D1_MOUSE	10	10	10	>sp|O54774|AP3D1_MOUSE AP-3 complex subunit delta-1 OS=Mus musculus OX=10090 GN=Ap3d1 PE=1 SV=1	1	10	10	10	10	9	0	0	0	0	0	1	1	10	9	0	0	0	0	0	1	1	10	9	0	0	0	0	0	1	1	10.8	10.8	10.8	135.08	1199	1199	0	By MS/MS	By MS/MS	By matching	By matching	By matching	By matching
sp|Q8BX70|VP13C_MOUSE;tr|A0A1L1SUY8|A0A1L1SUY8_MOUSE;tr|A0A1L1SS63|A0A1L1SS63_MOUSE	sp|Q8BX70|VP13C_MOUSE	10;3;1	10;3;1	10;3;1	>sp|Q8BX70|VP13C_MOUSE Vacuolar protein sorting-associated protein 13C OS=Mus musculus OX=10090 GN=Vps13c PE=1 SV=2	3	10	10	10	8	5	8	8	8	6	7	7	4	8	5	8	8	8	6	7	7	4	8	5	8	8	8	6	7	7	4	3.3	3.3	3.3	420.08	3748	3748;771;757	0	By MS/MS	By MS/MS	By MS/MS	By MS/MS	By MS/MS	By MS/MS
sp|O08553|DPYL2_MOUSE;tr|Q3TT92|Q3TT92_MOUSE;sp|Q62188|DPYL3_MOUSE;sp|P97427|DPYL1_MOUSE;tr|E9PWE8|E9PWE8_MOUSE;tr|Q6P1J1|Q6P1J1_MOUSE;tr|Q71H75|Q71H75_MOUSE	sp|O08553|DPYL2_MOUSE	11;2;2;2;2;2;1	11;2;2;2;2;2;1	11;2;2;2;2;2;1	>sp|O08553|DPYL2_MOUSE Dihydropyrimidinase-related protein 2 OS=Mus musculus OX=10090 GN=Dpysl2 PE=1 SV=2	7	11	11	11	7	6	10	8	9	8	10	7	11	7	6	10	8	9	8	10	7	11	7	6	10	8	9	8	10	7	11	30.6	30.6	30.6	62.277	572	572;568;570;572;683;686;191	0	By MS/MS	By MS/MS	By MS/MS	By MS/MS	By MS/MS	By MS/MS
sp|P68134|ACTS_MOUSE;sp|P68033|ACTC_MOUSE;sp|P63268|ACTH_MOUSE;sp|P62737|ACTA_MOUSE;tr|A0A1D5RM20|A0A1D5RM20_MOUSE;tr|D3Z2K3|D3Z2K3_MOUSE;tr|A0A494B9T3|A0A494B9T3_MOUSE;tr|D3YZY0|D3YZY0_MOUSE	sp|P68134|ACTS_MOUSE;sp|P68033|ACTC_MOUSE;sp|P63268|ACTH_MOUSE;sp|P62737|ACTA_MOUSE;tr|A0A1D5RM20|A0A1D5RM20_MOUSE;tr|D3Z2K3|D3Z2K3_MOUSE;tr|A0A494B9T3|A0A494B9T3_MOUSE;tr|D3YZY0|D3YZY0_MOUSE	11;11;10;10;8;8;8;8	1;1;1;1;1;1;1;1	1;1;1;1;1;1;1;1	>sp|P68134|ACTS_MOUSE Actin, alpha skeletal muscle OS=Mus musculus OX=10090 GN=Acta1 PE=1 SV=1;>sp|P68033|ACTC_MOUSE Actin, alpha cardiac muscle 1 OS=Mus musculus OX=10090 GN=Actc1 PE=1 SV=1;>sp|P63268|ACTH_MOUSE Actin, gamma-enteric smooth muscle OS=Mus m	8	11	1	1	9	9	11	9	10	9	9	10	10	1	1	1	1	1	1	1	1	1	1	1	1	1	1	1	1	1	1	28.1	4.2	4.2	42.051	377	377;377;376;377;151;195;214;221	0	By MS/MS	By MS/MS	By MS/MS	By MS/MS	By MS/MS	By MS/MS
sp|Q8VDN2|AT1A1_MOUSE	sp|Q8VDN2|AT1A1_MOUSE	12	1	1	>sp|Q8VDN2|AT1A1_MOUSE Sodium/potassium-transporting ATPase subunit alpha-1 OS=Mus musculus OX=10090 GN=Atp1a1 PE=1 SV=1	1	12	1	1	10	8	10	10	9	11	12	11	11	1	1	1	0	1	1	1	1	1	1	1	1	0	1	1	1	1	1	15.2	1.1	1.1	112.98	1023	1023	1	By MS/MS	By MS/MS	By MS/MS	By MS/MS	By MS/MS	By MS/MS
sp|P63017|HSP7C_MOUSE;tr|Q504P4|Q504P4_MOUSE;sp|P17156|HSP72_MOUSE;tr|D3Z5E2|D3Z5E2_MOUSE;sp|P16627|HS71L_MOUSE;sp|Q61696|HS71A_MOUSE;sp|P17879|HS71B_MOUSE;sp|P20029|BIP_MOUSE	sp|P63017|HSP7C_MOUSE;tr|Q504P4|Q504P4_MOUSE	13;12;6;4;3;2;2;2	13;12;6;4;3;2;2;2	13;12;6;4;3;2;2;2	>sp|P63017|HSP7C_MOUSE Heat shock cognate 71 kDa protein OS=Mus musculus OX=10090 GN=Hspa8 PE=1 SV=1;>tr|Q504P4|Q504P4_MOUSE Heat shock cognate 71 kDa protein OS=Mus musculus OX=10090 GN=Hspa8 PE=1 SV=1	8	13	13	13	9	9	8	9	9	10	11	9	9	9	9	8	9	9	10	11	9	9	9	9	8	9	9	10	11	9	9	23.5	23.5	23.5	70.87	646	646;627;633;116;641;641;642;655	0	By MS/MS	By MS/MS	By MS/MS	By MS/MS	By MS/MS	By MS/MS
sp|P16858|G3P_MOUSE;tr|A0A0A0MQF6|A0A0A0MQF6_MOUSE;tr|A0A1D5RLD8|A0A1D5RLD8_MOUSE;tr|S4R1W1|S4R1W1_MOUSE;tr|S4R257|S4R257_MOUSE;tr|V9GX06|V9GX06_MOUSE;tr|A0A0R4J0X7|A0A0R4J0X7_MOUSE;tr|S4R2G5|S4R2G5_MOUSE;sp|Q64467|G3PT_MOUSE;tr|S4R1W8|S4R1W8_MOUSE;tr|S4R1N5|S4R1N5_MOUSE;tr|V9GXA7|V9GXA7_MOUSE	sp|P16858|G3P_MOUSE;tr|A0A0A0MQF6|A0A0A0MQF6_MOUSE;tr|A0A1D5RLD8|A0A1D5RLD8_MOUSE;tr|S4R1W1|S4R1W1_MOUSE;tr|S4R257|S4R257_MOUSE	14;14;13;12;11;2;2;2;2;1;1;1	14;14;13;12;11;2;2;2;2;1;1;1	14;14;13;12;11;2;2;2;2;1;1;1	>sp|P16858|G3P_MOUSE Glyceraldehyde-3-phosphate dehydrogenase OS=Mus musculus OX=10090 GN=Gapdh PE=1 SV=2;>tr|A0A0A0MQF6|A0A0A0MQF6_MOUSE Glyceraldehyde-3-phosphate dehydrogenase OS=Mus musculus OX=10090 GN=Gapdh PE=1 SV=1;>tr|A0A1D5RLD8|A0A1D5RLD8_MOUSE G	12	14	14	14	6	8	6	6	8	13	14	13	11	6	8	6	6	8	13	14	13	11	6	8	6	6	8	13	14	13	11	53.8	53.8	53.8	35.81	333	333;359;333;333;280;183;438;440;440;55;57;121	0	By MS/MS	By MS/MS	By MS/MS	By MS/MS	By MS/MS	By MS/MS
sp|P17182|ENOA_MOUSE;tr|Q6PHC1|Q6PHC1_MOUSE;tr|B1ARR7|B1ARR7_MOUSE;tr|B0QZL1|B0QZL1_MOUSE;tr|A0A0N4SUI6|A0A0N4SUI6_MOUSE;tr|B1ARR6|B1ARR6_MOUSE;tr|D3YVD3|D3YVD3_MOUSE;tr|D3Z2S4|D3Z2S4_MOUSE;tr|A0A0N4SUW8|A0A0N4SUW8_MOUSE;tr|Q5SX61|Q5SX61_MOUSE;tr|Q5SX60|Q5SX60_MOUSE;tr|Q5SX59|Q5SX59_MOUSE;sp|P21550|ENOB_MOUSE	sp|P17182|ENOA_MOUSE;tr|Q6PHC1|Q6PHC1_MOUSE	14;9;6;6;2;2;2;2;1;1;1;1;1	14;9;6;6;2;2;2;2;1;1;1;1;1	12;9;4;4;0;0;0;0;0;0;0;0;0	>sp|P17182|ENOA_MOUSE Alpha-enolase OS=Mus musculus OX=10090 GN=Eno1 PE=1 SV=3;>tr|Q6PHC1|Q6PHC1_MOUSE 2-phospho-D-glycerate hydro-lyase OS=Mus musculus OX=10090 GN=Eno1 PE=1 SV=1	13	14	14	12	6	7	11	9	10	13	14	13	14	6	7	11	9	10	13	14	13	14	5	6	9	7	8	11	12	11	12	42.9	42.9	35.7	47.14	434	434;366;119;221;58;67;121;162;37;70;80;196;434	0	By MS/MS	By MS/MS	By MS/MS	By MS/MS	By MS/MS	By MS/MS
sp|Q8BGZ7|K2C75_MOUSE;CON__Q8BGZ7;sp|Q99M73|KRT84_MOUSE	sp|Q8BGZ7|K2C75_MOUSE;CON__Q8BGZ7	14;14;4	1;1;0	1;1;0	>sp|Q8BGZ7|K2C75_MOUSE Keratin, type II cytoskeletal 75 OS=Mus musculus OX=10090 GN=Krt75 PE=1 SV=1;>Q8BGZ7 TREMBL:Q8BGZ7;Q99MH7 Tax_Id=10090 Gene_Symbol=Krt75 10 days neonate skin cDNA, RIKEN full-length enriched library, clone:4732475I03 product:CYTOKERA	3	14	1	1	11	13	13	13	14	13	13	12	12	1	1	1	1	1	1	1	1	1	1	1	1	1	1	1	1	1	1	18	2.2	2.2	59.74	551	551;551;603	1	By MS/MS	By MS/MS	By MS/MS	By MS/MS	By MS/MS	By MS/MS
sp|Q922F4|TBB6_MOUSE	sp|Q922F4|TBB6_MOUSE	14	3	3	>sp|Q922F4|TBB6_MOUSE Tubulin beta-6 chain OS=Mus musculus OX=10090 GN=Tubb6 PE=1 SV=1	1	14	3	3	7	8	10	11	10	14	10	13	13	1	0	1	1	1	3	1	2	2	1	0	1	1	1	3	1	2	2	33.3	8.1	8.1	50.09	447	447	0	By MS/MS	By MS/MS	By MS/MS	By MS/MS	By MS/MS	By MS/MS
sp|P56480|ATPB_MOUSE	sp|P56480|ATPB_MOUSE	15	15	15	>sp|P56480|ATPB_MOUSE ATP synthase subunit beta, mitochondrial OS=Mus musculus OX=10090 GN=Atp5f1b PE=1 SV=2	1	15	15	15	9	9	13	12	13	14	15	15	14	9	9	13	12	13	14	15	15	14	9	9	13	12	13	14	15	15	14	41.4	41.4	41.4	56.3	529	529	0	By MS/MS	By MS/MS	By MS/MS	By MS/MS	By MS/MS	By MS/MS
sp|P43006|EAA2_MOUSE;tr|A2APL5|A2APL5_MOUSE;tr|F7CAM6|F7CAM6_MOUSE;tr|F6ZRK3|F6ZRK3_MOUSE;tr|A2AQI7|A2AQI7_MOUSE	sp|P43006|EAA2_MOUSE;tr|A2APL5|A2APL5_MOUSE;tr|F7CAM6|F7CAM6_MOUSE	16;14;8;5;2	16;14;8;5;2	16;14;8;5;2	>sp|P43006|EAA2_MOUSE Excitatory amino acid transporter 2 OS=Mus musculus OX=10090 GN=Slc1a2 PE=1 SV=1;>tr|A2APL5|A2APL5_MOUSE Amino acid transporter OS=Mus musculus OX=10090 GN=Slc1a2 PE=1 SV=1;>tr|F7CAM6|F7CAM6_MOUSE Amino acid transporter (Fragment) OS=	5	16	16	16	4	3	3	4	4	15	14	14	16	4	3	3	4	4	15	14	14	16	4	3	3	4	4	15	14	14	16	26.4	26.4	26.4	62.03	572	572;561;196;145;157	0	By MS/MS	By MS/MS	By MS/MS	By MS/MS	By MS/MS	By MS/MS
sp|P46096|SYT1_MOUSE;sp|Q9R0N5|SYT5_MOUSE	sp|P46096|SYT1_MOUSE	16;3	16;3	11;1	>sp|P46096|SYT1_MOUSE Synaptotagmin-1 OS=Mus musculus OX=10090 GN=Syt1 PE=1 SV=1	2	16	16	11	15	16	2	1	3	2	3	2	1	15	16	2	1	3	2	3	2	1	10	11	2	1	2	1	2	1	1	39.4	39.4	29.2	47.417	421	421;386	0	By MS/MS	By MS/MS	By matching	By matching	By matching	By matching
sp|Q03265|ATPA_MOUSE;tr|D3Z6F5|D3Z6F5_MOUSE;tr|D6RJ16|D6RJ16_MOUSE	sp|Q03265|ATPA_MOUSE;tr|D3Z6F5|D3Z6F5_MOUSE	16;15;2	16;15;2	16;15;2	>sp|Q03265|ATPA_MOUSE ATP synthase subunit alpha, mitochondrial OS=Mus musculus OX=10090 GN=Atp5f1a PE=1 SV=1;>tr|D3Z6F5|D3Z6F5_MOUSE ATP synthase subunit alpha OS=Mus musculus OX=10090 GN=Atp5a1 PE=1 SV=1	3	16	16	16	11	11	12	12	13	16	15	16	15	11	11	12	12	13	16	15	16	15	11	11	12	12	13	16	15	16	15	37.6	37.6	37.6	59.752	553	553;503;89	0	By MS/MS	By MS/MS	By MS/MS	By MS/MS	By MS/MS	By MS/MS
sp|P63260|ACTG_MOUSE;sp|P60710|ACTB_MOUSE;tr|E9Q5F4|E9Q5F4_MOUSE;tr|E9Q1F2|E9Q1F2_MOUSE;tr|G3UZ07|G3UZ07_MOUSE;tr|G3UYG0|G3UYG0_MOUSE;tr|E9Q606|E9Q606_MOUSE;tr|B1ATY1|B1ATY1_MOUSE;tr|F8WGM8|F8WGM8_MOUSE;tr|E9Q2D1|E9Q2D1_MOUSE;tr|F6WX90|F6WX90_MOUSE;tr|V9GXQ2|V9GXQ2_MOUSE;tr|A0A0U1RQ96|A0A0U1RQ96_MOUSE	sp|P63260|ACTG_MOUSE;sp|P60710|ACTB_MOUSE;tr|E9Q5F4|E9Q5F4_MOUSE;tr|E9Q1F2|E9Q1F2_MOUSE;tr|G3UZ07|G3UZ07_MOUSE	17;17;13;12;11;8;8;7;4;4;3;2;2	17;17;13;12;11;8;8;7;4;4;3;2;2	6;6;3;5;2;1;1;3;3;0;0;0;0	>sp|P63260|ACTG_MOUSE Actin, cytoplasmic 2 OS=Mus musculus OX=10090 GN=Actg1 PE=1 SV=1;>sp|P60710|ACTB_MOUSE Actin, cytoplasmic 1 OS=Mus musculus OX=10090 GN=Actb PE=1 SV=1;>tr|E9Q5F4|E9Q5F4_MOUSE Actin, cytoplasmic 1 (Fragment) OS=Mus musculus OX=10090 GN	13	17	17	6	13	14	16	14	15	15	15	16	16	13	14	16	14	15	15	15	16	16	5	5	5	5	5	6	6	6	6	54.9	54.9	22.9	41.792	375	375;375;265;295;268;132;150;153;105;108;43;156;195	0	By MS/MS	By MS/MS	By MS/MS	By MS/MS	By MS/MS	By MS/MS
sp|P68368|TBA4A_MOUSE;tr|A0A0A0MQA5|A0A0A0MQA5_MOUSE;tr|A0A087WRB4|A0A087WRB4_MOUSE;tr|A0A087WQS4|A0A087WQS4_MOUSE;tr|A0A087WSB0|A0A087WSB0_MOUSE;tr|A0A087WSL5|A0A087WSL5_MOUSE	sp|P68368|TBA4A_MOUSE;tr|A0A0A0MQA5|A0A0A0MQA5_MOUSE	18;18;4;4;2;2	2;2;1;1;1;1	2;2;1;1;1;1	>sp|P68368|TBA4A_MOUSE Tubulin alpha-4A chain OS=Mus musculus OX=10090 GN=Tuba4a PE=1 SV=1;>tr|A0A0A0MQA5|A0A0A0MQA5_MOUSE Tubulin alpha chain (Fragment) OS=Mus musculus OX=10090 GN=Tuba4a PE=1 SV=1	6	18	2	2	13	13	18	16	17	17	17	17	17	2	1	2	2	2	2	2	2	2	2	1	2	2	2	2	2	2	2	49.8	5.6	5.6	49.924	448	448;477;100;125;81;89	0	By MS/MS	By MS/MS	By MS/MS	By MS/MS	By MS/MS	By MS/MS
sp|Q8QZT1|THIL_MOUSE	sp|Q8QZT1|THIL_MOUSE	19	19	19	>sp|Q8QZT1|THIL_MOUSE Acetyl-CoA acetyltransferase, mitochondrial OS=Mus musculus OX=10090 GN=Acat1 PE=1 SV=1	1	19	19	19	18	19	1	2	1	3	5	3	2	18	19	1	2	1	3	5	3	2	18	19	1	2	1	3	5	3	2	48.3	48.3	48.3	44.816	424	424	0	By MS/MS	By MS/MS	By matching	By matching	By matching	By matching
sp|P05213|TBA1B_MOUSE;tr|A0A2R8VHF3|A0A2R8VHF3_MOUSE	sp|P05213|TBA1B_MOUSE;tr|A0A2R8VHF3|A0A2R8VHF3_MOUSE	20;10	20;10	0;0	>sp|P05213|TBA1B_MOUSE Tubulin alpha-1B chain OS=Mus musculus OX=10090 GN=Tuba1b PE=1 SV=2;>tr|A0A2R8VHF3|A0A2R8VHF3_MOUSE Tubulin alpha chain (Fragment) OS=Mus musculus OX=10090 GN=Gm49450 PE=3 SV=1	2	20	20	0	15	16	20	18	19	19	19	19	19	15	16	20	18	19	19	19	19	19	0	0	0	0	0	0	0	0	0	55.9	55.9	0	50.151	451	451;267	0	By MS/MS	By MS/MS	By MS/MS	By MS/MS	By MS/MS	By MS/MS
sp|P68369|TBA1A_MOUSE;sp|P05214|TBA3_MOUSE	sp|P68369|TBA1A_MOUSE;sp|P05214|TBA3_MOUSE	20;17	2;2	1;1	>sp|P68369|TBA1A_MOUSE Tubulin alpha-1A chain OS=Mus musculus OX=10090 GN=Tuba1a PE=1 SV=1;>sp|P05214|TBA3_MOUSE Tubulin alpha-3 chain OS=Mus musculus OX=10090 GN=Tuba3a PE=1 SV=1	2	20	2	1	15	16	19	18	20	19	19	20	19	1	0	1	2	2	2	2	2	2	1	0	1	1	1	1	1	1	1	55.9	6	3.1	50.135	451	451;450	0	By MS/MS	By MS/MS	By MS/MS	By MS/MS	By MS/MS	By MS/MS
sp|Q9ERD7|TBB3_MOUSE;tr|A0A1D5RM76|A0A1D5RM76_MOUSE	sp|Q9ERD7|TBB3_MOUSE	20;3	8;2	6;2	>sp|Q9ERD7|TBB3_MOUSE Tubulin beta-3 chain OS=Mus musculus OX=10090 GN=Tubb3 PE=1 SV=1	2	20	8	6	12	14	15	17	15	19	17	20	18	4	5	5	6	6	7	7	8	7	4	4	4	4	4	5	5	6	5	52.4	26.7	21.6	50.418	450	450;122	0	By MS/MS	By MS/MS	By MS/MS	By MS/MS	By MS/MS	By MS/MS
tr|D3YYN7|D3YYN7_MOUSE;sp|Q6PIE5|AT1A2_MOUSE	tr|D3YYN7|D3YYN7_MOUSE;sp|Q6PIE5|AT1A2_MOUSE	20;20	7;7	7;7	>tr|D3YYN7|D3YYN7_MOUSE Sodium/potassium-transporting ATPase subunit alpha OS=Mus musculus OX=10090 GN=Atp1a2 PE=1 SV=1;>sp|Q6PIE5|AT1A2_MOUSE Sodium/potassium-transporting ATPase subunit alpha-2 OS=Mus musculus OX=10090 GN=Atp1a2 PE=1 SV=1	2	20	7	7	14	12	16	16	14	17	18	19	19	3	3	5	4	4	5	6	7	7	3	3	5	4	4	5	6	7	7	26.5	9	9	103.58	947	947;1020	0	By MS/MS	By MS/MS	By MS/MS	By MS/MS	By MS/MS	By MS/MS
sp|P16330|CN37_MOUSE	sp|P16330|CN37_MOUSE	21	21	21	>sp|P16330|CN37_MOUSE 2,3-cyclic-nucleotide 3-phosphodiesterase OS=Mus musculus OX=10090 GN=Cnp PE=1 SV=3	1	21	21	21	17	17	14	15	14	20	21	21	21	17	17	14	15	14	20	21	21	21	17	17	14	15	14	20	21	21	21	39	39	39	47.123	420	420	0	By MS/MS	By MS/MS	By MS/MS	By MS/MS	By MS/MS	By MS/MS
sp|P99024|TBB5_MOUSE	sp|P99024|TBB5_MOUSE	22	4	4	>sp|P99024|TBB5_MOUSE Tubulin beta-5 chain OS=Mus musculus OX=10090 GN=Tubb5 PE=1 SV=1	1	22	4	4	15	14	16	18	15	21	17	20	21	3	2	3	3	3	3	2	2	4	3	2	3	3	3	3	2	2	4	61	16	16	49.67	444	444	0	By MS/MS	By MS/MS	By MS/MS	By MS/MS	By MS/MS	By MS/MS
sp|Q6PIC6|AT1A3_MOUSE;tr|A0A0G2JGX4|A0A0G2JGX4_MOUSE;tr|Q8VCE0|Q8VCE0_MOUSE;sp|Q9WV27|AT1A4_MOUSE;sp|Q9Z1W8|AT12A_MOUSE;tr|Q91WH7|Q91WH7_MOUSE;sp|Q64436|ATP4A_MOUSE;tr|E9QNX7|E9QNX7_MOUSE	sp|Q6PIC6|AT1A3_MOUSE;tr|A0A0G2JGX4|A0A0G2JGX4_MOUSE;tr|Q8VCE0|Q8VCE0_MOUSE	22;22;22;7;4;3;3;3	22;22;22;7;4;3;3;3	9;9;9;0;0;0;0;0	>sp|Q6PIC6|AT1A3_MOUSE Sodium/potassium-transporting ATPase subunit alpha-3 OS=Mus musculus OX=10090 GN=Atp1a3 PE=1 SV=1;>tr|A0A0G2JGX4|A0A0G2JGX4_MOUSE Sodium/potassium-transporting ATPase subunit alpha OS=Mus musculus OX=10090 GN=Atp1a3 PE=1 SV=1;>tr|Q8V	8	22	22	9	15	13	18	19	17	18	21	17	19	15	13	18	19	17	18	21	17	19	4	4	7	7	7	6	9	5	7	27.8	27.8	11.5	111.69	1013	1013;1026;1053;1032;1035;1025;1033;1034	0	By MS/MS	By MS/MS	By MS/MS	By MS/MS	By MS/MS	By MS/MS
sp|Q7TMM9|TBB2A_MOUSE;tr|G3UZR1|G3UZR1_MOUSE;sp|A2AQ07|TBB1_MOUSE;CON__ENSEMBL:ENSBTAP00000025008	sp|Q7TMM9|TBB2A_MOUSE	22;3;3;3	6;0;0;0	1;0;0;0	>sp|Q7TMM9|TBB2A_MOUSE Tubulin beta-2A chain OS=Mus musculus OX=10090 GN=Tubb2a PE=1 SV=1	4	22	6	1	15	13	14	16	14	20	16	21	21	5	4	4	4	4	5	4	6	6	1	1	1	1	1	1	1	1	1	60.9	20.2	2.7	49.906	445	445;66;451;536	0	By MS/MS	By MS/MS	By MS/MS	By MS/MS	By MS/MS	By MS/MS
sp|Q9CWF2|TBB2B_MOUSE	sp|Q9CWF2|TBB2B_MOUSE	22	1	1	>sp|Q9CWF2|TBB2B_MOUSE Tubulin beta-2B chain OS=Mus musculus OX=10090 GN=Tubb2b PE=1 SV=1	1	22	1	1	15	13	13	16	14	19	15	20	21	1	1	0	1	1	0	0	0	1	1	1	0	1	1	0	0	0	1	60.9	2.7	2.7	49.953	445	445	0	By MS/MS	By MS/MS	By MS/MS	By MS/MS	By MS/MS	By MS/MS
sp|Q9D6F9|TBB4A_MOUSE	sp|Q9D6F9|TBB4A_MOUSE	22	4	4	>sp|Q9D6F9|TBB4A_MOUSE Tubulin beta-4A chain OS=Mus musculus OX=10090 GN=Tubb4a PE=1 SV=3	1	22	4	4	15	14	17	16	16	22	17	21	20	3	2	4	4	4	4	2	3	3	3	2	4	4	4	4	2	3	3	61.9	11	11	49.585	444	444	0	By MS/MS	By MS/MS	By MS/MS	By MS/MS	By MS/MS	By MS/MS
sp|P68372|TBB4B_MOUSE	sp|P68372|TBB4B_MOUSE	24	24	1	>sp|P68372|TBB4B_MOUSE Tubulin beta-4B chain OS=Mus musculus OX=10090 GN=Tubb4b PE=1 SV=1	1	24	24	1	15	15	17	16	17	23	19	23	23	15	15	17	16	17	23	19	23	23	0	1	1	0	1	1	1	1	1	65.2	65.2	2.7	49.83	445	445	0	By MS/MS	By MS/MS	By MS/MS	By MS/MS	By MS/MS	By MS/MS
sp|Q61879|MYH10_MOUSE;tr|Q5SV64|Q5SV64_MOUSE;tr|Q3UH59|Q3UH59_MOUSE;tr|Q8BXF2|Q8BXF2_MOUSE;tr|A0A140LI60|A0A140LI60_MOUSE;tr|K3W4R2|K3W4R2_MOUSE;sp|Q6URW6|MYH14_MOUSE	sp|Q61879|MYH10_MOUSE;tr|Q5SV64|Q5SV64_MOUSE;tr|Q3UH59|Q3UH59_MOUSE	25;25;25;5;1;1;1	25;25;25;5;1;1;1	22;22;22;4;1;1;1	>sp|Q61879|MYH10_MOUSE Myosin-10 OS=Mus musculus OX=10090 GN=Myh10 PE=1 SV=2;>tr|Q5SV64|Q5SV64_MOUSE Myosin-10 OS=Mus musculus OX=10090 GN=Myh10 PE=1 SV=1;>tr|Q3UH59|Q3UH59_MOUSE Myosin-10 OS=Mus musculus OX=10090 GN=Myh10 PE=1 SV=1	7	25	25	22	6	5	5	3	2	18	20	23	24	6	5	5	3	2	18	20	23	24	6	5	5	3	2	16	17	20	21	15.6	15.6	13.9	228.99	1976	1976;2007;2013;231;1245;2000;2000	0	By matching	By matching	By matching	By matching	By matching	By MS/MS
sp|Q9QYR6|MAP1A_MOUSE;tr|A2ARP8|A2ARP8_MOUSE	sp|Q9QYR6|MAP1A_MOUSE;tr|A2ARP8|A2ARP8_MOUSE	39;39	38;38	38;38	>sp|Q9QYR6|MAP1A_MOUSE Microtubule-associated protein 1A OS=Mus musculus OX=10090 GN=Map1a PE=1 SV=2;>tr|A2ARP8|A2ARP8_MOUSE Microtubule-associated protein 1A OS=Mus musculus OX=10090 GN=Map1a PE=1 SV=1	2	39	38	38	37	38	3	5	7	5	2	3	1	36	37	3	5	7	5	2	3	1	36	37	3	5	7	5	2	3	1	20.1	19.7	19.7	300.14	2776	2776;3014	0	By MS/MS	By MS/MS	By matching	By matching	By MS/MS	By matching
sp|P14873|MAP1B_MOUSE	sp|P14873|MAP1B_MOUSE	49	49	48	>sp|P14873|MAP1B_MOUSE Microtubule-associated protein 1B OS=Mus musculus OX=10090 GN=Map1b PE=1 SV=2	1	49	49	48	47	44	1	2	3	2	4	1	3	47	44	1	2	3	2	4	1	3	46	43	1	2	3	2	4	1	3	28.1	28.1	27.7	270.25	2464	2464	0	By MS/MS	By MS/MS	By matching	By matching	By matching	By matching
[truncated: 63 more columns]

## Sheet: Peptides
Sequence	N-term cleavage window	C-term cleavage window	Amino acid before	First amino acid	Second amino acid	Second last amino acid	Last amino acid	Amino acid after	A Count	R Count	N Count	D Count	C Count	Q Count	E Count	G Count	H Count	I Count	L Count	K Count	M Count	F Count	P Count	S Count	T Count	W Count	Y Count	V Count	U Count	Length	Missed cleavages	Mass	Proteins	Leading razor protein	Start position	End position	Unique (Groups)	Unique (Proteins)	Charges	PEP	Score	Identification type 01_CTRL_WT_01	Identification type 01_CTRL_WT_02	Identification type 02_CTRL_G2019S_01	Identification type 02_CTRL_G2019S_02	Identification type 02_CTRL_G2019S_03	Identification type 03_IP_WT_01	Identification type 03_IP_WT_02	Identification type 04_IP_G2019S_01
AAAEVNQEYGLDPK	QAFGILKRAAAEVNQE	QEYGLDPKIASAIMKA	R	A	A	P	K	I	3	0	1	1	0	1	2	1	0	0	1	1	0	0	1	0	0	0	1	1	0	14	0	1503.72	sp|P97807|FUMH_MOUSE	sp|P97807|FUMH_MOUSE	99	112	yes	yes	2	0.00080566	94.487	By matching	By matching	By matching	By matching	By matching	By MS/MS	By MS/MS	By MS/MS
AADELEAFLGGGAPGSR	PPRSKEQKAADELEAF	GGGAPGSRHPGGGDYE	K	A	A	S	R	H	4	1	0	1	0	0	2	4	0	0	2	0	0	1	1	1	0	0	0	0	0	17	0	1616.78	sp|Q5U3K5|RABL6_MOUSE	sp|Q5U3K5|RABL6_MOUSE	699	715	yes	yes	2	0.00020967	95.662	By MS/MS	By MS/MS	By matching	By matching	By matching	By matching	By matching	By matching
AAEAGVTEEQYGYLGTSAK	YVMAVADKAAEAGVTE	GYLGTSAKQPGIQSPS	K	A	A	A	K	Q	4	0	0	0	0	1	3	3	0	0	1	1	0	0	0	1	2	0	2	1	0	19	0	1943.91	sp|P14873|MAP1B_MOUSE	sp|P14873|MAP1B_MOUSE	1049	1067	yes	yes	2	7.9369e-24	156.29	By MS/MS	By MS/MS	By matching	By matching	By matching	By matching	By matching	By matching
AAGAEEYAQQEVVK	TKFCDYGKAAGAEEYA	YAQQEVVKRSYGKAFK	K	A	A	V	K	R	4	0	0	0	0	2	3	1	0	0	0	1	0	0	0	0	0	0	1	2	0	14	0	1491.72	sp|P16330|CN37_MOUSE	sp|P16330|CN37_MOUSE	261	274	yes	yes	2	1.7213e-47	211.83	By MS/MS	By MS/MS	By MS/MS	By MS/MS	By MS/MS	By MS/MS	By MS/MS	By MS/MS
AAGAEEYAQQEVVKR	TKFCDYGKAAGAEEYA	AQQEVVKRSYGKAFKL	K	A	A	K	R	S	4	1	0	0	0	2	3	1	0	0	0	1	0	0	0	0	0	0	1	2	0	15	1	1647.82	sp|P16330|CN37_MOUSE	sp|P16330|CN37_MOUSE	261	275	yes	yes	2;3	9.0724e-17	154.13	By MS/MS	By MS/MS	By MS/MS	By matching	By matching	By MS/MS	By MS/MS	By MS/MS
AAIAAAAAAAAAK	PKKAAVAKAAIAAAAA	AAAAAAAKAKVPAKKA	K	A	A	A	K	A	11	0	0	0	0	0	0	0	0	1	0	1	0	0	0	0	0	0	0	0	0	13	0	1040.6	sp|Q9CR57|RL14_MOUSE	sp|Q9CR57|RL14_MOUSE	148	160	yes	yes	2	0.0010942	96.229	By MS/MS	By MS/MS	By matching	By matching	By matching	By matching	By matching	By matching
AAIDWFDGKEFSGNPIK	FDDPPSAKAAIDWFDG	EFSGNPIKVSFATRRA	K	A	A	I	K	V	2	0	1	2	0	0	1	2	0	2	0	2	0	2	1	1	0	1	0	0	0	17	1	1893.93	tr|G3UXT7|G3UXT7_MOUSE;tr|Q8CFQ9|Q8CFQ9_MOUSE;sp|P56959|FUS_MOUSE	tr|G3UXT7|G3UXT7_MOUSE	40	56	yes	no	2	1.7006e-07	100.69	By MS/MS	By MS/MS	By MS/MS	By MS/MS	By MS/MS	By MS/MS	By matching	By matching
AAMIVNQLSK	EDPVVVTKAAMIVNQL	MIVNQLSKKEASRRAL	K	A	A	S	K	K	2	0	1	0	0	1	0	0	0	1	1	1	1	0	0	1	0	0	0	1	0	10	0	1073.59	sp|Q02257|PLAK_MOUSE	sp|Q02257|PLAK_MOUSE	162	171	yes	yes	2	0.014351	63.624	By matching	By matching	By matching	By matching	By matching	By MS/MS	By MS/MS	By MS/MS
AANAAENDFSVSQAEVSSR	ERQVESLKAANAAEND	SQAEVSSRQAMLENAS	K	A	A	S	R	Q	5	1	2	1	0	1	2	0	0	0	0	0	0	1	0	4	0	0	0	2	0	19	0	1951.89	sp|Q6P542|ABCF1_MOUSE	sp|Q6P542|ABCF1_MOUSE	268	286	yes	yes	2	0.0064644	57.045	By MS/MS	By MS/MS	By matching	By matching	By matching	By matching	By matching	By matching
AAVPSGASTGIYEALELR	YTAKGLFRAAVPSGAS	IYEALELRDNDKTRFM	R	A	A	L	R	D	4	1	0	0	0	0	2	2	0	1	2	0	0	0	1	2	1	0	1	1	0	18	0	1803.94	sp|P17182|ENOA_MOUSE;tr|B1ARR7|B1ARR7_MOUSE;tr|B0QZL1|B0QZL1_MOUSE;tr|A0A0N4SUI6|A0A0N4SUI6_MOUSE;tr|B1ARR6|B1ARR6_MOUSE;tr|D3YVD3|D3YVD3_MOUSE;tr|D3Z2S4|D3Z2S4_MOUSE;tr|Q5SX61|Q5SX61_MOUSE;tr|Q5SX60|Q5SX60_MOUSE;tr|Q5SX59|Q5SX59_MOUSE;sp|P21550|ENOB_MOUSE;tr|A0A0N4SUX5|A0A0N4SUX5_MOUSE;sp|P17183|ENOG_MOUSE;tr|D3Z6E4|D3Z6E4_MOUSE	sp|P17182|ENOA_MOUSE	33	50	no	no	2	6.4454e-13	135.57	By matching	By MS/MS	By MS/MS	By MS/MS	By MS/MS	By MS/MS	By MS/MS	By MS/MS
AAYFGIYDTAK	VQGIIIYRAAYFGIYD	FGIYDTAKGMLPDPKN	R	A	A	A	K	G	3	0	0	1	0	0	0	1	0	1	0	1	0	1	0	0	1	0	2	0	0	11	0	1218.59	sp|P51881|ADT2_MOUSE	sp|P51881|ADT2_MOUSE	189	199	yes	yes	2	2.7275e-05	123.75	By matching	By matching	By matching	By matching	By matching	By MS/MS	By MS/MS	By matching
AAYFGVYDTAK	VQGIIIYRAAYFGVYD	FGVYDTAKGMLPDPKN	R	A	A	A	K	G	3	0	0	1	0	0	0	1	0	0	0	1	0	1	0	0	1	0	2	1	0	11	0	1204.58	sp|P48962|ADT1_MOUSE	sp|P48962|ADT1_MOUSE	189	199	yes	yes	2	0.0067801	87.184	By matching	By matching	By matching	By matching	By matching	By MS/MS	By MS/MS	By MS/MS
ADFSEAYK	YKIIPGSRADFSEAYK	ADFSEAYKRLDEDLAG	R	A	D	Y	K	R	2	0	0	1	0	0	1	0	0	0	0	1	0	1	0	1	0	0	1	0	0	8	0	929.413	sp|P16330|CN37_MOUSE	sp|P16330|CN37_MOUSE	94	101	yes	yes	1;2	0.00018185	131.22	By matching	By MS/MS	By matching	By matching	By matching	By MS/MS	By MS/MS	By MS/MS
ADFSEAYKR	YKIIPGSRADFSEAYK	DFSEAYKRLDEDLAGY	R	A	D	K	R	L	2	1	0	1	0	0	1	0	0	0	0	1	0	1	0	1	0	0	1	0	0	9	1	1085.51	sp|P16330|CN37_MOUSE	sp|P16330|CN37_MOUSE	94	102	yes	yes	2	0.015768	89.355	By matching	By matching	By matching	By matching	By matching	By MS/MS	By matching	By MS/MS
ADIGIAMGISGSDVSK	NDSPALKKADIGIAMG	ISGSDVSKQAADMILL	K	A	D	S	K	Q	2	0	0	2	0	0	0	3	0	3	0	1	1	0	0	3	0	0	0	1	0	16	0	1519.76	tr|D3YYN7|D3YYN7_MOUSE;sp|Q6PIE5|AT1A2_MOUSE	tr|D3YYN7|D3YYN7_MOUSE	725	740	yes	no	2	0.0019355	64.454	By matching	By matching	By matching	By matching	By matching	By MS/MS	By matching	By MS/MS
ADIGVAMGIAGSDVSK	NDSPALKKADIGVAMG	IAGSDVSKQAADMILL	K	A	D	S	K	Q	3	0	0	2	0	0	0	3	0	2	0	1	1	0	0	2	0	0	0	2	0	16	0	1489.74	sp|Q6PIC6|AT1A3_MOUSE;tr|A0A0G2JGX4|A0A0G2JGX4_MOUSE;tr|Q8VCE0|Q8VCE0_MOUSE	sp|Q6PIC6|AT1A3_MOUSE	718	733	yes	no	2	4.4141e-17	151.49	By MS/MS	By matching	By MS/MS	By MS/MS	By MS/MS	By matching	By MS/MS	By MS/MS
ADLEMQIESLTEELAYLK	LDELTLTKADLEMQIE	TEELAYLKKNHEEEMK	K	A	D	L	K	K	2	0	0	1	0	1	4	0	0	1	4	1	1	0	0	1	1	0	1	0	0	18	0	2095.04	CON__P13645	CON__P13645	267	284	yes	yes	2	2.1897e-24	164.58	By matching	By matching	By matching	By MS/MS	By MS/MS	By MS/MS	By MS/MS	By matching
ADLEMQIESLTEELAYLKK	LDELTLTKADLEMQIE	EELAYLKKNHEEEMKD	K	A	D	K	K	N	2	0	0	1	0	1	4	0	0	1	4	2	1	0	0	1	1	0	1	0	0	19	1	2223.13	CON__P13645	CON__P13645	267	285	yes	yes	2;3	3.6187e-07	105.06	By matching	By matching	By matching	By matching	By matching	By MS/MS	By matching	By matching
ADLINNLGTIAK	DTGIGMTKADLINNLG	NNLGTIAKSGTKAFME	K	A	D	A	K	S	2	0	2	1	0	0	0	1	0	2	2	1	0	0	0	0	1	0	0	0	0	12	0	1241.7	sp|P11499|HS90B_MOUSE;sp|P07901|HS90A_MOUSE;tr|B7ZC50|B7ZC50_MOUSE	sp|P11499|HS90B_MOUSE	96	107	yes	no	2	0.014879	71.888	By matching	By matching	By matching	By matching	By matching	By MS/MS	By MS/MS	By matching
ADMEDLMSSK	ERQNKQLRADMEDLMS	MEDLMSSKDDVGKNVH	R	A	D	S	K	D	1	0	0	2	0	0	1	0	0	0	1	1	2	0	0	2	0	0	0	0	0	10	0	1125.47	sp|Q61879|MYH10_MOUSE;tr|Q5SV64|Q5SV64_MOUSE;tr|Q3UH59|Q3UH59_MOUSE	sp|Q61879|MYH10_MOUSE	1511	1520	yes	no	2	0.034688	40.727	By matching	By matching	By matching	By matching	By matching	By matching	By matching	By MS/MS
ADTLTDEINFLR	NKVELQAKADTLTDEI	TDEINFLRALYDAELS	K	A	D	L	R	A	1	1	1	2	0	0	1	0	0	1	2	0	0	1	0	0	2	0	0	0	0	12	0	1406.7	CON__P02538;CON__P04259;CON__P48668	CON__P02538	288	299	no	no	2	7.4823e-09	140.91	By MS/MS	By MS/MS	By matching	By MS/MS	By matching	By matching	By matching	By MS/MS
AEAESLYQSK	EDIAQKSKAEAESLYQ	AESLYQSKYEELQITA	K	A	E	S	K	Y	2	0	0	0	0	1	2	0	0	0	1	1	0	0	0	2	0	0	1	0	0	10	0	1124.54	CON__P04264	CON__P04264	367	376	yes	yes	2	5.3329e-50	229.82	By MS/MS	By MS/MS	By MS/MS	By MS/MS	By MS/MS	By MS/MS	By MS/MS	By MS/MS
AEAESLYQSKYEELQITAGR	EDIAQKSKAEAESLYQ	ELQITAGRHGDSVRNS	K	A	E	G	R	H	3	1	0	0	0	2	4	1	0	1	2	1	0	0	0	2	1	0	2	0	0	20	1	2285.12	CON__P04264	CON__P04264	367	386	yes	yes	2;3	0.003642	85.166	By matching	By matching	By MS/MS	By MS/MS	By MS/MS	By matching	By matching	By matching
AEAESWYQTK	EEIAQRSRAEAESWYQ	AESWYQTKYEELQVTA	R	A	E	T	K	Y	2	0	0	0	0	1	2	0	0	0	0	1	0	0	0	1	1	1	1	0	0	10	0	1211.55	sp|Q8BGZ7|K2C75_MOUSE;CON__Q8BGZ7;CON__P02538;CON__O95678;sp|Q8VED5|K2C79_MOUSE;CON__Q8VED5;tr|E9Q1Z0|E9Q1Z0_MOUSE;tr|Q6IFZ8|Q6IFZ8_MOUSE;CON__P04259;CON__P48668	CON__P02538	350	359	no	no	2	1.0168e-06	134.57	By MS/MS	By MS/MS	By matching	By MS/MS	By MS/MS	By matching	By matching	By MS/MS
AEFVEVTK	RLSQKFPKAEFVEVTK	AEFVEVTKLVTDLTKV	K	A	E	T	K	L	1	0	0	0	0	0	2	0	0	0	0	1	0	1	0	0	1	0	0	2	0	8	0	921.481	CON__P02769	CON__P02769	249	256	yes	yes	2	0.00055107	128.36	By MS/MS	By MS/MS	By matching	By matching	By matching	By MS/MS	By matching	By matching
AENSSLNLIGK	NSQVAFEKAENSSLNL	SSLNLIGKAKTKENRQ	K	A	E	G	K	A	1	0	2	0	0	0	1	1	0	1	2	1	0	0	0	2	0	0	0	0	0	11	0	1144.61	sp|P46460|NSF_MOUSE;tr|G3UX86|G3UX86_MOUSE	sp|P46460|NSF_MOUSE	188	198	yes	no	2	0.0064962	87.667	By matching	By matching	By matching	By matching	By matching	By MS/MS	By matching	By MS/MS
AESFFQTK	VAEKKRPKAESFFQTK	AESFFQTKALDVSASD	K	A	E	T	K	A	1	0	0	0	0	1	1	0	0	0	0	1	0	2	0	1	1	0	0	0	0	8	0	956.46	tr|A0A0R4J107|A0A0R4J107_MOUSE;sp|Q8R146|APEH_MOUSE	tr|A0A0R4J107|A0A0R4J107_MOUSE	172	179	yes	no	2	0.039328	77.318	By matching	By matching	By matching	By matching	By matching	By matching	By matching	By matching
AETECQNTEYQQLLDIK	EEQLQQIRAETECQNT	YQQLLDIKIRLENEIQ	R	A	E	I	K	I	1	0	1	1	1	3	3	0	0	1	2	1	0	0	0	0	2	0	1	0	0	17	0	2070.92	CON__P13645	CON__P13645	423	439	yes	yes	2;3	4.6983e-64	229.02	By MS/MS	By MS/MS	By MS/MS	By MS/MS	By MS/MS	By MS/MS	By MS/MS	By MS/MS
AFVHWYVGEGMEEGEFSEAR	FDLMYAKRAFVHWYVG	EGEFSEAREDMAALEK	R	A	F	A	R	E	2	1	0	0	0	0	5	3	1	0	0	0	1	2	0	1	0	1	1	2	0	20	0	2329.01	sp|P68368|TBA4A_MOUSE;tr|A0A0A0MQA5|A0A0A0MQA5_MOUSE;sp|P05213|TBA1B_MOUSE;sp|P68369|TBA1A_MOUSE;sp|P05214|TBA3_MOUSE	sp|P05213|TBA1B_MOUSE	403	422	no	no	2;3	5.9113e-08	109.87	By matching	By matching	By MS/MS	By MS/MS	By matching	By MS/MS	By MS/MS	By MS/MS
AGAGSATLSMAYAGAR	GTEVVKAKAGAGSATL	SMAYAGARFVFSLVDA	K	A	G	A	R	F	6	1	0	0	0	0	0	3	0	0	1	0	1	0	0	2	1	0	1	0	0	16	0	1453.7	sp|P08249|MDHM_MOUSE	sp|P08249|MDHM_MOUSE	242	257	yes	yes	2	0.00025693	88.768	By matching	By matching	By matching	By MS/MS	By MS/MS	By matching	By MS/MS	By matching
AGAYDFPSPEWDTVTPEAK	HKLYQQIKAGAYDFPS	DTVTPEAKNLINQMLT	K	A	G	A	K	N	3	0	0	2	0	0	2	1	0	0	0	1	0	1	3	1	2	1	1	1	0	19	0	2079.94	tr|Q5SVI9|Q5SVI9_MOUSE;tr|Q5SVJ1|Q5SVJ1_MOUSE;tr|Q5SVI3|Q5SVI3_MOUSE;tr|Q5SVI0|Q5SVI0_MOUSE;tr|Q5SVI2|Q5SVI2_MOUSE;sp|P28652|KCC2B_MOUSE;tr|Q68EG2|Q68EG2_MOUSE;tr|Q5SVI1|Q5SVI1_MOUSE;tr|Q5SVJ0|Q5SVJ0_MOUSE;tr|A0A286YCB8|A0A286YCB8_MOUSE;tr|A0A286YDL6|A0A286YDL6_MOUSE;tr|Q8CCM0|Q8CCM0_MOUSE;tr|E9Q1V9|E9Q1V9_MOUSE;sp|Q6PHZ2|KCC2D_MOUSE;tr|E9Q1W0|E9Q1W0_MOUSE;sp|Q923T9|KCC2G_MOUSE;tr|E9Q1T1|E9Q1T1_M…	sp|P11798|KCC2A_MOUSE	228	246	no	no	2	0.02933	45.347	By matching	By matching	By matching	By matching	By matching	By matching	By matching	By matching
AGETVLGSAPGLR				A	G	L	R		2	1	0	0	0	0	1	3	0	0	2	0	0	0	1	1	1	0	0	1	0	13	0	1226.66		REV__tr|D6RI90|D6RI90_MOUSE			yes	no	2	0.0079027	75.788	By matching	By matching	By matching	By MS/MS	By matching	By matching	By matching	By matching
AGFAGDDAPR	DNGSGMCKAGFAGDDA	FAGDDAPRAVFPSIVG	K	A	G	P	R	A	3	1	0	2	0	0	0	2	0	0	0	0	0	1	1	0	0	0	0	0	0	10	0	975.441	sp|P63260|ACTG_MOUSE;sp|P60710|ACTB_MOUSE;tr|E9Q5F4|E9Q5F4_MOUSE;tr|E9Q1F2|E9Q1F2_MOUSE;tr|G3UZ07|G3UZ07_MOUSE;tr|G3UYG0|G3UYG0_MOUSE;tr|E9Q606|E9Q606_MOUSE;tr|B1ATY1|B1ATY1_MOUSE;tr|E9Q2D1|E9Q2D1_MOUSE;tr|F6WX90|F6WX90_MOUSE;sp|P68134|ACTS_MOUSE;sp|P68033|ACTC_MOUSE;sp|P63268|ACTH_MOUSE;sp|P62737|ACTA_MOUSE;tr|A0A1D5RM20|A0A1D5RM20_MOUSE;tr|D3Z2K3|D3Z2K3_MOUSE;tr|A0A494B9T3|A0A494B9T3_MOUSE;tr|D…	sp|P63260|ACTG_MOUSE	19	28	no	no	2	3.9616e-07	139.43	By MS/MS	By MS/MS	By MS/MS	By MS/MS	By MS/MS	By MS/MS	By matching	By MS/MS
AGIPKEEVK	AIQGAIEKAGIPKEEV	GIPKEEVKEVYMGNVI	K	A	G	V	K	E	1	0	0	0	0	0	2	1	0	1	0	2	0	0	1	0	0	0	0	1	0	9	1	969.549	sp|Q8QZT1|THIL_MOUSE	sp|Q8QZT1|THIL_MOUSE	76	84	yes	yes	2	0.011011	114.86	By MS/MS	By MS/MS	By matching	By matching	By matching	By matching	By matching	By matching
AGIPKEEVKEVYMGNVIQGGEGQAPTR	AIQGAIEKAGIPKEEV	GEGQAPTRQATLGAGL	K	A	G	T	R	Q	2	1	1	0	0	2	4	5	0	2	0	2	1	0	2	0	1	0	1	3	0	27	2	2856.44	sp|Q8QZT1|THIL_MOUSE	sp|Q8QZT1|THIL_MOUSE	76	102	yes	yes	3	0.0075949	40.625	By matching	By MS/MS	By matching	By matching	By matching	By matching	By matching	By matching
AGQENISVSK	LCNRAVFKAGQENISV	QENISVSKRDTAGDAS	K	A	G	S	K	R	1	0	1	0	0	1	1	1	0	1	0	1	0	0	0	2	0	0	0	1	0	10	0	1031.52	tr|D3YYN7|D3YYN7_MOUSE;sp|Q6PIE5|AT1A2_MOUSE	tr|D3YYN7|D3YYN7_MOUSE	433	442	yes	no	2	0.017267	76.326	By matching	By matching	By matching	By matching	By matching	By matching	By MS/MS	By matching
AGQVFLEELGNHK	KSSETLRKAGQVFLEE	LEELGNHKAFKKELRH	K	A	G	H	K	A	1	0	1	0	0	1	2	2	1	0	2	1	0	1	0	0	0	0	0	1	0	13	0	1440.74	sp|P16330|CN37_MOUSE	sp|P16330|CN37_MOUSE	204	216	yes	yes	2;3	1.9208e-17	162.31	By MS/MS	By MS/MS	By MS/MS	By MS/MS	By MS/MS	By MS/MS	By MS/MS	By MS/MS
AGVLAHLEEER	GQSKIFFRAGVLAHLE	LAHLEEERDLKITDII	R	A	G	E	R	D	2	1	0	0	0	0	3	1	1	0	2	0	0	0	0	0	0	0	0	1	0	11	0	1222.63	sp|Q8VDD5|MYH9_MOUSE;sp|Q61879|MYH10_MOUSE;tr|Q5SV64|Q5SV64_MOUSE;tr|Q3UH59|Q3UH59_MOUSE	sp|Q61879|MYH10_MOUSE	772	782	no	no	2	2.5162e-05	121.9	By matching	By matching	By matching	By matching	By matching	By matching	By MS/MS	By MS/MS
AGYTDQVVIGMDVAASEFYR	LLKTAIAKAGYTDQVV	VAASEFYRSGKYDLDF	K	A	G	Y	R	S	3	1	0	2	0	1	1	2	0	1	0	0	1	1	0	1	1	0	2	3	0	20	0	2191.03	sp|P17182|ENOA_MOUSE;tr|Q6PHC1|Q6PHC1_MOUSE	sp|P17182|ENOA_MOUSE	234	253	yes	no	2	0.004691	51.431	By matching	By matching	By matching	By matching	By matching	By matching	By matching	By matching
AHGGYSVFAGVGER	ELINNVAKAHGGYSVF	VFAGVGERTREGNDLY	K	A	H	E	R	T	2	1	0	0	0	0	1	4	1	0	0	0	0	1	0	1	0	0	1	2	0	14	0	1405.67	sp|P56480|ATPB_MOUSE	sp|P56480|ATPB_MOUSE	226	239	yes	yes	2	0.0038547	78.615	By matching	By matching	By matching	By matching	By MS/MS	By MS/MS	By MS/MS	By MS/MS
AIAELGIYPAVDPLDSTSR	DATTVLSRAIAELGIY	DPLDSTSRIMDPNIVG	R	A	I	S	R	I	3	1	0	2	0	0	1	1	0	2	2	0	0	0	2	2	1	0	1	1	0	19	0	1987.03	sp|P56480|ATPB_MOUSE	sp|P56480|ATPB_MOUSE	388	406	yes	yes	2	0.00046979	86.005	By MS/MS	By MS/MS	By MS/MS	By MS/MS	By MS/MS	By MS/MS	By MS/MS	By MS/MS
AIEMFHFR	CHAHPTLKAIEMFHFR	AIEMFHFRGPSQVGDR	K	A	I	F	R	G	1	1	0	0	0	0	1	0	1	1	0	0	1	2	0	0	0	0	0	0	0	8	0	1049.51	sp|Q8VHQ9|ACO11_MOUSE;tr|A2AVR6|A2AVR6_MOUSE	sp|Q8VHQ9|ACO11_MOUSE	267	274	yes	no	2	0.0091432	86.794	By MS/MS	By MS/MS	By matching	By matching	By matching	By matching	By matching	By matching
AIEQSIEQEEGLNR	NKVRSKLKAIEQSIEQ	EQEEGLNRSSADLRIR	K	A	I	N	R	S	1	1	1	0	0	2	4	1	0	2	1	0	0	0	0	1	0	0	0	0	0	14	0	1614.78	sp|P61264|STX1B_MOUSE	sp|P61264|STX1B_MOUSE	94	107	yes	yes	2	3.4489e-07	120.29	By matching	By matching	By MS/MS	By matching	By MS/MS	By matching	By matching	By matching
AIFHEEEPR	ESEDEKPKAIFHEEEP	IFHEEEPRHTRRRQPE	K	A	I	P	R	H	1	1	0	0	0	0	3	0	1	1	0	0	0	1	1	0	0	0	0	0	0	9	0	1126.54	sp|O54774|AP3D1_MOUSE	sp|O54774|AP3D1_MOUSE	643	651	yes	yes	2	0.0091082	90.15	By MS/MS	By matching	By matching	By matching	By matching	By matching	By matching	By matching
AIFTGYYGK	LTKKMEVKAIFTGYYG	IFTGYYGKGKPVPIHG	K	A	I	G	K	G	1	0	0	0	0	0	0	2	0	1	0	1	0	1	0	0	1	0	2	0	0	9	0	1018.51	sp|P16330|CN37_MOUSE	sp|P16330|CN37_MOUSE	391	399	yes	yes	2	0.0059639	95.502	By matching	By matching	By matching	By matching	By matching	By MS/MS	By MS/MS	By MS/MS
AIGGGLSSVGGGSSTIK	GFSSSSGRAIGGGLSS	GGGSSTIKYTTTSSSS	R	A	I	I	K	Y	1	0	0	0	0	0	0	6	0	2	1	1	0	0	0	4	1	0	0	1	0	17	0	1446.77	CON__P02538;CON__P48668	CON__P02538	534	550	no	no	2	1.7775e-17	151.11	By MS/MS	By MS/MS	By MS/MS	By matching	By MS/MS	By matching	By matching	By MS/MS
AIGNIELGIR	VTEEHLRRAIGNIELG	GNIELGIRSWDTNLIE	R	A	I	I	R	S	1	1	1	0	0	0	1	2	0	3	1	0	0	0	0	0	0	0	0	0	0	10	0	1054.61	sp|P14873|MAP1B_MOUSE	sp|P14873|MAP1B_MOUSE	55	64	yes	yes	2	1.9111e-18	172.56	By MS/MS	By MS/MS	By matching	By matching	By matching	By matching	By matching	By matching
AILVDLEPGTMDSVR	AGNKYVPRAILVDLEP	PGTMDSVRSGPFGQIF	R	A	I	V	R	S	1	1	0	2	0	0	1	1	0	1	2	0	1	0	1	1	1	0	0	2	0	15	0	1614.83	sp|Q7TMM9|TBB2A_MOUSE;sp|Q9CWF2|TBB2B_MOUSE;sp|P99024|TBB5_MOUSE;sp|Q9ERD7|TBB3_MOUSE;tr|A0A1D5RM76|A0A1D5RM76_MOUSE	sp|Q7TMM9|TBB2A_MOUSE	63	77	no	no	2;3	8.4024e-22	159.22	By MS/MS	By MS/MS	By MS/MS	By MS/MS	By MS/MS	By MS/MS	By MS/MS	By MS/MS
AITGASLADIMAK	RRAVKFQRAITGASLA	SLADIMAKRNQKPEVR	R	A	I	A	K	R	4	0	0	1	0	0	0	1	0	2	1	1	1	0	0	1	1	0	0	0	0	13	0	1260.67	sp|Q8BP67|RL24_MOUSE	sp|Q8BP67|RL24_MOUSE	81	93	yes	yes	2	0.0030859	75.088	By matching	By matching	By matching	By matching	By matching	By MS/MS	By matching	By matching
ALAAAGYDVEK	VSLAALKKALAAAGYD	AAGYDVEKNNSRIKLG	K	A	L	E	K	N	4	0	0	1	0	0	1	1	0	0	1	1	0	0	0	0	0	0	1	1	0	11	0	1106.56	sp|P15864|H12_MOUSE;sp|P43277|H13_MOUSE;sp|Q07133|H1T_MOUSE;tr|I7HFT9|I7HFT9_MOUSE;sp|P43274|H14_MOUSE	sp|P43274|H14_MOUSE	65	75	no	no	2	0.00059055	108.7	By MS/MS	By MS/MS	By MS/MS	By matching	By MS/MS	By matching	By matching	By matching
ALAAAGYDVEKNNSR	VSLAALKKALAAAGYD	DVEKNNSRIKLGLKSL	K	A	L	S	R	I	4	1	2	1	0	0	1	1	0	0	1	1	0	0	0	1	0	0	1	1	0	15	1	1577.78	sp|P15864|H12_MOUSE;sp|P43277|H13_MOUSE;sp|Q07133|H1T_MOUSE;tr|I7HFT9|I7HFT9_MOUSE;sp|P43274|H14_MOUSE	sp|P43274|H14_MOUSE	65	79	no	no	2	0.0070022	89.136	By MS/MS	By matching	By matching	By matching	By matching	By matching	By matching	By matching
ALALVPGTPTR	SLAFSGDRALALVPGT	LVPGTPTRTRHDEYLE	R	A	L	T	R	T	2	1	0	0	0	0	0	1	0	0	2	0	0	0	2	0	2	0	0	1	0	11	0	1094.64	sp|Q9QYR6|MAP1A_MOUSE;tr|A2ARP8|A2ARP8_MOUSE	sp|Q9QYR6|MAP1A_MOUSE	2175	2185	yes	no	2	0.019937	71.03	By MS/MS	By MS/MS	By matching	By matching	By matching	By matching	By matching	By matching
ALDLLYGMVSK	KDESIRLRALDLLYGM	LLYGMVSKKNLMEIVK	R	A	L	S	K	K	1	0	0	1	0	0	0	1	0	0	3	1	1	0	0	1	0	0	1	1	0	11	0	1208.65	sp|O54774|AP3D1_MOUSE	sp|O54774|AP3D1_MOUSE	360	370	yes	yes	2	0.0020678	89.266	By MS/MS	By matching	By matching	By matching	By matching	By matching	By matching	By matching
ALDVSASDEEMARPK	AESFFQTKALDVSASD	DEEMARPKKPDQAIKG	K	A	L	P	K	K	3	1	0	2	0	0	2	0	0	0	1	1	1	0	1	2	0	0	0	1	0	15	1	1617.77	tr|A0A0R4J107|A0A0R4J107_MOUSE;sp|Q8R146|APEH_MOUSE	tr|A0A0R4J107|A0A0R4J107_MOUSE	180	194	yes	no	3	0.0030952	61.11	By matching	By matching	By matching	By matching	By matching	By MS/MS	By matching	By MS/MS
ALEEANADLEVK	ASYLDKVRALEEANAD	ANADLEVKIRDWYQRQ	R	A	L	V	K	I	3	0	1	1	0	0	3	0	0	0	2	1	0	0	0	0	0	0	0	1	0	12	0	1300.65	CON__P08779;CON__P19012;CON__P02533;sp|Q6IFX2|K1C42_MOUSE;CON__Q6IFX2	CON__P08779	137	148	no	no	2	4.2218e-21	168.61	By MS/MS	By MS/MS	By MS/MS	By MS/MS	By MS/MS	By MS/MS	By matching	By MS/MS
ALEESNYELEGK	ASYLDKVRALEESNYE	SNYELEGKIKEWYEKH	R	A	L	G	K	I	1	0	1	0	0	0	4	1	0	0	2	1	0	0	0	1	0	0	1	0	0	12	0	1380.64	CON__P13645;tr|A2A513|A2A513_MOUSE;sp|P02535|K1C10_MOUSE;CON__P02535-1	CON__P13645	166	177	yes	no	2	3.2144e-43	208.08	By MS/MS	By MS/MS	By MS/MS	By MS/MS	By MS/MS	By MS/MS	By MS/MS	By MS/MS
ALELDPNLYR	QACERMIRALELDPNL	ELDPNLYRIGQSKIFF	R	A	L	Y	R	I	1	1	1	1	0	0	1	0	0	0	3	0	0	0	1	0	0	0	1	0	0	10	0	1202.63	sp|Q61879|MYH10_MOUSE;tr|Q5SV64|Q5SV64_MOUSE;tr|Q3UH59|Q3UH59_MOUSE;tr|A0A140LI60|A0A140LI60_MOUSE;tr|K3W4R2|K3W4R2_MOUSE;sp|Q6URW6|MYH14_MOUSE	sp|Q61879|MYH10_MOUSE	753	762	no	no	2	0.0017871	104.22	By matching	By matching	By matching	By matching	By matching	By MS/MS	By MS/MS	By MS/MS
ALEQQVEEMR	HELEKSKRALEQQVEE	EQQVEEMRTQLEELED	R	A	L	M	R	T	1	1	0	0	0	2	3	0	0	0	1	0	1	0	0	0	0	0	0	1	0	10	0	1231.59	sp|Q61879|MYH10_MOUSE;tr|Q5SV64|Q5SV64_MOUSE;tr|Q3UH59|Q3UH59_MOUSE	sp|Q61879|MYH10_MOUSE	1536	1545	yes	no	2	0.0002361	113.38	By matching	By matching	By matching	By matching	By matching	By MS/MS	By MS/MS	By MS/MS
ALIAAQYSGAQVR	PENWRAFKALIAAQYS	QYSGAQVRVLSAPPHF	K	A	L	V	R	V	4	1	0	0	0	2	0	1	0	1	1	0	0	0	0	1	0	0	1	1	0	13	0	1346.73	sp|Q9D8N0|EF1G_MOUSE	sp|Q9D8N0|EF1G_MOUSE	18	30	yes	yes	2	0.0029496	88.075	By MS/MS	By matching	By matching	By matching	By matching	By matching	By matching	By matching
ALLQAILQTEDMLK	LNSLCSVRALLQAILQ	LQTEDMLKVYEARLTE	R	A	L	L	K	V	2	0	0	1	0	2	1	0	0	1	4	1	1	0	0	0	1	0	0	0	0	14	0	1585.87	tr|E9PZW0|E9PZW0_MOUSE;sp|E9Q557|DESP_MOUSE	tr|E9PZW0|E9PZW0_MOUSE	784	797	yes	no	2	1.6232e-10	133.98	By MS/MS	By matching	By matching	By MS/MS	By matching	By MS/MS	By MS/MS	By MS/MS
ALMGSPQLVAAVVR	SKKEASRRALMGSPQL	QLVAAVVRTMQNTSDL	R	A	L	V	R	T	3	1	0	0	0	1	0	1	0	0	2	0	1	0	1	1	0	0	0	3	0	14	0	1410.8	sp|Q02257|PLAK_MOUSE	sp|Q02257|PLAK_MOUSE	178	191	yes	yes	2	1.5497e-05	107.46	By MS/MS	By MS/MS	By matching	By MS/MS	By MS/MS	By MS/MS	By MS/MS	By MS/MS
ALQGASQIIAEIR	KEAADMLKALQGASQI	SQIIAEIRETHLW___	K	A	L	I	R	E	3	1	0	0	0	2	1	1	0	3	1	0	0	0	0	1	0	0	0	0	0	13	0	1368.77	tr|A0A2U3TZ67|A0A2U3TZ67_MOUSE;tr|E9PUD2|E9PUD2_MOUSE;sp|Q8K1M6|DNM1L_MOUSE	tr|A0A2U3TZ67|A0A2U3TZ67_MOUSE	570	582	yes	no	2	0.0046809	82.651	By matching	By matching	By matching	By matching	By matching	By MS/MS	By matching	By matching
ALQHMTDFAIQFNK	MEMNFTNKALQHMTDF	DFAIQFNKNSFGVIPS	K	A	L	N	K	N	2	0	1	1	0	2	0	0	1	1	1	1	1	2	0	0	1	0	0	0	0	14	0	1662.82	tr|H3BKM0|H3BKM0_MOUSE;sp|Q9DBG3|AP2B1_MOUSE;tr|H3BIY9|H3BIY9_MOUSE	tr|H3BKM0|H3BKM0_MOUSE	722	735	yes	no	2	0.0053492	62.035	By MS/MS	By matching	By matching	By matching	By matching	By matching	By matching	By matching
ALTVPELTQQMFDAK	SRGSQQYRALTVPELT	TQQMFDAKNMMAACDP	R	A	L	A	K	N	2	0	0	1	0	2	1	0	0	0	2	1	1	1	1	0	2	0	0	1	0	15	0	1690.86	sp|P68372|TBB4B_MOUSE;sp|Q9D6F9|TBB4A_MOUSE;sp|Q9ERD7|TBB3_MOUSE;sp|Q922F4|TBB6_MOUSE	sp|P68372|TBB4B_MOUSE	283	297	no	no	2	7.1153e-62	217.39	By matching	By MS/MS	By MS/MS	By MS/MS	By MS/MS	By MS/MS	By MS/MS	By MS/MS
ALTVPELTQQMFDSK	SRGSQQYRALTVPELT	TQQMFDSKNMMAACDP	R	A	L	S	K	N	1	0	0	1	0	2	1	0	0	0	2	1	1	1	1	1	2	0	0	1	0	15	0	1706.85	sp|Q7TMM9|TBB2A_MOUSE;sp|Q9CWF2|TBB2B_MOUSE	sp|Q7TMM9|TBB2A_MOUSE	283	297	no	no	2	4.9662e-73	231.17	By MS/MS	By MS/MS	By MS/MS	By MS/MS	By MS/MS	By MS/MS	By MS/MS	By MS/MS
ALTVPELTQQVFDAK	SRGSQQYRALTVPELT	TQQVFDAKNMMAACDP	R	A	L	A	K	N	2	0	0	1	0	2	1	0	0	0	2	1	0	1	1	0	2	0	0	2	0	15	0	1658.89	sp|P99024|TBB5_MOUSE	sp|P99024|TBB5_MOUSE	283	297	yes	yes	2	9.9605e-12	137.21	By MS/MS	By MS/MS	By MS/MS	By MS/MS	By MS/MS	By MS/MS	By MS/MS	By MS/MS
ALVGDEAELPCR	IGPGYPIRALVGDEAE	DEAELPCRISPGKNAT	R	A	L	C	R	I	2	1	0	1	1	0	2	1	0	0	2	0	0	0	1	0	0	0	0	1	0	12	0	1317.61	tr|Q29ZQ5|Q29ZQ5_MOUSE;sp|Q61885|MOG_MOUSE;tr|Q3UY21|Q3UY21_MOUSE	tr|Q29ZQ5|Q29ZQ5_MOUSE	43	54	yes	no	2	0.034858	57.175	By matching	By matching	By matching	By matching	By matching	By matching	By matching	By MS/MS
ALYDAELSQMQTHISDTSVVLSMDNNR	TDEINFLRALYDAELS	VLSMDNNRNLDLDSII	R	A	L	N	R	N	2	1	2	3	0	2	1	0	1	1	3	0	2	0	0	4	2	0	1	2	0	27	0	3037.41	CON__P02538;CON__P04259;CON__P48668	CON__P02538	300	326	no	no	3	0.00027817	48.961	By MS/MS	By matching	By matching	By matching	By matching	By matching	By matching	By MS/MS
ALYDYDGQEQDELSFK	DAKGVRVRALYDYDGQ	EQDELSFKAGDELTKL	R	A	L	F	K	A	1	0	0	3	0	2	2	1	0	0	2	1	0	1	0	1	0	0	2	0	0	16	0	1919.84	sp|Q61644|PACN1_MOUSE;tr|A0A384DVB1|A0A384DVB1_MOUSE	sp|Q61644|PACN1_MOUSE	389	404	yes	no	2	0.0015511	78.166	By matching	By MS/MS	By matching	By matching	By matching	By matching	By matching	By matching
AMDTLGVEYGDKER	QSLAAIVRAMDTLGVE	VEYGDKERKTDSKMVC	R	A	M	E	R	K	1	1	0	2	0	0	2	2	0	0	1	1	1	0	0	0	1	0	1	1	0	14	1	1582.73	sp|P18872|GNAO_MOUSE;tr|D3Z2M7|D3Z2M7_MOUSE;tr|F7BLT7|F7BLT7_MOUSE	sp|P18872|GNAO_MOUSE	87	100	yes	no	3	0.00027296	93.348	By matching	By matching	By matching	By MS/MS	By MS/MS	By MS/MS	By matching	By MS/MS
AMPQSPENIAK	TVADFFIKAMPQSPEN	QSPENIAKEIQIPSRQ	K	A	M	A	K	E	2	0	1	0	0	1	1	0	0	1	0	1	1	0	2	1	0	0	0	0	0	11	0	1184.59	sp|Q8BX70|VP13C_MOUSE	sp|Q8BX70|VP13C_MOUSE	2062	2072	yes	yes	2	0.017994	55.314	By MS/MS	By matching	By MS/MS	By matching	By matching	By matching	By MS/MS	By matching
ANFTPQETR	SANLKSDKANFTPQET	NFTPQETRGKTKATKS	K	A	N	T	R	G	1	1	1	0	0	1	1	0	0	0	0	0	0	1	1	0	2	0	0	0	0	9	0	1062.51	tr|F7BNZ5|F7BNZ5_MOUSE;tr|A2AVX1|A2AVX1_MOUSE;tr|E9Q8Q5|E9Q8Q5_MOUSE;sp|Q80YN3|BCAS1_MOUSE	tr|F7BNZ5|F7BNZ5_MOUSE	209	217	yes	no	2	0.010093	89.08	By matching	By MS/MS	By matching	By matching	By matching	By matching	By matching	By matching
ANVTPQSSSELRPTTTAALGSGQEAK	KGKANPAKANVTPQSS	LGSGQEAKKGIELIPQ	K	A	N	A	K	K	4	1	1	0	0	2	2	2	0	0	2	1	0	0	2	4	4	0	0	1	0	26	1	2600.3	tr|V9GXQ9|V9GXQ9_MOUSE;tr|Q91UZ1|Q91UZ1_MOUSE	tr|V9GXQ9|V9GXQ9_MOUSE	883	908	yes	no	3	0.001665	64.069	By MS/MS	By MS/MS	By matching	By matching	By matching	By matching	By matching	By matching
APAPAAPAAAEPQAEAPAAAASSEQSVAVKE	EAPSSAAKAPAPAAPA	EQSVAVKE________	K	A	P	K	E	-	14	0	0	0	0	2	4	0	0	0	0	1	0	0	5	3	0	0	0	2	0	31	1	2857.41	sp|Q91XV3|BASP1_MOUSE	sp|Q91XV3|BASP1_MOUSE	196	226	yes	yes	3	0.028723	36.67	By matching	By matching	By MS/MS	By matching	By matching	By matching	By matching	By matching
APDFVFYAPR	VIKPIDKKAPDFVFYA	DFVFYAPRLRINKRIL	K	A	P	P	R	L	2	1	0	1	0	0	0	0	0	0	0	0	0	2	2	0	0	0	1	1	0	10	0	1181.59	sp|P26041|MOES_MOUSE;tr|Q7TSG6|Q7TSG6_MOUSE;sp|P26040|EZRI_MOUSE	sp|P26041|MOES_MOUSE	264	273	no	no	2	0.035281	64.73	By MS/MS	By matching	By matching	By matching	By matching	By matching	By matching	By matching
APDSGAEVER	EDKGSKNRAPDSGAEV	DSGAEVEREKETWEER	R	A	P	E	R	E	2	1	0	1	0	0	2	1	0	0	0	0	0	0	1	1	0	0	0	1	0	10	0	1029.47	sp|Q9QYR6|MAP1A_MOUSE;tr|A2ARP8|A2ARP8_MOUSE	sp|Q9QYR6|MAP1A_MOUSE	608	617	yes	no	2	0.027902	67.214	By matching	By MS/MS	By matching	By matching	By matching	By matching	By matching	By matching
APEHIIPQPTQTDR	KVLVLEDRAPEHIIPQ	PQPTQTDRAPEHRSKV	R	A	P	D	R	A	1	1	0	1	0	2	1	0	1	2	0	0	0	0	3	0	2	0	0	0	0	14	0	1601.82	sp|Q9QYR6|MAP1A_MOUSE;tr|A2ARP8|A2ARP8_MOUSE	sp|Q9QYR6|MAP1A_MOUSE	1486	1499	yes	no	3	0.0052421	60.157	By matching	By MS/MS	By matching	By matching	By matching	By matching	By matching	By matching
APQVYILPPPAEQLSR	SKIKGLVRAPQVYILP	PPAEQLSRKDVSLTCL	R	A	P	S	R	K	2	1	0	0	0	2	1	0	0	1	2	0	0	0	4	1	0	0	1	1	0	16	0	1777.97	tr|A0A075B5P3|A0A075B5P3_MOUSE;tr|A0A0A6YVP0|A0A0A6YVP0_MOUSE;sp|P01867|IGG2B_MOUSE	tr|A0A075B5P3|A0A075B5P3_MOUSE	234	249	yes	no	2;3	0.040099	47.639	By matching	By matching	By matching	By MS/MS	By MS/MS	By matching	By matching	By matching
APSLDSSLPQLPSPSSPGAPLLSNLPR	DEYLEVTKAPSLDSSL	PLLSNLPRPASPALSE	K	A	P	P	R	P	2	1	1	1	0	1	0	1	0	0	6	0	0	0	7	7	0	0	0	0	0	27	0	2697.43	sp|Q9QYR6|MAP1A_MOUSE;tr|A2ARP8|A2ARP8_MOUSE	sp|Q9QYR6|MAP1A_MOUSE	2197	2223	yes	no	2	0.031732	31.054	By matching	By MS/MS	By matching	By matching	By matching	By matching	By matching	By matching
APSTYGGGLSVSSR	VLAGGSCRAPSTYGGG	GGLSVSSRFSSGGACG	R	A	P	S	R	F	1	1	0	0	0	0	0	3	0	0	1	0	0	0	1	4	1	0	1	1	0	14	0	1337.66	CON__P08779	CON__P08779	42	55	yes	yes	2	7.8637e-14	146.84	By MS/MS	By MS/MS	By MS/MS	By matching	By MS/MS	By MS/MS	By MS/MS	By MS/MS
APSTYGGGLSVSSSR	VLAGGSCRAPSTYGGG	GLSVSSSRFSSGGAYG	R	A	P	S	R	F	1	1	0	0	0	0	0	3	0	0	1	0	0	0	1	5	1	0	1	1	0	15	0	1424.69	CON__P02533	CON__P02533	42	56	yes	yes	2	7.4014e-06	112.17	By MS/MS	By MS/MS	By MS/MS	By MS/MS	By MS/MS	By MS/MS	By MS/MS	By MS/MS
AQASAPAQAPK	AGAKAPAKAQASAPAQ	SAPAQAPKGAQAPKGA	K	A	Q	P	K	G	5	0	0	0	0	2	0	0	0	0	0	1	0	0	2	1	0	0	0	0	0	11	0	1038.55	sp|P47915|RL29_MOUSE	sp|P47915|RL29_MOUSE	135	145	yes	yes	2	0.0095366	82.494	By MS/MS	By matching	By matching	By matching	By matching	By matching	By MS/MS	By matching
AQLEEASSAR	QRELRELRAQLEEASS	LEEASSARAQALLERD	R	A	Q	A	R	A	3	1	0	0	0	1	2	0	0	0	1	0	0	0	0	2	0	0	0	0	0	10	0	1060.51	sp|P46660|AINX_MOUSE	sp|P46660|AINX_MOUSE	152	161	yes	yes	2	0.01151	82.489	By matching	By matching	By matching	By matching	By matching	By MS/MS	By MS/MS	By MS/MS
AQMVQEDLEK	EAVEWQQKAQMVQEDL	MVQEDLEKTRAELKTA	K	A	Q	E	K	T	1	0	0	1	0	2	2	0	0	0	1	1	1	0	0	0	0	0	0	1	0	10	0	1189.56	sp|P26041|MOES_MOUSE	sp|P26041|MOES_MOUSE	449	458	yes	yes	2	0.0023358	89.9	By MS/MS	By MS/MS	By matching	By matching	By matching	By matching	By matching	By matching
AQWGENLQVTLIPTHDTEVTR	LDALLEGKAQWGENLQ	THDTEVTREWYQQTHE	K	A	Q	T	R	E	1	1	1	1	0	2	2	1	1	1	2	0	0	0	1	0	4	1	0	2	0	21	0	2407.21	sp|Q9QYR6|MAP1A_MOUSE;tr|A2ARP8|A2ARP8_MOUSE	sp|Q9QYR6|MAP1A_MOUSE	2718	2738	yes	no	3	0.02884	33.248	By MS/MS	By MS/MS	By matching	By matching	By matching	By matching	By matching	By matching
AQWGSNMQVTLIPTHDSEVMR	LDALLEGKAQWGSNMQ	THDSEVMREWYQETHE	K	A	Q	M	R	E	1	1	1	1	0	2	1	1	1	1	1	0	2	0	1	2	2	1	0	2	0	21	0	2399.14	sp|P14873|MAP1B_MOUSE	sp|P14873|MAP1B_MOUSE	2406	2426	yes	yes	3	0.0024613	47.726	By MS/MS	By MS/MS	By matching	By matching	By matching	By matching	By matching	By matching
AQYEDIAQK	DSIIAEVKAQYEDIAQ	QYEDIAQKSKAEAEAL	K	A	Q	Q	K	S	2	0	0	1	0	2	1	0	0	1	0	1	0	0	0	0	0	0	1	0	0	9	0	1064.51	sp|Q3UV17|K22O_MOUSE	sp|Q3UV17|K22O_MOUSE	343	351	yes	yes	2	3.9468e-17	179.1	By MS/MS	By MS/MS	By MS/MS	By MS/MS	By MS/MS	By MS/MS	By MS/MS	By MS/MS
AQYEEIANR	DSIIAEVKAQYEEIAN	QYEEIANRSRTEAESW	K	A	Q	N	R	S	2	1	1	0	0	1	2	0	0	1	0	0	0	0	0	0	0	0	1	0	0	9	0	1092.52	CON__P13647	CON__P13647	344	352	yes	yes	2	8.4049e-10	154.85	By MS/MS	By MS/MS	By MS/MS	By MS/MS	By MS/MS	By MS/MS	By MS/MS	By MS/MS
AQYEEIAQR	DSIIAEVKAQYEEIAQ	QYEEIAQRSKEEAEAL	K	A	Q	Q	R	S	2	1	0	0	0	2	2	0	0	1	0	0	0	0	0	0	0	0	1	0	0	9	0	1106.54	CON__P35908;CON__P19013;CON__P02538;CON__P04259;CON__P48668	CON__P35908	360	368	no	no	2	1.5462e-16	176.6	By matching	By MS/MS	By MS/MS	By MS/MS	By MS/MS	By MS/MS	By MS/MS	By MS/MS
ARFEELNADLFR	DFYTSITRARFEELNA	ELNADLFRGTLDPVEK	R	A	R	F	R	G	2	2	1	1	0	0	2	0	0	0	2	0	0	2	0	0	0	0	0	0	0	12	1	1479.75	sp|P63017|HSP7C_MOUSE;tr|Q504P4|Q504P4_MOUSE;sp|P17156|HSP72_MOUSE	sp|P63017|HSP7C_MOUSE	300	311	yes	no	2	0.035794	56.139	By matching	By matching	By matching	By matching	By matching	By MS/MS	By matching	By matching
ASAELALGENNEVLK	GGLAEFCKASAELALG	GENNEVLKSGRFVTVQ	K	A	S	L	K	S	3	0	2	0	0	0	3	1	0	0	3	1	0	0	0	1	0	0	0	1	0	15	0	1556.8	sp|P05202|AATM_MOUSE	sp|P05202|AATM_MOUSE	108	122	yes	yes	2	0.010398	68.845	By matching	By matching	By matching	By matching	By MS/MS	By matching	By matching	By matching
ASAELDIKDVSDER	CSEEKELKASAELDIK	IKDVSDERLSPAKSPS	K	A	S	E	R	L	2	1	0	3	0	0	2	0	0	1	1	1	0	0	0	2	0	0	0	1	0	14	1	1546.75	sp|P14873|MAP1B_MOUSE	sp|P14873|MAP1B_MOUSE	1232	1245	yes	yes	2	0.026239	82.651	By MS/MS	By matching	By matching	By matching	By matching	By matching	By matching	By matching
ASGPPVSELITK	KPAGVRRKASGPPVSE	PVSELITKAVAASKER	K	A	S	T	K	A	1	0	0	0	0	0	1	1	0	1	1	1	0	0	2	2	1	0	0	1	0	12	0	1197.66	sp|P15864|H12_MOUSE;sp|P43277|H13_MOUSE	sp|P15864|H12_MOUSE	35	46	yes	no	2	0.0097298	78.324	By MS/MS	By MS/MS	By matching	By matching	By matching	By matching	By matching	By matching
ASLEGNLAETENR	LQSQLSMKASLEGNLA	NLAETENRYCVQLSQI	K	A	S	N	R	Y	2	1	2	0	0	0	3	1	0	0	2	0	0	0	0	1	1	0	0	0	0	13	0	1402.67	CON__Q04695	CON__Q04695	322	334	yes	yes	2	0.028192	56.569	By matching	By MS/MS	By matching	By matching	By matching	By matching	By matching	By matching
ASLENSLEETK	LQSQLSMKASLENSLE	ENSLEETKGRYCMQLS	K	A	S	T	K	G	1	0	1	0	0	0	3	0	0	0	2	1	0	0	0	2	1	0	0	0	0	11	0	1219.59	CON__P08779;sp|Q9Z2K1|K1C16_MOUSE;CON__Q9Z2K1;CON__Q3ZAW8;CON__P02533	CON__P08779	355	365	no	no	2	3.084e-07	134.75	By matching	By matching	By matching	By matching	By matching	By MS/MS	By matching	By MS/MS
ASLENSLEETKGR	LQSQLSMKASLENSLE	SLEETKGRYCMQLSQI	K	A	S	G	R	Y	1	1	1	0	0	0	3	1	0	0	2	1	0	0	0	2	1	0	0	0	0	13	1	1432.72	CON__P08779;sp|Q9Z2K1|K1C16_MOUSE;CON__Q9Z2K1;CON__Q3ZAW8;CON__P02533	CON__P08779	355	367	no	no	2	0.0016046	92.792	By matching	By MS/MS	By matching	By matching	By matching	By matching	By matching	By matching
ASLSPMDEPVPDSESPVEK	EAKDENERASLSPMDE	DSESPVEKVLSPLRSP	R	A	S	E	K	V	1	0	0	2	0	0	3	0	0	0	1	1	1	0	4	4	0	0	0	2	0	19	0	2012.92	sp|P14873|MAP1B_MOUSE	sp|P14873|MAP1B_MOUSE	1370	1388	yes	yes	2	1.5648e-05	99.371	By MS/MS	By MS/MS	By matching	By matching	By matching	By matching	By matching	By matching
ASMQQQQQLASAR	QPMPVNIRASMQQQQQ	QQQLASARNRRLAQQM	R	A	S	A	R	N	3	1	0	0	0	5	0	0	0	0	1	0	1	0	0	2	0	0	0	0	0	13	0	1445.7	tr|D3YZA1|D3YZA1_MOUSE;tr|D3Z7T7|D3Z7T7_MOUSE;tr|E9PW20|E9PW20_MOUSE;sp|Q9CY57|CHTOP_MOUSE	tr|D3YZA1|D3YZA1_MOUSE	39	51	yes	no	2	3.9784e-13	143.94	By MS/MS	By MS/MS	By MS/MS	By MS/MS	By MS/MS	By MS/MS	By MS/MS	By MS/MS
ASVTVGGEQISAIGR	AVVQRVTRASVTVGGE	EQISAIGRGICVLLGI	R	A	S	G	R	G	2	1	0	0	0	1	1	3	0	2	0	0	0	0	0	2	1	0	0	2	0	15	0	1443.77	sp|Q9DD18|DTD1_MOUSE	sp|Q9DD18|DTD1_MOUSE	11	25	yes	yes	2	1.905e-16	152.07	By MS/MS	By MS/MS	By matching	By matching	By matching	By matching	By matching	By matching
ATENDIANFFSPLNPIR	HMRGLPFRATENDIAN	FSPLNPIRVHIDIGAD	R	A	T	I	R	V	2	1	3	1	0	0	1	0	0	2	1	0	0	2	2	1	1	0	0	0	0	17	0	1917.96	tr|D3YWT1|D3YWT1_MOUSE;tr|D3Z3N4|D3Z3N4_MOUSE	tr|D3YWT1|D3YWT1_MOUSE	191	207	yes	no	2	0.00045853	90.348	By matching	By matching	By matching	By MS/MS	By MS/MS	By MS/MS	By MS/MS	By matching
ATGGGLSSVGGGSSTIK	GFSSSSGRATGGGLSS	GGGSSTIKYTTTSSSS	R	A	T	I	K	Y	1	0	0	0	0	0	0	6	0	1	1	1	0	0	0	4	2	0	0	1	0	17	0	1434.73	CON__P04259	CON__P04259	534	550	yes	yes	2	0.0014547	74.726	By matching	By MS/MS	By matching	By matching	By matching	By matching	By matching	By matching
ATSVLPR	MDGSRRVRATSVLPRY	RATSVLPRYSPPCLFT	R	A	T	P	R	Y	1	1	0	0	0	0	0	0	0	0	1	0	0	0	1	1	1	0	0	1	0	7	0	742.434	tr|Q3U5D0|Q3U5D0_MOUSE;tr|Q3TTL3|Q3TTL3_MOUSE;sp|Q80VP2|SPAT7_MOUSE	tr|Q3U5D0|Q3U5D0_MOUSE	9	15	yes	no	2	0.0035982	121.29	By MS/MS	By MS/MS	By MS/MS	By MS/MS	By MS/MS	By MS/MS	By MS/MS	By MS/MS
AVAIETQPAQGESDAVAR	PALAPPSRAVAIETQP	GESDAVARATGPAPGP	R	A	V	A	R	A	5	1	0	1	0	2	2	1	0	1	0	0	0	0	1	1	1	0	0	2	0	18	0	1811.9	tr|D3Z6W1|D3Z6W1_MOUSE;sp|Q7TSJ2|MAP6_MOUSE	tr|D3Z6W1|D3Z6W1_MOUSE	60	77	yes	no	2	6.6001e-05	100.69	By matching	By matching	By matching	By matching	By matching	By MS/MS	By MS/MS	By MS/MS
AVAQGNLSSADVQAAK	NAAYNQVKAVAQGNLS	SADVQAAKNKLKAGYL	K	A	V	A	K	N	5	0	1	1	0	2	0	1	0	0	1	1	0	0	0	2	0	0	0	2	0	16	0	1528.78	sp|Q9DB77|QCR2_MOUSE	sp|Q9DB77|QCR2_MOUSE	360	375	yes	yes	2	0.00039641	87.99	By matching	By matching	By matching	By MS/MS	By MS/MS	By MS/MS	By MS/MS	By matching
AVCMLSNTTAIAEAWAR	GDLAKVQRAVCMLSNT	AIAEAWARLDHKFDLM	R	A	V	A	R	L	5	1	1	0	1	0	1	0	0	1	1	0	1	0	0	1	2	1	0	1	0	17	0	1852.86	sp|P68368|TBA4A_MOUSE;tr|A0A0A0MQA5|A0A0A0MQA5_MOUSE;sp|P05213|TBA1B_MOUSE;sp|P68369|TBA1A_MOUSE;sp|P05214|TBA3_MOUSE	sp|P05213|TBA1B_MOUSE	374	390	no	no	2;3	1.4636e-36	186.96	By MS/MS	By MS/MS	By MS/MS	By MS/MS	By MS/MS	By MS/MS	By MS/MS	By MS/MS
AVDSLVPIGR	EPMQTGIKAVDSLVPI	DSLVPIGRGQRELIIG	K	A	V	G	R	G	1	1	0	1	0	0	0	1	0	1	1	0	0	0	1	1	0	0	0	2	0	10	0	1025.59	sp|Q03265|ATPA_MOUSE;tr|D3Z6F5|D3Z6F5_MOUSE	sp|Q03265|ATPA_MOUSE	195	204	yes	no	2	0.0046253	96.342	By MS/MS	By matching	By matching	By matching	By MS/MS	By MS/MS	By MS/MS	By MS/MS
AVFPSIVGR	FAGDDAPRAVFPSIVG	VFPSIVGRPRHQGVMV	R	A	V	G	R	P	1	1	0	0	0	0	0	1	0	1	0	0	0	1	1	1	0	0	0	2	0	9	0	944.544	sp|P63260|ACTG_MOUSE;sp|P60710|ACTB_MOUSE;tr|E9Q5F4|E9Q5F4_MOUSE;tr|E9Q1F2|E9Q1F2_MOUSE;tr|G3UZ07|G3UZ07_MOUSE;tr|G3UYG0|G3UYG0_MOUSE;tr|E9Q606|E9Q606_MOUSE;tr|B1ATY1|B1ATY1_MOUSE;tr|E9Q2D1|E9Q2D1_MOUSE;tr|F6WX90|F6WX90_MOUSE;sp|P68134|ACTS_MOUSE;sp|P68033|ACTC_MOUSE;sp|P63268|ACTH_MOUSE;sp|P62737|ACTA_MOUSE;tr|A0A1D5RM20|A0A1D5RM20_MOUSE;tr|D3Z2K3|D3Z2K3_MOUSE;tr|A0A494B9T3|A0A494B9T3_MOUSE;tr|D…	sp|P63260|ACTG_MOUSE	29	37	no	no	2	2.4707e-06	141.2	By matching	By matching	By matching	By matching	By matching	By MS/MS	By MS/MS	By MS/MS
AVFPSIVGRPR	FAGDDAPRAVFPSIVG	PSIVGRPRHQGVMVGM	R	A	V	P	R	H	1	2	0	0	0	0	0	1	0	1	0	0	0	1	2	1	0	0	0	2	0	11	1	1197.7	sp|P63260|ACTG_MOUSE;sp|P60710|ACTB_MOUSE;tr|E9Q5F4|E9Q5F4_MOUSE;tr|E9Q1F2|E9Q1F2_MOUSE;tr|G3UZ07|G3UZ07_MOUSE;tr|G3UYG0|G3UYG0_MOUSE;tr|E9Q606|E9Q606_MOUSE;tr|B1ATY1|B1ATY1_MOUSE;tr|E9Q2D1|E9Q2D1_MOUSE;tr|F6WX90|F6WX90_MOUSE;sp|P68134|ACTS_MOUSE;sp|P68033|ACTC_MOUSE;sp|P63268|ACTH_MOUSE;sp|P62737|ACTA_MOUSE;tr|A0A1D5RM20|A0A1D5RM20_MOUSE;tr|D3Z2K3|D3Z2K3_MOUSE;tr|A0A494B9T3|A0A494B9T3_MOUSE;tr|D…	sp|P63260|ACTG_MOUSE	29	39	no	no	2	0.022284	97.734	By matching	By matching	By matching	By matching	By MS/MS	By matching	By MS/MS	By MS/MS
AVFVDLEPTVIDEIR	GAGKHVPRAVFVDLEP	PTVIDEIRNGPYRQLF	R	A	V	I	R	N	1	1	0	2	0	0	2	0	0	2	1	0	0	1	1	0	1	0	0	3	0	15	0	1714.91	sp|P68368|TBA4A_MOUSE;tr|A0A0A0MQA5|A0A0A0MQA5_MOUSE;tr|A0A087WRB4|A0A087WRB4_MOUSE;tr|A0A087WQS4|A0A087WQS4_MOUSE;tr|A0A087WSB0|A0A087WSB0_MOUSE;tr|A0A087WSL5|A0A087WSL5_MOUSE	sp|P68368|TBA4A_MOUSE	65	79	yes	no	2;3	3.0457e-07	116.9	By MS/MS	By MS/MS	By matching	By matching	By matching	By MS/MS	By MS/MS	By MS/MS
AVFVDLEPTVIDEVR	GAGKHVPRAVFVDLEP	PTVIDEVRTGTYRQLF	R	A	V	V	R	T	1	1	0	2	0	0	2	0	0	1	1	0	0	1	1	0	1	0	0	4	0	15	0	1700.9	sp|P05213|TBA1B_MOUSE;tr|A0A2R8VHF3|A0A2R8VHF3_MOUSE;sp|P68369|TBA1A_MOUSE	sp|P05213|TBA1B_MOUSE	65	79	no	no	2;3	1.0558e-21	163.62	By MS/MS	By MS/MS	By MS/MS	By MS/MS	By MS/MS	By MS/MS	By MS/MS	By MS/MS
AVIYNPATQADWTAK	ERYLFVDRAVIYNPAT	TQADWTAKKLVWIPSE	R	A	V	A	K	K	4	0	1	1	0	1	0	0	0	1	0	1	0	0	1	0	2	1	1	1	0	15	0	1647.83	sp|Q61879|MYH10_MOUSE;tr|Q5SV64|Q5SV64_MOUSE;tr|Q3UH59|Q3UH59_MOUSE;tr|Q8BXF2|Q8BXF2_MOUSE	sp|Q61879|MYH10_MOUSE	19	33	yes	no	2	1.7797e-10	118.52	By matching	By matching	By matching	By matching	By matching	By matching	By matching	By MS/MS
AVLDALLEGK	PAAEEPSRAVLDALLE	LDALLEGKAQWGSNMQ	R	A	V	G	K	A	2	0	0	1	0	0	1	1	0	0	3	1	0	0	0	0	0	0	0	1	0	10	0	1027.59	sp|Q9QYR6|MAP1A_MOUSE;tr|A2ARP8|A2ARP8_MOUSE;sp|P14873|MAP1B_MOUSE	sp|P14873|MAP1B_MOUSE	2396	2405	no	no	2	2.3307e-13	155.06	By MS/MS	By MS/MS	By matching	By matching	By matching	By matching	By matching	By matching
AVLVDLEPGTMDSVR	TGGKYVPRAVLVDLEP	PGTMDSVRSGPFGQIF	R	A	V	V	R	S	1	1	0	2	0	0	1	1	0	0	2	0	1	0	1	1	1	0	0	3	0	15	0	1600.81	sp|P68372|TBB4B_MOUSE;sp|Q9D6F9|TBB4A_MOUSE	sp|P68372|TBB4B_MOUSE	63	77	no	no	2	1.3771e-16	149.3	By MS/MS	By MS/MS	By MS/MS	By MS/MS	By MS/MS	By MS/MS	By MS/MS	By MS/MS
AVMDDFAAFVEK	KATKEQLKAVMDDFAA	DFAAFVEKCCKADDKE	K	A	V	E	K	C	3	0	0	2	0	0	1	0	0	0	0	1	1	2	0	0	0	0	0	2	0	12	0	1341.63	CON__P02768-1	CON__P02768-1	570	581	yes	yes	2	0.00064144	97.463	By matching	By matching	By MS/MS	By MS/MS	By MS/MS	By matching	By matching	By matching
AVSIVGNEVFR	DPKTIHKKAVSIVGNE	IVGNEVFRFNLDLYPD	K	A	V	F	R	F	1	1	1	0	0	0	1	1	0	1	0	0	0	1	0	1	0	0	0	3	0	11	0	1189.65	sp|Q8BX70|VP13C_MOUSE	sp|Q8BX70|VP13C_MOUSE	1144	1154	yes	yes	2	0.041857	58.511	By MS/MS	By matching	By matching	By matching	By matching	By matching	By matching	By matching
AVTEQGAELSNEER	DDMATCMKAVTEQGAE	AELSNEERNLLSVAYK	K	A	V	E	R	N	2	1	1	0	0	1	4	1	0	0	1	0	0	0	0	1	1	0	0	1	0	14	0	1531.71	sp|P68254|1433T_MOUSE	sp|P68254|1433T_MOUSE	28	41	yes	yes	2	0.0021321	86.498	By MS/MS	By matching	By matching	By MS/MS	By MS/MS	By matching	By matching	By MS/MS
AVVFETGEAGAASGAGSLPGEVR	QLLPEQDKAVVFETGE	GSLPGEVRTQEPAEPQ	K	A	V	V	R	T	5	1	0	0	0	0	3	5	0	0	1	0	0	1	1	2	1	0	0	3	0	23	0	2131.05	sp|Q9QYR6|MAP1A_MOUSE;tr|A2ARP8|A2ARP8_MOUSE	sp|Q9QYR6|MAP1A_MOUSE	1090	1112	yes	no	2;3	2.5664e-12	121.25	By MS/MS	By MS/MS	By matching	By matching	By matching	By matching	By matching	By matching
AVVVNAAQLASYSQSK	GCIPTMARAVVVNAAQ	LASYSQSKQFLLDSGY	R	A	V	S	K	Q	4	0	1	0	0	2	0	0	0	0	1	1	0	0	0	3	0	0	1	3	0	16	0	1634.86	tr|Q5SX46|Q5SX46_MOUSE;sp|Q9CR62|M2OM_MOUSE	tr|Q5SX46|Q5SX46_MOUSE	159	174	yes	no	2	0.0016877	76.158	By matching	By matching	By matching	By matching	By matching	By MS/MS	By MS/MS	By matching
AWGAMMTEADKVSELHQEVK	PQYGSLERAWGAMMTE	SELHQEVKNSLLNEDL	R	A	W	V	K	N	3	0	0	1	0	1	3	1	1	0	1	2	2	0	0	1	1	1	0	2	0	20	1	2259.07	sp|Q61644|PACN1_MOUSE;tr|A0A338P6K4|A0A338P6K4_MOUSE	sp|Q61644|PACN1_MOUSE	80	99	yes	no	3	0.0069529	41.367	By MS/MS	By matching	By matching	By matching	By matching	By matching	By matching	By matching
AWQGTADGGMMER	GRRLEDDRAWQGTADG	ADGGMMERDHKRWQGG	R	A	W	E	R	D	2	1	0	1	0	1	1	3	0	0	0	0	2	0	0	0	1	1	0	0	0	13	0	1408.59	sp|D3YXK2|SAFB1_MOUSE;tr|S4R1M2|S4R1M2_MOUSE	sp|D3YXK2|SAFB1_MOUSE	854	866	yes	no	2	0.018339	42.469	By matching	By matching	By matching	By MS/MS	By matching	By matching	By matching	By matching
AWTVEQLR	MAAAVPQRAWTVEQLR	AWTVEQLRSEQLPKKD	R	A	W	L	R	S	1	1	0	0	0	1	1	0	0	0	1	0	0	0	0	0	1	1	0	1	0	8	0	1001.53	sp|Q62446|FKBP3_MOUSE;tr|A0A1Y7VMJ9|A0A1Y7VMJ9_MOUSE;tr|A0A1Y7VLK0|A0A1Y7VLK0_MOUSE;tr|A0A1Y7VP01|A0A1Y7VP01_MOUSE	sp|Q62446|FKBP3_MOUSE	9	16	yes	no	2	0.028953	82.452	By matching	By MS/MS	By matching	By matching	By matching	By matching	By matching	By matching
AYAQQLTDWAK	QERAKIEKAYAQQLTD	QQLTDWAKRWRQLIEK	K	A	Y	A	K	R	3	0	0	1	0	2	0	0	0	0	1	1	0	0	0	0	1	1	1	0	0	11	0	1293.64	sp|Q61644|PACN1_MOUSE;tr|A0A338P6K4|A0A338P6K4_MOUSE	sp|Q61644|PACN1_MOUSE	52	62	yes	no	2	3.8802e-14	159.94	By MS/MS	By MS/MS	By matching	By matching	By matching	By matching	By matching	By matching
AYGENIGYSEK	TEIRVECKAYGENIGY	ENIGYSEKDRFQGRFD	K	A	Y	E	K	D	1	0	1	0	0	0	2	2	0	1	0	1	0	0	0	1	0	0	2	0	0	11	0	1229.56	sp|P14094|AT1B1_MOUSE	sp|P14094|AT1B1_MOUSE	279	289	yes	yes	2	0.0061022	88.338	By matching	By matching	By MS/MS	By MS/MS	By MS/MS	By MS/MS	By MS/MS	By MS/MS
AYHEQLSVAEITNACFEPANQMVK	APVISAEKAYHEQLSV	EPANQMVKCDPRHGKY	K	A	Y	V	K	C	4	0	2	0	1	2	3	0	1	1	1	1	1	1	1	1	1	0	1	2	0	24	0	2738.25	sp|P68368|TBA4A_MOUSE;tr|A0A0A0MQA5|A0A0A0MQA5_MOUSE;sp|P05213|TBA1B_MOUSE;sp|P68369|TBA1A_MOUSE;sp|P05214|TBA3_MOUSE	sp|P05213|TBA1B_MOUSE	281	304	no	no	3	8.7234e-07	99.414	By matching	By matching	By matching	By matching	By matching	By MS/MS	By MS/MS	By MS/MS
CATILLQGK	APERILDRCATILLQG	ATILLQGKEQPLDEEM	R	C	A	G	K	E	1	0	0	0	1	1	0	1	0	1	2	1	0	0	0	0	1	0	0	0	0	9	0	991.519	sp|Q6PIC6|AT1A3_MOUSE;tr|A0A0G2JGX4|A0A0G2JGX4_MOUSE;tr|Q8VCE0|Q8VCE0_MOUSE	sp|Q6PIC6|AT1A3_MOUSE	508	516	yes	no	2	0.030216	72.928	By matching	By matching	By matching	By matching	By matching	By MS/MS	By matching	By matching
CCTESLVNR	PVSEKVTKCCTESLVN	CTESLVNRRPCFSALT	K	C	C	N	R	R	0	1	1	0	2	0	1	0	0	0	1	0	0	0	0	1	1	0	0	1	0	9	0	1115.42	CON__P02769;CON__P02768-1	CON__P02769	499	507	no	no	2	0.0045226	100.25	By MS/MS	By MS/MS	By matching	By matching	By matching	By matching	By MS/MS	By matching
CEKEFKLSK	KLRKELARCEKEFKLS	EKEFKLSKSAMQTNSK	R	C	E	S	K	S	0	0	0	0	1	0	2	0	0	0	1	3	0	1	0	1	0	0	0	0	0	9	2	1156.56	tr|Q3U5D0|Q3U5D0_MOUSE;tr|Q3TTL3|Q3TTL3_MOUSE;sp|Q80VP2|SPAT7_MOUSE	tr|Q3U5D0|Q3U5D0_MOUSE	96	104	yes	no	2	1.0737e-08	135.71	By matching	By matching	By matching	By matching	By matching	By MS/MS	By MS/MS	By matching
CEMEQQNQEYK	EEQLAQLRCEMEQQNQ	EQQNQEYKILLDVKTR	R	C	E	Y	K	I	0	0	1	0	1	3	3	0	0	0	0	1	1	0	0	0	0	0	1	0	0	11	0	1474.55	CON__P02533;sp|Q61781|K1C14_MOUSE;CON__Q61782;CON__Q04695	CON__P02533	389	399	no	no	2	0.00059419	101.56	By MS/MS	By MS/MS	By matching	By matching	By matching	By MS/MS	By matching	By MS/MS
CLEDNLGIDK	GTLPVTFRCLEDNLGI	EDNLGIDKRVTRFVLP	R	C	L	D	K	R	0	0	1	2	1	0	1	1	0	1	2	1	0	0	0	0	0	0	0	0	0	10	0	1164.52	sp|P43006|EAA2_MOUSE;tr|A2APL5|A2APL5_MOUSE;tr|F7CAM6|F7CAM6_MOUSE	sp|P43006|EAA2_MOUSE	373	382	yes	no	2	2.7795e-05	127.83	By matching	By matching	By matching	By matching	By matching	By MS/MS	By MS/MS	By MS/MS
CLEDNLGIDKR	GTLPVTFRCLEDNLGI	DNLGIDKRVTRFVLPV	R	C	L	K	R	V	0	1	1	2	1	0	1	1	0	1	2	1	0	0	0	0	0	0	0	0	0	11	1	1320.62	sp|P43006|EAA2_MOUSE;tr|A2APL5|A2APL5_MOUSE;tr|F7CAM6|F7CAM6_MOUSE	sp|P43006|EAA2_MOUSE	373	383	yes	no	2;3	2.201e-31	194.48	By matching	By matching	By matching	By matching	By matching	By MS/MS	By MS/MS	By MS/MS
DAEAWFNEK	QLAEQNRKDAEAWFNE	AEAWFNEKSKELTTEI	K	D	A	E	K	S	2	0	1	1	0	0	2	0	0	0	0	1	0	1	0	0	0	1	0	0	0	9	0	1108.48	CON__P13645;CON__Q7Z3Y7;CON__Q7Z3Z0;CON__Q7Z3Y8;CON__Q148H6	CON__P13645	335	343	yes	no	2	3.3886e-16	172.59	By MS/MS	By MS/MS	By MS/MS	By matching	By matching	By MS/MS	By MS/MS	By MS/MS
DAETWFLSK	QMAEKNRRDAETWFLS	AETWFLSKTEELNKEV	R	D	A	S	K	T	1	0	0	1	0	0	1	0	0	0	1	1	0	1	0	1	1	1	0	0	0	9	0	1095.52	CON__P08779	CON__P08779	303	311	yes	yes	2	0.0022308	109.44	By MS/MS	By MS/MS	By matching	By matching	By matching	By matching	By matching	By matching
DAFLGSFLYEYSR	CKNYQEAKDAFLGSFL	SFLYEYSRRHPEYAVS	K	D	A	S	R	R	1	1	0	1	0	0	1	1	0	0	2	0	0	2	0	2	0	0	2	0	0	13	0	1566.74	CON__P02769	CON__P02769	347	359	yes	yes	2	1.0613e-87	255.16	By MS/MS	By MS/MS	By matching	By matching	By matching	By matching	By matching	By matching
DAGMQLQGYR	GNHTPIFRDAGMQLQG	GMQLQGYRYYDPKTCG	R	D	A	Y	R	Y	1	1	0	1	0	2	0	2	0	0	1	0	1	0	0	0	0	0	1	0	0	10	0	1137.52	sp|P05202|AATM_MOUSE	sp|P05202|AATM_MOUSE	171	180	yes	yes	2	0.033954	51.762	By matching	By matching	By matching	By matching	By matching	By matching	By matching	By matching
DAGTIAGLNVLR	DSQRQATKDAGTIAGL	IAGLNVLRIINEPTAA	K	D	A	L	R	I	2	1	1	1	0	0	0	2	0	1	2	0	0	0	0	0	1	0	0	1	0	12	0	1198.67	sp|P63017|HSP7C_MOUSE;tr|Q504P4|Q504P4_MOUSE	sp|P63017|HSP7C_MOUSE	160	171	yes	no	2	2.4397e-11	143.97	By MS/MS	By MS/MS	By MS/MS	By MS/MS	By MS/MS	By MS/MS	By MS/MS	By MS/MS
DAQEMADSLGVR	AFDVRIERDAQEMADS	MADSLGVRIFSAEIIY	R	D	A	V	R	I	2	1	0	2	0	1	1	1	0	0	1	0	1	0	0	1	0	0	0	1	0	12	0	1290.59	sp|Q05D44|IF2P_MOUSE	sp|Q05D44|IF2P_MOUSE	1040	1051	yes	yes	2	0.0067092	67.952	By MS/MS	By matching	By matching	By matching	By matching	By matching	By matching	By matching
DATNVGDEGGFAPNILENK	VIKEKYGKDATNVGDE	APNILENKEALELLKT	K	D	A	N	K	E	2	0	3	2	0	0	2	3	0	1	1	1	0	1	1	0	1	0	0	1	0	19	0	1959.92	sp|P17182|ENOA_MOUSE;tr|Q6PHC1|Q6PHC1_MOUSE;tr|B0QZL1|B0QZL1_MOUSE	sp|P17182|ENOA_MOUSE	203	221	yes	no	2	2.4553e-13	135.18	By matching	By matching	By MS/MS	By MS/MS	By MS/MS	By MS/MS	By MS/MS	By MS/MS
DAVTYTEHAK	VFLENVIRDAVTYTEH	VTYTEHAKRKTVTAMD	R	D	A	A	K	R	2	0	0	1	0	0	1	0	1	0	0	1	0	0	0	0	2	0	1	1	0	10	0	1133.54	sp|P62806|H4_MOUSE	sp|P62806|H4_MOUSE	69	78	yes	yes	2	0.021653	72.243	By matching	By MS/MS	By matching	By matching	By matching	By matching	By matching	By matching
DDNPNLPR	NECFLQHKDDNPNLPR	DDNPNLPRLVRPEVDV	K	D	D	P	R	L	0	1	2	2	0	0	0	0	0	0	1	0	0	0	2	0	0	0	0	0	0	8	0	939.441	CON__P02768-1	CON__P02768-1	131	138	yes	yes	2	0.035912	78.516	By matching	By matching	By MS/MS	By MS/MS	By matching	By matching	By matching	By matching
DDPHACYSTVFDK	TLEECCAKDDPHACYS	CYSTVFDKLKHLVDEP	K	D	D	D	K	L	1	0	0	3	1	0	0	0	1	0	0	1	0	1	1	1	1	0	1	1	0	13	0	1542.61	CON__P02769	CON__P02769	387	399	yes	yes	2	0.0048669	82.069	By MS/MS	By MS/MS	By matching	By matching	By matching	By MS/MS	By MS/MS	By matching
DDSPDLPK	NECFLSHKDDSPDLPK	DDSPDLPKLKPDPNTL	K	D	D	P	K	L	0	0	0	3	0	0	0	0	0	0	1	1	0	0	2	1	0	0	0	0	0	8	0	885.408	CON__P02769	CON__P02769	131	138	yes	yes	2	0.026888	84.498	By MS/MS	By matching	By matching	By matching	By matching	By matching	By matching	By matching
DFHVDEQTTVK	EMKHTTERDFHVDEQT	VDEQTTVKVPMMNRLG	R	D	F	V	K	V	0	0	0	2	0	1	1	0	1	0	0	1	0	1	0	0	2	0	0	2	0	11	0	1317.62	CON__P34955	CON__P34955	229	239	yes	yes	2	0.0019348	100.04	By MS/MS	By MS/MS	By matching	By matching	By matching	By matching	By matching	By matching
DFLAGGVAAAISK	DAAVSFAKDFLAGGVA	GVAAAISKTAVAPIER	K	D	F	S	K	T	4	0	0	1	0	0	0	2	0	1	1	1	0	1	0	1	0	0	0	1	0	13	0	1218.66	sp|P51881|ADT2_MOUSE	sp|P51881|ADT2_MOUSE	11	23	yes	yes	2	1.6837e-20	160.84	By MS/MS	By MS/MS	By matching	By MS/MS	By matching	By MS/MS	By MS/MS	By MS/MS
DFSALESQLQDTQELLQEENR	SKSSKLTKDFSALESQ	ELLQEENRQKLSLSTK	K	D	F	N	R	Q	1	1	1	2	0	4	4	0	0	0	4	0	0	1	0	2	1	0	0	0	0	21	0	2492.17	sp|Q8VDD5|MYH9_MOUSE;tr|A0A2R8W6V7|A0A2R8W6V7_MOUSE	sp|Q8VDD5|MYH9_MOUSE	1302	1322	yes	no	2;3	4.7633e-05	92.098	By matching	By matching	By MS/MS	By matching	By matching	By matching	By matching	By matching
DGLTDVYNK	KLEDLIVKDGLTDVYN	GLTDVYNKIHMGNCAE	K	D	G	N	K	I	0	0	1	2	0	0	0	1	0	0	1	1	0	0	0	0	1	0	1	1	0	9	0	1023.49	sp|Q8QZT1|THIL_MOUSE	sp|Q8QZT1|THIL_MOUSE	179	187	yes	yes	2	8.7114e-05	128.86	By MS/MS	By MS/MS	By matching	By matching	By matching	By matching	By matching	By matching
DGMDNQGGYGSVGR	SGMGGYGRDGMDNQGG	GGYGSVGRMGMGNSYS	R	D	G	G	R	M	0	1	1	2	0	1	0	5	0	0	0	0	1	0	0	1	0	0	1	1	0	14	0	1411.58	tr|D3YWT1|D3YWT1_MOUSE;tr|D3Z3N4|D3Z3N4_MOUSE	tr|D3YWT1|D3YWT1_MOUSE	273	286	yes	no	2	8.7604e-05	102.5	By MS/MS	By MS/MS	By MS/MS	By MS/MS	By MS/MS	By MS/MS	By MS/MS	By MS/MS
DHTEIVFAR	EQLDEILRDHTEIVFA	HTEIVFARTSPQQKLI	R	D	H	A	R	T	1	1	0	1	0	0	1	0	1	1	0	0	0	1	0	0	1	0	0	1	0	9	0	1086.55	tr|D3YYN7|D3YYN7_MOUSE;sp|Q6PIE5|AT1A2_MOUSE	tr|D3YYN7|D3YYN7_MOUSE	681	689	yes	no	2	0.0039691	102.07	By matching	By matching	By matching	By matching	By matching	By matching	By matching	By MS/MS
DIEAMDPSILK	KLFGLLVKDIEAMDPS	AMDPSILKGEPASGKR	K	D	I	L	K	G	1	0	0	2	0	0	1	0	0	2	1	1	1	0	1	1	0	0	0	0	0	11	0	1230.62	sp|P46460|NSF_MOUSE;tr|G3UX86|G3UX86_MOUSE	sp|P46460|NSF_MOUSE	151	161	yes	no	2	0.013624	73.632	By matching	By matching	By matching	By matching	By matching	By matching	By matching	By matching
DIENQYETQITQIEHEVSSSGQEVQSSAK	QLIAKNRKDIENQYET	QEVQSSAKEVTQLRHG	K	D	I	A	K	E	1	0	1	1	0	5	5	1	1	3	0	1	0	0	0	5	2	0	1	2	0	29	0	3263.51	CON__P35527	CON__P35527	340	368	yes	yes	3;4	6.5371e-12	114.05	By MS/MS	By MS/MS	By MS/MS	By MS/MS	By MS/MS	By MS/MS	By MS/MS	By MS/MS
DIGAIAQVHAENGDIIAEEQQR	YEVLSVIRDIGAIAQV	IIAEEQQRILDLGITG	R	D	I	Q	R	I	4	1	1	2	0	3	3	2	1	4	0	0	0	0	0	0	0	0	0	1	0	22	0	2376.17	sp|O08553|DPYL2_MOUSE	sp|O08553|DPYL2_MOUSE	190	211	yes	yes	3	0.0046545	44.788	By matching	By matching	By matching	By MS/MS	By MS/MS	By matching	By matching	By matching
DIKPQLELIEDEEK	AEEIDVAKDIKPQLEL	ELIEDEEKLKETQPGE	K	D	I	E	K	L	0	0	0	2	0	1	4	0	0	2	2	2	0	0	1	0	0	0	0	0	0	14	1	1697.87	sp|P14873|MAP1B_MOUSE	sp|P14873|MAP1B_MOUSE	850	863	yes	yes	2	0.042175	76.156	By matching	By MS/MS	By matching	By matching	By matching	By matching	By matching	By matching
DKPLKDVIIVDSGK	ESTKTDSRDKPLKDVI	VIIVDSGKIEVEKPFA	R	D	K	G	K	I	0	0	0	3	0	0	0	1	0	2	1	3	0	0	1	1	0	0	0	2	0	14	2	1525.87	sp|P24369|PPIB_MOUSE	sp|P24369|PPIB_MOUSE	191	204	yes	yes	3	0.0026663	73.758	By MS/MS	By MS/MS	By matching	By matching	By matching	By matching	By matching	By matching
DLAAGAVPANLKPSK	RYPVATQKDLAAGAVP	PANLKPSKIKHRADSK	K	D	L	S	K	I	4	0	1	1	0	0	0	1	0	0	2	2	0	0	2	1	0	0	0	1	0	15	1	1450.81	sp|Q9QYR6|MAP1A_MOUSE;tr|A2ARP8|A2ARP8_MOUSE	sp|Q9QYR6|MAP1A_MOUSE	298	312	yes	no	2	5.5996e-15	145.52	By MS/MS	By MS/MS	By matching	By matching	By matching	By matching	By matching	By matching
DLDVAVLVGSMPR	DKEEIAFKDLDVAVLV	VLVGSMPRREGMERKD	K	D	L	P	R	R	1	1	0	2	0	0	0	1	0	0	2	0	1	0	1	1	0	0	0	3	0	13	0	1370.72	sp|P14152|MDHC_MOUSE;tr|A0A5F8MPN8|A0A5F8MPN8_MOUSE;tr|B1ATQ3|B1ATQ3_MOUSE	sp|P14152|MDHC_MOUSE	80	92	yes	no	2	0.031695	44.511	By matching	By matching	By matching	By matching	By matching	By MS/MS	By matching	By matching
DLEAQIEAANK	KKMEIDLKDLEAQIEA	AQIEAANKARDEVIKQ	K	D	L	N	K	A	3	0	1	1	0	1	2	0	0	1	1	1	0	0	0	0	0	0	0	0	0	11	0	1200.6	sp|Q61879|MYH10_MOUSE;tr|Q5SV64|Q5SV64_MOUSE;tr|Q3UH59|Q3UH59_MOUSE	sp|Q61879|MYH10_MOUSE	1628	1638	yes	no	2	0.0064656	87.719	By matching	By matching	By matching	By matching	By matching	By matching	By matching	By MS/MS
DLEQKDEHLELR	RARAQEHRDLEQKDEH	KDEHLELRDKTPEEKD	R	D	L	L	R	D	0	1	0	2	0	1	3	0	1	0	3	1	0	0	0	0	0	0	0	0	0	12	1	1523.76	sp|Q9QYR6|MAP1A_MOUSE;tr|A2ARP8|A2ARP8_MOUSE	sp|Q9QYR6|MAP1A_MOUSE	1458	1469	yes	no	3	0.027512	83.226	By MS/MS	By MS/MS	By matching	By matching	By matching	By matching	By matching	By matching
DLEVVAR	CGKIIAIKDLEVVARQ	KDLEVVARQLGMYMIT	K	D	L	A	R	Q	1	1	0	1	0	0	1	0	0	0	1	0	0	0	0	0	0	0	0	2	0	7	0	800.439	sp|P43006|EAA2_MOUSE;tr|A2APL5|A2APL5_MOUSE;tr|F7CAM6|F7CAM6_MOUSE	sp|P43006|EAA2_MOUSE	304	310	yes	no	2	0.0022875	120.65	By matching	By matching	By matching	By matching	By matching	By MS/MS	By matching	By matching
DLFDPIIEER	EESYDVFKDLFDPIIE	FDPIIEERHGGYQPSD	K	D	L	E	R	H	0	1	0	2	0	0	2	0	0	2	1	0	0	1	1	0	0	0	0	0	0	10	0	1245.62	sp|Q04447|KCRB_MOUSE	sp|Q04447|KCRB_MOUSE	87	96	yes	yes	2	0.0034999	101.3	By matching	By matching	By MS/MS	By MS/MS	By MS/MS	By matching	By matching	By matching
DLGEEHFK	SEIAHRFKDLGEEHFK	DLGEEHFKGLVLIAFS	K	D	L	F	K	G	0	0	0	1	0	0	2	1	1	0	1	1	0	1	0	0	0	0	0	0	0	8	0	973.451	CON__P02769	CON__P02769	37	44	yes	yes	2	0.02898	82.426	By MS/MS	By matching	By matching	By matching	By matching	By matching	By matching	By matching
DLPEHAVLK	KKAEVEGKDLPEHAVL	LPEHAVLKMKGNFTLP	K	D	L	L	K	M	1	0	0	1	0	0	1	0	1	0	2	1	0	0	1	0	0	0	0	1	0	9	0	1020.56	sp|Q8VEK3|HNRPU_MOUSE	sp|Q8VEK3|HNRPU_MOUSE	603	611	yes	yes	2	0.02141	78.264	By matching	By matching	By matching	By matching	By matching	By MS/MS	By matching	By matching
DLQSAEKEEQEK	GHVTEEWRDLQSAEKE	AEKEEQEKLGDICFSL	R	D	L	E	K	L	1	0	0	1	0	2	4	0	0	0	1	2	0	0	0	1	0	0	0	0	0	12	1	1432.67	sp|P46096|SYT1_MOUSE	sp|P46096|SYT1_MOUSE	261	272	yes	yes	2	0.0010026	113.99	By MS/MS	By MS/MS	By matching	By matching	By matching	By matching	By matching	By matching
DLTDYLMK	LRLDLAGRDLTDYLMK	DLTDYLMKILTERGYS	R	D	L	M	K	I	0	0	0	2	0	0	0	0	0	0	2	1	1	0	0	0	1	0	1	0	0	8	0	997.479	sp|P63260|ACTG_MOUSE;sp|P60710|ACTB_MOUSE;tr|E9Q5F4|E9Q5F4_MOUSE;tr|E9Q1F2|E9Q1F2_MOUSE;tr|G3UZ07|G3UZ07_MOUSE;tr|A0A0U1RQ96|A0A0U1RQ96_MOUSE;sp|P68134|ACTS_MOUSE;sp|P68033|ACTC_MOUSE;sp|P63268|ACTH_MOUSE;sp|P62737|ACTA_MOUSE;tr|D3Z2K3|D3Z2K3_MOUSE;tr|A0A494B9T3|A0A494B9T3_MOUSE;tr|D3YZY0|D3YZY0_MOUSE;sp|Q8BFZ3|ACTBL_MOUSE	sp|P63260|ACTG_MOUSE	184	191	no	no	2	1.6205e-05	139.88	By MS/MS	By MS/MS	By MS/MS	By matching	By MS/MS	By matching	By MS/MS	By MS/MS
DLTGQVPTPPVK	KQPLATQKDLTGQVPT	QVPTPPVKQVKLKQRA	K	D	L	V	K	Q	0	0	0	1	0	1	0	1	0	0	1	1	0	0	3	0	2	0	0	2	0	12	0	1250.69	sp|P14873|MAP1B_MOUSE	sp|P14873|MAP1B_MOUSE	520	531	yes	yes	2	0.00025487	108.72	By MS/MS	By MS/MS	By matching	By matching	By matching	By matching	By matching	By matching
DLYANTVLSGGTTMYPGIADR	KCDVDIRKDLYANTVL	MYPGIADRMQKEITAL	K	D	L	D	R	M	2	1	1	2	0	0	0	3	0	1	2	0	1	0	1	1	3	0	2	1	0	21	0	2214.06	sp|P63260|ACTG_MOUSE;sp|P60710|ACTB_MOUSE;tr|E9Q1F2|E9Q1F2_MOUSE;tr|B1ATY1|B1ATY1_MOUSE;tr|F8WGM8|F8WGM8_MOUSE	sp|P63260|ACTG_MOUSE	292	312	yes	no	2;3	4.1983e-72	217.73	By MS/MS	By MS/MS	By MS/MS	By MS/MS	By MS/MS	By MS/MS	By MS/MS	By MS/MS
DMGGYSTTTDFIK	KAGKVRTRDMGGYSTT	STTTDFIKSVIGHLHP	R	D	M	I	K	S	0	0	0	2	0	0	0	2	0	1	0	1	1	1	0	1	3	0	1	0	0	13	0	1434.63	tr|Q91VA7|Q91VA7_MOUSE;tr|V9GXV0|V9GXV0_MOUSE	tr|Q91VA7|Q91VA7_MOUSE	361	373	yes	no	2	0.0035405	72.891	By matching	By matching	By matching	By matching	By matching	By MS/MS	By MS/MS	By matching
DMPIQAFLLYQEPVLGPVR	KAVPYPQRDMPIQAFL	EPVLGPVRGPFPIIV_	R	D	M	V	R	G	1	1	0	1	0	2	1	1	0	1	3	0	1	1	3	0	0	0	1	2	0	19	0	2185.16	CON__P02666	CON__P02666	184	202	yes	yes	2	0.00061003	70.907	By matching	By matching	By matching	By MS/MS	By matching	By matching	By matching	By matching
DNDFLNEGQK	AKDLPTFKDNDFLNEG	DFLNEGQKLHVGEESK	K	D	N	Q	K	L	0	0	2	2	0	1	1	1	0	0	1	1	0	1	0	0	0	0	0	0	0	10	0	1178.52	sp|Q80XI4|PI42B_MOUSE	sp|Q80XI4|PI42B_MOUSE	240	249	yes	yes	2	0.032415	65.695	By matching	By MS/MS	By matching	By matching	By matching	By matching	By matching	By matching
DNIQGITKPAIR	KRHRKVLRDNIQGITK	GITKPAIRRLARRGGV	R	D	N	I	R	R	1	1	1	1	0	1	0	1	0	3	0	1	0	0	1	0	1	0	0	0	0	12	1	1324.75	sp|P62806|H4_MOUSE	sp|P62806|H4_MOUSE	25	36	yes	yes	2	4.8843e-05	124.38	By matching	By MS/MS	By matching	By matching	By matching	By matching	By MS/MS	By matching
DNPQTHYYAVAVVK	VAEFHGTKDNPQTHYY	YYAVAVVKKDTDFKLN	K	D	N	V	K	K	2	0	1	1	0	1	0	0	1	0	0	1	0	0	1	0	1	0	2	3	0	14	0	1603.8	CON__Q29443;CON__Q0IIK2	CON__Q29443	88	101	yes	no	2	0.042035	51.004	By MS/MS	By matching	By matching	By matching	By matching	By matching	By matching	By matching
DNSTMGYMMAK	IMKAQALRDNSTMGYM	TMGYMMAKKHLEINPD	R	D	N	A	K	K	1	0	1	1	0	0	0	1	0	0	0	1	3	0	0	1	1	0	1	0	0	11	0	1247.5	sp|P11499|HS90B_MOUSE	sp|P11499|HS90B_MOUSE	613	623	yes	yes	2	0.014641	44.543	By matching	By matching	By matching	By matching	By matching	By MS/MS	By MS/MS	By matching
DQIVDLTVGNNK	YNTIDDLKDQIVDLTV	DLTVGNNKTLLDIDNT	K	D	Q	N	K	T	0	0	2	2	0	1	0	1	0	1	1	1	0	0	0	0	1	0	0	2	0	12	0	1314.68	CON__P35527	CON__P35527	213	224	yes	yes	2	0.00033079	105.95	By MS/MS	By MS/MS	By matching	By matching	By matching	By matching	By matching	By MS/MS
DQYEQMAEK	SRILNEMRDQYEQMAE	QYEQMAEKNRRDAETW	R	D	Q	E	K	N	1	0	0	1	0	2	2	0	0	0	0	1	1	0	0	0	0	0	1	0	0	9	0	1140.48	CON__P08779;sp|Q9Z2K1|K1C16_MOUSE;CON__Q9Z2K1;CON__Q3ZAW8	CON__P08779	291	299	yes	no	2	0.018938	64.82	By MS/MS	By MS/MS	By matching	By MS/MS	By matching	By matching	By matching	By matching
DRDITLQQDAYWK	EQEVRYWRDRDITLQQ	LQQDAYWKELSCERKV	R	D	R	W	K	E	1	1	0	3	0	2	0	0	0	1	1	1	0	0	0	0	1	1	1	0	0	13	1	1650.8	sp|Q9QYR6|MAP1A_MOUSE;tr|A2ARP8|A2ARP8_MOUSE	sp|Q9QYR6|MAP1A_MOUSE	1658	1670	yes	no	2	0.022692	89.507	By matching	By MS/MS	By matching	By matching	By matching	By matching	By matching	By matching
DSTYSMSSTLTLTK	SWTDQDSKDSTYSMSS	SSTLTLTKDEYERHNS	K	D	S	T	K	D	0	0	0	1	0	0	0	0	0	0	2	1	1	0	0	4	4	0	1	0	0	14	0	1533.72	tr|A0A5H1ZRK8|A0A5H1ZRK8_MOUSE;sp|P01837|IGKC_MOUSE	tr|A0A5H1ZRK8|A0A5H1ZRK8_MOUSE	63	76	yes	no	2	0.011201	65.895	By MS/MS	By matching	By matching	By matching	By matching	By matching	By matching	By matching
DSYVGDEAQSK	VMVGMGQKDSYVGDEA	VGDEAQSKRGILTLKY	K	D	S	S	K	R	1	0	0	2	0	1	1	1	0	0	0	1	0	0	0	2	0	0	1	1	0	11	0	1197.52	sp|P63260|ACTG_MOUSE;sp|P60710|ACTB_MOUSE;tr|E9Q5F4|E9Q5F4_MOUSE;tr|G3UZ07|G3UZ07_MOUSE;tr|G3UYG0|G3UYG0_MOUSE;tr|E9Q606|E9Q606_MOUSE;tr|V9GXQ2|V9GXQ2_MOUSE;sp|P68134|ACTS_MOUSE;sp|P68033|ACTC_MOUSE;sp|P63268|ACTH_MOUSE;sp|P62737|ACTA_MOUSE;tr|A0A1D5RM20|A0A1D5RM20_MOUSE;tr|D3Z2K3|D3Z2K3_MOUSE;tr|A0A494B9T3|A0A494B9T3_MOUSE;tr|D3YZY0|D3YZY0_MOUSE	sp|P63260|ACTG_MOUSE	51	61	no	no	2	1.1167e-39	211.63	By MS/MS	By MS/MS	By MS/MS	By MS/MS	By MS/MS	By MS/MS	By MS/MS	By MS/MS
DSYVGDEAQSKR	VMVGMGQKDSYVGDEA	GDEAQSKRGILTLKYP	K	D	S	K	R	G	1	1	0	2	0	1	1	1	0	0	0	1	0	0	0	2	0	0	1	1	0	12	1	1353.62	sp|P63260|ACTG_MOUSE;sp|P60710|ACTB_MOUSE;tr|E9Q5F4|E9Q5F4_MOUSE;tr|G3UZ07|G3UZ07_MOUSE;tr|G3UYG0|G3UYG0_MOUSE;tr|E9Q606|E9Q606_MOUSE;tr|V9GXQ2|V9GXQ2_MOUSE;sp|P68134|ACTS_MOUSE;sp|P68033|ACTC_MOUSE;sp|P63268|ACTH_MOUSE;sp|P62737|ACTA_MOUSE;tr|A0A1D5RM20|A0A1D5RM20_MOUSE;tr|D3Z2K3|D3Z2K3_MOUSE;tr|A0A494B9T3|A0A494B9T3_MOUSE;tr|D3YZY0|D3YZY0_MOUSE	sp|P63260|ACTG_MOUSE	51	62	no	no	2	0.0033332	95.477	By matching	By matching	By MS/MS	By matching	By MS/MS	By matching	By matching	By matching
DTAPVLDSDGSYFIYSK	GHTEENYKDTAPVLDS	GSYFIYSKLDIKTSKW	K	D	T	S	K	L	1	0	0	3	0	0	0	1	0	1	1	1	0	1	1	3	1	0	2	1	0	17	0	1876.87	tr|A0A075B5P3|A0A075B5P3_MOUSE;tr|A0A0A6YVP0|A0A0A6YVP0_MOUSE;sp|P01867|IGG2B_MOUSE	tr|A0A075B5P3|A0A075B5P3_MOUSE	282	298	yes	no	2	0.039117	43.794	By matching	By matching	By matching	By MS/MS	By matching	By matching	By matching	By matching
DTAVELGKGPEPK	KGRDLDKKDTAVELGK	LGKGPEPKGKDLYLED	K	D	T	P	K	G	1	0	0	1	0	0	2	2	0	0	1	2	0	0	2	0	1	0	0	1	0	13	1	1339.7	sp|Q9QYR6|MAP1A_MOUSE;tr|A2ARP8|A2ARP8_MOUSE	sp|Q9QYR6|MAP1A_MOUSE	1404	1416	yes	no	2	0.0022574	103.76	By MS/MS	By MS/MS	By matching	By matching	By matching	By matching	By matching	By matching
DTGILDSIGR	HGFLPRHRDTGILDSI	GILDSIGRFFSGDRGA	R	D	T	G	R	F	0	1	0	2	0	0	0	2	0	2	1	0	0	0	0	1	1	0	0	0	0	10	0	1045.54	tr|A0A498WGS3|A0A498WGS3_MOUSE;sp|P04370|MBP_MOUSE	tr|A0A498WGS3|A0A498WGS3_MOUSE	33	42	yes	no	2	1.9111e-18	172.56	By MS/MS	By MS/MS	By MS/MS	By MS/MS	By MS/MS	By MS/MS	By MS/MS	By MS/MS
DVAGDASESALLK	DNIPVLKRDVAGDASE	ASESALLKCIELSSGS	R	D	V	L	K	C	3	0	0	2	0	0	1	1	0	0	2	1	0	0	0	2	0	0	0	1	0	13	0	1274.64	sp|Q6PIC6|AT1A3_MOUSE;tr|A0A0G2JGX4|A0A0G2JGX4_MOUSE;tr|Q8VCE0|Q8VCE0_MOUSE	sp|Q6PIC6|AT1A3_MOUSE	436	448	yes	no	2	2.7084e-17	160.18	By matching	By MS/MS	By MS/MS	By MS/MS	By MS/MS	By matching	By MS/MS	By MS/MS
DVDAAYMNK	NEFVTLKKDVDAAYMN	VDAAYMNKVELQAKAD	K	D	V	N	K	V	2	0	1	2	0	0	0	0	0	0	0	1	1	0	0	0	0	0	1	1	0	9	0	1025.45	CON__P02538;CON__O95678;tr|E9Q1Z0|E9Q1Z0_MOUSE;CON__P04259;CON__P13647;CON__P48668;CON__Q14CN4-1;sp|Q6IME9|K2C72_MOUSE;CON__Q6IME9	CON__P13647	273	281	no	no	2	3.8183e-09	153.08	By MS/MS	By MS/MS	By MS/MS	By MS/MS	By MS/MS	By MS/MS	By MS/MS	By matching
DVDGAYMTK	NEFVTIKKDVDGAYMT	VDGAYMTKVDLQAKLD	K	D	V	T	K	V	1	0	0	2	0	0	0	1	0	0	0	1	1	0	0	0	1	0	1	1	0	9	0	998.438	CON__P04264	CON__P04264	290	298	yes	yes	2	3.7107e-06	137.05	By MS/MS	By MS/MS	By MS/MS	By MS/MS	By MS/MS	By MS/MS	By MS/MS	By MS/MS
DVDNAYMIK	NDFVTLKKDVDNAYMI	VDNAYMIKVELQSKVD	K	D	V	I	K	V	1	0	1	2	0	0	0	0	0	1	0	1	1	0	0	0	0	0	1	1	0	9	0	1067.5	CON__P35908	CON__P35908	294	302	yes	yes	2	1.077e-28	196.79	By MS/MS	By MS/MS	By MS/MS	By matching	By MS/MS	By MS/MS	By MS/MS	By MS/MS
DVEFLAQLK	NFLEKLKRDVEFLAQL	VEFLAQLKIMDYSLLV	R	D	V	L	K	I	1	0	0	1	0	1	1	0	0	0	2	1	0	1	0	0	0	0	0	1	0	9	0	1061.58	sp|Q80XI4|PI42B_MOUSE;sp|O70172|PI42A_MOUSE;tr|F6RJE8|F6RJE8_MOUSE	sp|O70172|PI42A_MOUSE	267	275	no	no	2	2.0707e-05	131.11	By MS/MS	By MS/MS	By matching	By matching	By matching	By matching	By matching	By matching
DVFLGMFLYEYAR	CKNYAEAKDVFLGMFL	MFLYEYARRHPDYSVV	K	D	V	A	R	R	1	1	0	1	0	0	1	1	0	0	2	0	1	2	0	0	0	0	2	1	0	13	0	1622.78	CON__P02768-1	CON__P02768-1	348	360	yes	yes	2	1.7187e-05	111.79	By matching	By matching	By matching	By MS/MS	By matching	By matching	By matching	By matching
DVLMISLTPK	FIFPPNIKDVLMISLT	LMISLTPKVTCVVVDV	K	D	V	P	K	V	0	0	0	1	0	0	0	0	0	1	2	1	1	0	1	1	1	0	0	1	0	10	0	1115.63	tr|A0A075B5P3|A0A075B5P3_MOUSE;tr|A0A0A6YVP0|A0A0A6YVP0_MOUSE;sp|P01867|IGG2B_MOUSE	tr|A0A075B5P3|A0A075B5P3_MOUSE	138	147	yes	no	2	0.01303	74.533	By MS/MS	By MS/MS	By matching	By MS/MS	By matching	By matching	By matching	By matching
DVNAAIAAIK	YRGDVVPKDVNAAIAA	NAAIAAIKTKRSIQFV	K	D	V	I	K	T	4	0	1	1	0	0	0	0	0	2	0	1	0	0	0	0	0	0	0	1	0	10	0	984.56	sp|P68368|TBA4A_MOUSE;tr|A0A0A0MQA5|A0A0A0MQA5_MOUSE	sp|P68368|TBA4A_MOUSE	327	336	yes	no	2	1.4603e-06	131.09	By MS/MS	By matching	By matching	By matching	By MS/MS	By MS/MS	By MS/MS	By MS/MS
DVNAAIATIK	YRGDVVPKDVNAAIAT	NAAIATIKTKRSIQFV	K	D	V	I	K	T	3	0	1	1	0	0	0	0	0	2	0	1	0	0	0	0	1	0	0	1	0	10	0	1014.57	sp|P05213|TBA1B_MOUSE;sp|P68369|TBA1A_MOUSE;sp|P05214|TBA3_MOUSE	sp|P05213|TBA1B_MOUSE	327	336	no	no	2	5.1199e-31	194.48	By MS/MS	By MS/MS	By MS/MS	By MS/MS	By MS/MS	By MS/MS	By MS/MS	By MS/MS
DVQFAVQQVLQEEHFDAR	NVGHQDVKDVQFAVQQ	QEEHFDARRVALMGGS	K	D	V	A	R	R	2	1	0	2	0	4	2	0	1	0	1	0	0	2	0	0	0	0	0	3	0	18	0	2158.04	tr|A0A0R4J107|A0A0R4J107_MOUSE;sp|Q8R146|APEH_MOUSE	tr|A0A0R4J107|A0A0R4J107_MOUSE	546	563	yes	no	2	4.0203e-05	102.5	By matching	By matching	By matching	By matching	By matching	By matching	By MS/MS	By matching
DYQELMNTK	EDLARLLRDYQELMNT	YQELMNTKLALDLEIA	R	D	Y	T	K	L	0	0	1	1	0	1	1	0	0	0	1	1	1	0	0	0	1	0	1	0	0	9	0	1140.51	CON__P04264	CON__P04264	464	472	no	no	2	7.4696e-78	266.03	By MS/MS	By MS/MS	By MS/MS	By MS/MS	By MS/MS	By MS/MS	By MS/MS	By MS/MS
DYQELMNVK	EDLARLLRDYQELMNV	YQELMNVKLALDVEIA	R	D	Y	V	K	L	0	0	1	1	0	1	1	0	0	0	1	1	1	0	0	0	0	0	1	1	0	9	0	1138.53	CON__P35908	CON__P35908	468	476	no	no	2	8.2112e-24	192.26	By MS/MS	By MS/MS	By MS/MS	By MS/MS	By MS/MS	By MS/MS	By MS/MS	By MS/MS
DYTYEELLNR	TAWAGSERDYTYEELL	TYEELLNRVFNIMREK	R	D	Y	N	R	V	0	1	1	1	0	0	2	0	0	0	2	0	0	0	0	0	1	0	2	0	0	10	0	1314.61	sp|Q99L45|IF2B_MOUSE	sp|Q99L45|IF2B_MOUSE	171	180	yes	yes	2	0.0083969	86.898	By MS/MS	By MS/MS	By matching	By matching	By matching	By matching	By matching	By matching
EAELTPENIAAAR	TWEERKPREAELTPEN	PENIAAAREESEPEVK	R	E	A	A	R	E	4	1	1	0	0	0	3	0	0	1	1	0	0	0	1	0	1	0	0	0	0	13	0	1383.7	sp|Q9QYR6|MAP1A_MOUSE;tr|A2ARP8|A2ARP8_MOUSE	sp|Q9QYR6|MAP1A_MOUSE	629	641	yes	no	2	0.002093	90.759	By MS/MS	By matching	By matching	By matching	By matching	By matching	By matching	By matching
EAFQNAYLELGGLGER	QPLDEEMKEAFQNAYL	ELGGLGERVLGFCHYY	K	E	A	E	R	V	2	1	1	0	0	1	3	3	0	0	3	0	0	1	0	0	0	0	1	0	0	16	0	1765.86	sp|Q6PIC6|AT1A3_MOUSE;tr|A0A0G2JGX4|A0A0G2JGX4_MOUSE;tr|Q8VCE0|Q8VCE0_MOUSE	sp|Q6PIC6|AT1A3_MOUSE	526	541	yes	no	2	0.0011129	83.751	By matching	By matching	By matching	By MS/MS	By matching	By MS/MS	By MS/MS	By matching
EAMEHPYFYTVVK	HQSRLTAREAMEHPYF	PYFYTVVKDQARMSST	R	E	A	V	K	D	1	0	0	0	0	0	2	0	1	0	0	1	1	1	1	0	1	0	2	2	0	13	0	1612.76	sp|Q60737|CSK21_MOUSE	sp|Q60737|CSK21_MOUSE	317	329	yes	yes	2	0.025555	47.712	By matching	By MS/MS	By matching	By matching	By matching	By matching	By matching	By matching
EAVQLLEDYK	FVTEKRLREAVQLLED	VQLLEDYKHGTLRPGV	R	E	A	Y	K	H	1	0	0	1	0	1	2	0	0	0	2	1	0	0	0	0	0	0	1	1	0	10	0	1206.61	tr|Q8BRQ9|Q8BRQ9_MOUSE;sp|Q925N0|SFXN5_MOUSE;tr|D3YXH5|D3YXH5_MOUSE	tr|Q8BRQ9|Q8BRQ9_MOUSE	64	73	yes	no	2	0.018732	74.962	By matching	By matching	By matching	By matching	By matching	By MS/MS	By MS/MS	By matching
EAYPGDVFYLHSR	LLRRPPGREAYPGDVF	DVFYLHSRLLERAAKM	R	E	A	S	R	L	1	1	0	1	0	0	1	1	1	0	1	0	0	1	1	1	0	0	2	1	0	13	0	1552.73	sp|Q03265|ATPA_MOUSE;tr|D3Z6F5|D3Z6F5_MOUSE	sp|Q03265|ATPA_MOUSE	335	347	yes	no	2	0.00058885	100.73	By matching	By MS/MS	By matching	By matching	By matching	By MS/MS	By MS/MS	By MS/MS
EDAANNYAR	PEQLITGKEDAANNYA	DAANNYARGHYTIGKE	K	E	D	A	R	G	3	1	2	1	0	0	1	0	0	0	0	0	0	0	0	0	0	0	1	0	0	9	0	1022.44	sp|P68368|TBA4A_MOUSE;tr|A0A0A0MQA5|A0A0A0MQA5_MOUSE;tr|A0A087WRB4|A0A087WRB4_MOUSE;tr|A0A087WQS4|A0A087WQS4_MOUSE;sp|P05213|TBA1B_MOUSE;tr|A0A2R8VHF3|A0A2R8VHF3_MOUSE;sp|P68369|TBA1A_MOUSE;sp|P05214|TBA3_MOUSE	sp|P05213|TBA1B_MOUSE	97	105	no	no	2	0.018026	80.455	By matching	By matching	By matching	By matching	By matching	By MS/MS	By MS/MS	By matching
EDMAALEK	EGEFSEAREDMAALEK	EDMAALEKDYEEVGVD	R	E	D	E	K	D	2	0	0	1	0	0	2	0	0	0	1	1	1	0	0	0	0	0	0	0	0	8	0	905.416	sp|P68368|TBA4A_MOUSE;tr|A0A0A0MQA5|A0A0A0MQA5_MOUSE;sp|P05213|TBA1B_MOUSE;sp|P68369|TBA1A_MOUSE	sp|P05213|TBA1B_MOUSE	423	430	no	no	2	0.0075369	91.069	By matching	By matching	By MS/MS	By matching	By matching	By MS/MS	By MS/MS	By MS/MS
EDSPQSHVLVMK	YQLSIHEREDSPQSHV	QSHVLVMKGAPERILD	R	E	D	M	K	G	0	0	0	1	0	1	1	0	1	0	1	1	1	0	1	2	0	0	0	2	0	12	0	1368.67	tr|D3YYN7|D3YYN7_MOUSE;sp|Q6PIE5|AT1A2_MOUSE	tr|D3YYN7|D3YYN7_MOUSE	494	505	yes	no	2	0.0078672	65.842	By matching	By matching	By matching	By matching	By matching	By MS/MS	By matching	By matching
EEAAPPTPAPDDLAQLK	RRSPPRKREEAAPPTP	PDDLAQLKNLRSEEQK	R	E	E	L	K	N	4	0	0	2	0	1	2	0	0	0	2	1	0	0	4	0	1	0	0	0	0	17	0	1761.88	sp|Q80WJ7|LYRIC_MOUSE;tr|E9PUX0|E9PUX0_MOUSE	sp|Q80WJ7|LYRIC_MOUSE	90	106	yes	no	2	0.010148	56.339	By matching	By MS/MS	By matching	By matching	By matching	By matching	By matching	By matching
EEMSQLTGQNSGDVNVEINVAPGKDLTK	MALKKNHKEEMSQLTG	APGKDLTKTLNDMRQE	K	E	E	T	K	T	1	0	3	2	0	2	3	3	0	1	2	2	1	0	1	2	2	0	0	3	0	28	1	2972.44	CON__P35527	CON__P35527	294	321	yes	yes	3	5.3231e-05	62.781	By matching	By matching	By matching	By matching	By matching	By matching	By MS/MS	By matching
EEQSQITSQVTGQIGWR	IKSQHQTKEEQSQITS	VTGQIGWRREGIKYRR	K	E	E	W	R	R	0	1	0	0	0	4	2	2	0	2	0	0	0	0	0	2	2	1	0	1	0	17	0	1945.95	tr|A0A338P6T4|A0A338P6T4_MOUSE;tr|Q3TWV4|Q3TWV4_MOUSE;sp|P84091|AP2M1_MOUSE	tr|A0A338P6T4|A0A338P6T4_MOUSE	70	86	yes	no	2	0.03926	46.543	By matching	By MS/MS	By matching	By matching	By matching	By matching	By matching	By matching
EEREQIKTLNNK	PTIQRVRKEEREQIKT	QIKTLNNKFASFIDKV	K	E	E	N	K	F	0	1	2	0	0	1	3	0	0	1	1	2	0	0	0	0	1	0	0	0	0	12	2	1500.79	sp|Q8BGZ7|K2C75_MOUSE;CON__Q8BGZ7	sp|Q8BGZ7|K2C75_MOUSE	149	160	yes	no	2	0.018064	81.625	By matching	By matching	By matching	By matching	By matching	By matching	By matching	By matching
EEVKEVYMGNVIQGGEGQAPTR	IEKAGIPKEEVKEVYM	GEGQAPTRQATLGAGL	K	E	E	T	R	Q	1	1	1	0	0	2	4	4	0	1	0	1	1	0	1	0	1	0	1	3	0	22	1	2390.15	sp|Q8QZT1|THIL_MOUSE	sp|Q8QZT1|THIL_MOUSE	81	102	yes	yes	3	5.7857e-27	157.57	By MS/MS	By MS/MS	By matching	By matching	By matching	By matching	By matching	By matching
EGEGGAGAPDSSSFSSK	YRKAEGEREGEGGAGA	DSSSFSSKVPEVTESH	R	E	G	S	K	V	2	0	0	1	0	0	2	4	0	0	0	1	0	1	1	5	0	0	0	0	0	17	0	1568.66	sp|Q9QYR6|MAP1A_MOUSE;tr|A2ARP8|A2ARP8_MOUSE	sp|Q9QYR6|MAP1A_MOUSE	1888	1904	yes	no	2	0.010909	55.322	By MS/MS	By matching	By matching	By matching	By matching	By matching	By matching	By matching
EGLVMVEVR	DVGLGLVKEGLVMVEV	GLVMVEVRKEKQFQKV	K	E	G	V	R	K	0	1	0	0	0	0	2	1	0	0	1	0	1	0	0	0	0	0	0	3	0	9	0	1030.55	sp|Q78PY7|SND1_MOUSE	sp|Q78PY7|SND1_MOUSE	858	866	yes	yes	2	0.011057	73.233	By MS/MS	By matching	By matching	By matching	By matching	By matching	By matching	By matching
EHALLAYTLGVK	ISKNGQTREHALLAYT	LAYTLGVKQLIVGVNK	R	E	H	V	K	Q	2	0	0	0	0	0	1	1	1	0	3	1	0	0	0	0	1	0	1	1	0	12	0	1313.73	sp|P10126|EF1A1_MOUSE;tr|D3Z3I8|D3Z3I8_MOUSE;tr|D3YZ68|D3YZ68_MOUSE;sp|P62631|EF1A2_MOUSE	sp|P10126|EF1A1_MOUSE	135	146	no	no	2	0.00021122	110.31	By matching	By matching	By matching	By matching	By matching	By MS/MS	By MS/MS	By MS/MS
EHANIDAQSGSQAPNPSTTISPGK	ELEDLVRREHANIDAQ	STTISPGKSPPPAKEA	R	E	H	G	K	S	3	0	2	1	0	2	1	2	1	2	0	1	0	0	3	4	2	0	0	0	0	24	0	2406.14	tr|A0A140LHL5|A0A140LHL5_MOUSE;sp|Q8VDQ8|SIR2_MOUSE	tr|A0A140LHL5|A0A140LHL5_MOUSE	310	333	yes	no	3	0.0022619	45.735	By matching	By matching	By MS/MS	By matching	By MS/MS	By matching	By matching	By matching
EIDQEAAVEVSQLR	FVRHRTKKEIDQEAAV	AVEVSQLRDPQHDLDR	K	E	I	L	R	D	2	1	0	1	0	2	3	0	0	1	1	0	0	0	0	1	0	0	0	2	0	14	0	1585.79	sp|Q9CR68|UCRI_MOUSE	sp|Q9CR68|UCRI_MOUSE	183	196	yes	yes	2	0.0022469	85.909	By matching	By matching	By matching	By matching	By matching	By matching	By MS/MS	By MS/MS
EIETYHNLLEGGQEDFESSGAGK	SIKMRLEKEIETYHNL	FESSGAGKIGLGGRGG	K	E	I	G	K	I	1	0	1	1	0	1	5	4	1	1	2	1	0	1	0	2	1	0	1	0	0	23	0	2509.12	CON__P35527	CON__P35527	450	472	yes	yes	2;3	6.5044e-23	147.17	By MS/MS	By MS/MS	By MS/MS	By MS/MS	By MS/MS	By MS/MS	By MS/MS	By MS/MS
EIIDLVLDR	RGHYTIGKEIIDLVLD	IIDLVLDRIRKLADQC	K	E	I	D	R	I	0	1	0	2	0	0	1	0	0	2	2	0	0	0	0	0	0	0	0	1	0	9	0	1084.61	sp|P05213|TBA1B_MOUSE;tr|A0A2R8VHF3|A0A2R8VHF3_MOUSE;sp|P68369|TBA1A_MOUSE	sp|P05213|TBA1B_MOUSE	113	121	no	no	2	9.6618e-29	202.2	By matching	By matching	By matching	By MS/MS	By MS/MS	By MS/MS	By MS/MS	By MS/MS
EIKIEISELNR	GRHGDSLKEIKIEISE	IEISELNRVIQRLQGE	K	E	I	N	R	V	0	1	1	0	0	0	3	0	0	3	1	1	0	0	0	1	0	0	0	0	0	11	1	1342.75	CON__P35908	CON__P35908	397	407	yes	yes	2	4.3348e-09	158.56	By matching	By MS/MS	By MS/MS	By matching	By matching	By matching	By MS/MS	By matching
EITALAPSTMK	GIADRMQKEITALAPS	ALAPSTMKIKIIAPPE	K	E	I	M	K	I	2	0	0	0	0	0	1	0	0	1	1	1	1	0	1	1	2	0	0	0	0	11	0	1160.61	sp|P63260|ACTG_MOUSE;sp|P60710|ACTB_MOUSE;tr|E9Q1F2|E9Q1F2_MOUSE;tr|B1ATY1|B1ATY1_MOUSE;tr|F8WGM8|F8WGM8_MOUSE;sp|P68134|ACTS_MOUSE;sp|P68033|ACTC_MOUSE;sp|P63268|ACTH_MOUSE;sp|P62737|ACTA_MOUSE	sp|P63260|ACTG_MOUSE	316	326	no	no	2	1.3444e-07	133.42	By MS/MS	By MS/MS	By MS/MS	By matching	By MS/MS	By MS/MS	By MS/MS	By MS/MS
EIVHIQAGQCGNQIGTK	________________	CGNQIGTKFWEVISDE	R	E	I	T	K	F	1	0	1	0	1	3	1	3	1	3	0	1	0	0	0	0	1	0	0	1	0	17	0	1840.89	sp|Q922F4|TBB6_MOUSE	sp|Q922F4|TBB6_MOUSE	3	19	yes	yes	3	0.02698	39.427	By matching	By matching	By matching	By matching	By matching	By matching	By matching	By matching
EIVHLQAGQCGNQIGAK	________________	CGNQIGAKFWEVISDE	R	E	I	A	K	F	2	0	1	0	1	3	1	3	1	2	1	1	0	0	0	0	0	0	0	1	0	17	0	1810.88	sp|P68372|TBB4B_MOUSE;sp|Q9D6F9|TBB4A_MOUSE	sp|P68372|TBB4B_MOUSE	3	19	no	no	2;3	1.5022e-36	190.34	By matching	By matching	By matching	By matching	By matching	By MS/MS	By MS/MS	By MS/MS
EKADMPLEVSVRK	TQLSLQAREKADMPLE	PLEVSVRKECIHSEES	R	E	K	R	K	E	1	1	0	1	0	0	2	0	0	0	1	2	1	0	1	1	0	0	0	2	0	13	2	1500.8	tr|F8VQC2|F8VQC2_MOUSE;sp|Q571C7|BDP1_MOUSE	tr|F8VQC2|F8VQC2_MOUSE	207	219	yes	no	2	0.017445	70.089	By matching	By matching	By matching	By matching	By matching	By matching	By matching	By MS/MS
EKLELVSYFGK	FISGDEPKEKLELVSY	ELVSYFGKRPPGVLHC	K	E	K	G	K	R	0	0	0	0	0	0	2	1	0	0	2	2	0	1	0	1	0	0	1	1	0	11	1	1311.71	sp|P16330|CN37_MOUSE	sp|P16330|CN37_MOUSE	233	243	yes	yes	2	7.5203e-07	140.45	By matching	By matching	By matching	By matching	By matching	By MS/MS	By MS/MS	By MS/MS
ELDDATEANEGLSR	ASRRKLQRELDDATEA	EANEGLSREVSTLKNR	R	E	L	S	R	E	2	1	1	2	0	0	3	1	0	0	2	0	0	0	0	1	1	0	0	0	0	14	0	1518.68	sp|Q61879|MYH10_MOUSE;tr|Q5SV64|Q5SV64_MOUSE;tr|Q3UH59|Q3UH59_MOUSE	sp|Q61879|MYH10_MOUSE	1906	1919	yes	no	2	0.006255	71.031	By matching	By matching	By matching	By matching	By matching	By matching	By matching	By MS/MS
ELISNASDALDK	SNKEIFLRELISNASD	NASDALDKIRYESLTD	R	E	L	D	K	I	2	0	1	2	0	0	1	0	0	1	2	1	0	0	0	2	0	0	0	0	0	12	0	1274.64	sp|P11499|HS90B_MOUSE;tr|D3Z1R1|D3Z1R1_MOUSE;tr|E9PX27|E9PX27_MOUSE;sp|P08113|ENPL_MOUSE	sp|P11499|HS90B_MOUSE	42	53	yes	no	2	0.027961	61.532	By matching	By matching	By matching	By matching	By matching	By MS/MS	By matching	By matching
ELLTTDGNEPVGLK	SVLKEGGKELLTTDGN	GNEPVGLKKSHSSPSL	K	E	L	L	K	K	0	0	1	1	0	0	2	2	0	0	3	1	0	0	1	0	2	0	0	1	0	14	0	1484.77	tr|E9PUC5|E9PUC5_MOUSE;tr|F6Z9E6|F6Z9E6_MOUSE;tr|A0A1D5RLK2|A0A1D5RLK2_MOUSE;sp|Q2PFD7|PSD3_MOUSE;tr|A0A1D5RMH7|A0A1D5RMH7_MOUSE	tr|E9PUC5|E9PUC5_MOUSE	322	335	yes	no	2	0.00066505	96.464	By MS/MS	By matching	By matching	By matching	By matching	By matching	By matching	By matching
ELPDPQESIQR	IPMAKLYKELPDPQES	DPQESIQRAAANFFSA	K	E	L	Q	R	A	0	1	0	1	0	2	2	0	0	1	1	0	0	0	2	1	0	0	0	0	0	11	0	1310.65	CON__Q29443;CON__Q0IIK2	CON__Q29443	137	147	yes	no	2	0.040016	59.418	By matching	By MS/MS	By matching	By matching	By matching	By matching	By matching	By matching
ELQVGIPVTDEAGQR	NIPLMRQRELQVGIPV	VTDEAGQRLGHSVTAA	R	E	L	Q	R	L	1	1	0	1	0	2	2	2	0	1	1	0	0	0	1	0	1	0	0	2	0	15	0	1610.83	tr|Q3U4F0|Q3U4F0_MOUSE;sp|Q91V61|SFXN3_MOUSE	tr|Q3U4F0|Q3U4F0_MOUSE	199	213	yes	no	2	0.0050866	65.652	By matching	By matching	By matching	By matching	By matching	By MS/MS	By matching	By matching
ELTAPDENVPAK	ITLQQQLKELTAPDEN	PDENVPAKILSYNRAN	K	E	L	A	K	I	2	0	1	1	0	0	2	0	0	0	1	1	0	0	2	0	1	0	0	1	0	12	0	1282.64	sp|Q04750|TOP1_MOUSE	sp|Q04750|TOP1_MOUSE	606	617	yes	yes	2	0.0051928	86.911	By MS/MS	By MS/MS	By matching	By matching	By matching	By matching	By matching	By matching
ELTTEIDNNIEQISSYK	AWFNEKSKELTTEIDN	IEQISSYKSEITELRR	K	E	L	Y	K	S	0	0	2	1	0	1	3	0	0	3	1	1	0	0	0	2	2	0	1	0	0	17	0	1995.96	CON__P13645	CON__P13645	346	362	yes	yes	2;3	3.2814e-44	200.71	By MS/MS	By MS/MS	By MS/MS	By MS/MS	By MS/MS	By MS/MS	By MS/MS	By MS/MS
EMLSSTTYPVVVK	QTFYPNHKEMLSSTTY	TTYPVVVKMGHAHSGM	K	E	M	V	K	M	0	0	0	0	0	0	1	0	0	0	1	1	1	0	1	2	2	0	1	3	0	13	0	1452.75	sp|O88935|SYN1_MOUSE	sp|O88935|SYN1_MOUSE	257	269	yes	yes	2	0.033063	43.798	By matching	By matching	By matching	By matching	By MS/MS	By matching	By matching	By matching
EMLTLPTFPVVVK	QTYYPNHREMLTLPTF	PTFPVVVKIGHAHSGM	R	E	M	V	K	I	0	0	0	0	0	0	1	0	0	0	2	1	1	1	2	0	2	0	0	3	0	13	0	1472.83	sp|Q64332|SYN2_MOUSE	sp|Q64332|SYN2_MOUSE	258	270	yes	yes	2	0.0017356	82.705	By matching	By matching	By matching	By matching	By matching	By MS/MS	By MS/MS	By MS/MS
EMQFLMQK	LNPVKDSKEMQFLMQK	EMQFLMQKWAGNSKAK	K	E	M	Q	K	W	0	0	0	0	0	2	1	0	0	0	1	1	2	1	0	0	0	0	0	0	0	8	0	1053.5	sp|Q9QYR6|MAP1A_MOUSE;tr|A2ARP8|A2ARP8_MOUSE	sp|Q9QYR6|MAP1A_MOUSE	211	218	yes	no	2	0.0022468	101.6	By MS/MS	By MS/MS	By matching	By matching	By matching	By matching	By matching	By matching
EMQYFMQQWTGTNK	LNPVKSSKEMQYFMQQ	QQWTGTNKDKAELILP	K	E	M	N	K	D	0	0	1	0	0	3	1	1	0	0	0	1	2	1	0	0	2	1	1	0	0	14	0	1790.78	sp|P14873|MAP1B_MOUSE	sp|P14873|MAP1B_MOUSE	433	446	yes	yes	2	5.3948e-58	222.75	By MS/MS	By MS/MS	By matching	By matching	By matching	By matching	By matching	By matching
EMSLYASLASEK	LSDVVPPREMSLYASL	YASLASEKVQSLEGEK	R	E	M	E	K	V	2	0	0	0	0	0	2	0	0	0	2	1	1	0	0	3	0	0	1	0	0	12	0	1327.63	sp|P14873|MAP1B_MOUSE	sp|P14873|MAP1B_MOUSE	1754	1765	yes	yes	2	0.0056355	71.558	By MS/MS	By MS/MS	By matching	By matching	By matching	By matching	By matching	By matching
EQAADTEAAQEVTQLLVER	YASILQQKEQAADTEA	VTQLLVERLPQFVQSA	K	E	Q	E	R	L	4	1	0	1	0	3	4	0	0	0	2	0	0	0	0	0	2	0	0	2	0	19	0	2100.03	sp|O54774|AP3D1_MOUSE	sp|O54774|AP3D1_MOUSE	538	556	yes	yes	2	0.0011641	76.176	By MS/MS	By matching	By matching	By matching	By matching	By matching	By matching	By matching
EQDVVQGWR	EQEEKYWKEQDVVQGW	QDVVQGWRETSPTRGE	K	E	Q	W	R	E	0	1	0	1	0	2	1	1	0	0	0	0	0	0	0	0	0	1	0	2	0	9	0	1115.54	sp|Q9QYR6|MAP1A_MOUSE;tr|A2ARP8|A2ARP8_MOUSE	sp|Q9QYR6|MAP1A_MOUSE	1623	1631	yes	no	2	0.024681	76.282	By MS/MS	By matching	By matching	By matching	By matching	By matching	By matching	By matching
EQGFLSFWR	DCVVRIPKEQGFLSFW	QGFLSFWRGNLANVIR	K	E	Q	W	R	G	0	1	0	0	0	1	1	1	0	0	1	0	0	2	0	1	0	1	0	0	0	9	0	1168.57	sp|P48962|ADT1_MOUSE	sp|P48962|ADT1_MOUSE	64	72	yes	yes	2	0.043067	81.525	By matching	By matching	By matching	By matching	By matching	By MS/MS	By matching	By matching
EQIMVLNNK	QRIKTQEREQIMVLNN	QIMVLNNKFASFIDKV	R	E	Q	N	K	F	0	0	2	0	0	1	1	0	0	1	1	1	1	0	0	0	0	0	0	1	0	9	0	1087.57	CON__Q7Z794	CON__Q7Z794	166	174	yes	yes	2	0.025202	60.828	By matching	By matching	By MS/MS	By matching	By matching	By matching	By matching	By matching
ESAPFAVIGSNTVVEAK	KQQDRELKESAPFAVI	SNTVVEAKGQRVRGRL	K	E	S	A	K	G	3	0	1	0	0	0	2	1	0	1	0	1	0	1	1	2	1	0	0	3	0	17	0	1717.89	tr|A0A338P6R8|A0A338P6R8_MOUSE;sp|Q9Z2Q6|SEPT5_MOUSE;tr|A0A338P769|A0A338P769_MOUSE;tr|B7ZNM7|B7ZNM7_MOUSE	tr|A0A338P6R8|A0A338P6R8_MOUSE	249	265	yes	no	2	0.0025952	66.436	By matching	By matching	By matching	By matching	By matching	By matching	By matching	By MS/MS
ESLKPATKPVASK	LKQRADSRESLKPATK	ATKPVASKSVRKESKE	R	E	S	S	K	S	2	0	0	0	0	0	1	0	0	0	1	3	0	0	2	2	1	0	0	1	0	13	2	1354.78	sp|P14873|MAP1B_MOUSE	sp|P14873|MAP1B_MOUSE	543	555	yes	yes	3	0.026934	50.467	By MS/MS	By matching	By matching	By matching	By matching	By matching	By matching	By matching
ESMIISR				E	S	S	R		0	1	0	0	0	0	1	0	0	2	0	0	1	0	0	2	0	0	0	0	0	7	0	834.427		REV__tr|Q8VG87|Q8VG87_MOUSE			yes	yes	2	0.01515	95.352	By matching	By matching	By matching	By matching	By matching	By MS/MS	By MS/MS	By MS/MS
ESSPLYSPGFSDSTSAAK	DISPLTPRESSPLYSP	SDSTSAAKETAAAHQA	R	E	S	A	K	E	2	0	0	1	0	0	1	1	0	0	1	1	0	1	2	6	1	0	1	0	0	18	0	1829.83	sp|P14873|MAP1B_MOUSE	sp|P14873|MAP1B_MOUSE	1787	1804	yes	yes	2	2.3901e-06	108.96	By MS/MS	By MS/MS	By matching	By matching	By matching	By matching	By matching	By matching
ESTFLDEGPNEQEITPLQHTPR	RPRYSEERESTFLDEG	TPLQHTPRSPWASDFK	R	E	S	P	R	S	0	1	1	1	0	2	4	1	1	1	2	0	0	1	3	1	3	0	0	0	0	22	0	2537.2	sp|Q9QYR6|MAP1A_MOUSE;tr|A2ARP8|A2ARP8_MOUSE	sp|Q9QYR6|MAP1A_MOUSE	1698	1719	yes	no	3	0.0024324	51.566	By matching	By MS/MS	By matching	By matching	By matching	By matching	By matching	By matching
ESTLHLVLR	LSDYNIQKESTLHLVL	STLHLVLRLRGGY___	K	E	S	L	R	L	0	1	0	0	0	0	1	0	1	0	3	0	0	0	0	1	1	0	0	1	0	9	0	1066.61	tr|A0A0A6YW67|A0A0A6YW67_MOUSE;tr|E9Q9J0|E9Q9J0_MOUSE;sp|P62984|RL40_MOUSE;sp|P62983|RS27A_MOUSE;tr|E9Q4P0|E9Q4P0_MOUSE;tr|E9Q5F6|E9Q5F6_MOUSE;tr|E9QNP0|E9QNP0_MOUSE;tr|Q5SX22|Q5SX22_MOUSE;sp|P0CG49|UBB_MOUSE;sp|P0CG50|UBC_MOUSE	tr|A0A0A6YW67|A0A0A6YW67_MOUSE	64	72	yes	no	2	0.0029692	105.52	By matching	By matching	By matching	By matching	By matching	By MS/MS	By MS/MS	By MS/MS
ETAAAHQASSSPPIDAATAEPYGFR	SDSTSAAKETAAAHQA	TAEPYGFRSSMLFDTM	K	E	T	F	R	S	7	1	0	1	0	1	2	1	1	1	0	0	0	1	3	3	2	0	1	0	0	25	0	2544.19	sp|P14873|MAP1B_MOUSE	sp|P14873|MAP1B_MOUSE	1805	1829	yes	yes	3	0.00099197	49.076	By MS/MS	By MS/MS	By matching	By matching	By matching	By matching	By matching	By matching
ETPAASEAPSSAAK	AEPAPSSKETPAASEA	EAPSSAAKAPAPAAPA	K	E	T	A	K	A	5	0	0	0	0	0	2	0	0	0	0	1	0	0	2	3	1	0	0	0	0	14	0	1315.63	sp|Q91XV3|BASP1_MOUSE	sp|Q91XV3|BASP1_MOUSE	182	195	yes	yes	2	0.0023713	85.271	By MS/MS	By matching	By matching	By matching	By matching	By MS/MS	By matching	By MS/MS
EVAAFAQFGSDLDAATQQLLSR	KLELAQYREVAAFAQF	ATQQLLSRGVRLTELL	R	E	V	S	R	G	5	1	0	2	0	3	1	1	0	0	3	0	0	2	0	2	1	0	0	1	0	22	0	2337.16	sp|Q03265|ATPA_MOUSE;tr|D3Z6F5|D3Z6F5_MOUSE	sp|Q03265|ATPA_MOUSE	442	463	yes	no	2;3	1.2825e-15	138	By matching	By matching	By matching	By matching	By matching	By MS/MS	By matching	By MS/MS
EVASNSELVQSSR	SKTEELNKEVASNSEL	SELVQSSRSEVTELRR	K	E	V	S	R	S	1	1	1	0	0	1	2	0	0	0	1	0	0	0	0	4	0	0	0	2	0	13	0	1404.68	CON__P08779	CON__P08779	318	330	yes	yes	2	1.2387e-09	137.81	By MS/MS	By MS/MS	By MS/MS	By matching	By MS/MS	By matching	By MS/MS	By MS/MS
EVATNSELVQSGK	TKTEELNREVATNSEL	SELVQSGKSEISELRR	R	E	V	G	K	S	1	0	1	0	0	1	2	1	0	0	1	1	0	0	0	2	1	0	0	2	0	13	0	1360.68	CON__P02533;sp|Q61781|K1C14_MOUSE;CON__Q04695	CON__P02533	316	328	no	no	2	6.4863e-23	175.21	By matching	By MS/MS	By MS/MS	By MS/MS	By MS/MS	By MS/MS	By MS/MS	By MS/MS
EVDEQMLAIQSK	FRGRMSMKEVDEQMLA	QMLAIQSKNSSYFVEW	K	E	V	S	K	N	1	0	0	1	0	2	2	0	0	1	1	1	1	0	0	1	0	0	0	1	0	12	0	1389.68	sp|Q9ERD7|TBB3_MOUSE	sp|Q9ERD7|TBB3_MOUSE	325	336	yes	yes	2	6.4683e-53	218.02	By MS/MS	By matching	By MS/MS	By MS/MS	By MS/MS	By MS/MS	By MS/MS	By MS/MS
EVDEQMLNVQNK	FRGRMSMKEVDEQMLN	QMLNVQNKNSSYFVEW	K	E	V	N	K	N	0	0	2	1	0	2	2	0	0	0	1	1	1	0	0	0	0	0	0	2	0	12	0	1445.68	sp|Q7TMM9|TBB2A_MOUSE;sp|Q9CWF2|TBB2B_MOUSE;sp|P68372|TBB4B_MOUSE;sp|P99024|TBB5_MOUSE	sp|P68372|TBB4B_MOUSE	325	336	no	no	2;3	2.1421e-45	217.22	By MS/MS	By MS/MS	By MS/MS	By MS/MS	By MS/MS	By MS/MS	By MS/MS	By MS/MS
EVDEQMLSVQSK	FRGRMSMKEVDEQMLS	QMLSVQSKNSSYFVEW	K	E	V	S	K	N	0	0	0	1	0	2	2	0	0	0	1	1	1	0	0	2	0	0	0	2	0	12	0	1391.66	sp|Q9D6F9|TBB4A_MOUSE	sp|Q9D6F9|TBB4A_MOUSE	325	336	yes	yes	2	2.7253e-35	195.72	By MS/MS	By MS/MS	By MS/MS	By MS/MS	By MS/MS	By MS/MS	By matching	By MS/MS
EVFTSSSSSSSR	SGQSYSSREVFTSSSS	SSSSSSSRQTRPILKE	R	E	V	S	R	Q	0	1	0	0	0	0	1	0	0	0	0	0	0	1	0	7	1	0	0	1	0	12	0	1259.56	CON__P08779	CON__P08779	442	453	yes	yes	2	0.022103	65.234	By MS/MS	By MS/MS	By matching	By matching	By matching	By matching	By matching	By matching
EVMIVGVGEK	AALTAAGKEVMIVGVG	MIVGVGEKIKGILYRT	K	E	V	E	K	I	0	0	0	0	0	0	2	2	0	1	0	1	1	0	0	0	0	0	0	3	0	10	0	1059.56	tr|A2AKV1|A2AKV1_MOUSE;tr|A2AKV2|A2AKV2_MOUSE;tr|A2AKV3|A2AKV3_MOUSE;tr|Q8C2Q8|Q8C2Q8_MOUSE;tr|A2AKU9|A2AKU9_MOUSE;sp|Q91VR2|ATPG_MOUSE	tr|A2AKV1|A2AKV1_MOUSE	103	112	yes	no	2	0.020086	62.466	By matching	By matching	By matching	By matching	By matching	By matching	By matching	By matching
EVYMGNVIQGGEGQAPTR	GIPKEEVKEVYMGNVI	GEGQAPTRQATLGAGL	K	E	V	T	R	Q	1	1	1	0	0	2	2	4	0	1	0	0	1	0	1	0	1	0	1	2	0	18	0	1904.91	sp|Q8QZT1|THIL_MOUSE	sp|Q8QZT1|THIL_MOUSE	85	102	yes	yes	2;3	1.9305e-91	244.27	By MS/MS	By MS/MS	By matching	By matching	By matching	By matching	By matching	By matching
EWYQETHEK	THDSEVMREWYQETHE	WYQETHEKQQDLNIMV	R	E	W	E	K	Q	0	0	0	0	0	1	3	0	1	0	0	1	0	0	0	0	1	1	1	0	0	9	0	1248.54	sp|P14873|MAP1B_MOUSE	sp|P14873|MAP1B_MOUSE	2427	2435	yes	yes	2	0.036244	69.275	By matching	By MS/MS	By matching	By matching	By matching	By matching	By matching	By matching
EYQELMNTK	QDMARLLREYQELMNT	YQELMNTKLALDVEIA	R	E	Y	T	K	L	0	0	1	0	0	1	2	0	0	0	1	1	1	0	0	0	1	0	1	0	0	9	0	1154.53	CON__P13647	CON__P13647	452	460	no	no	2	0.0017138	99.973	By MS/MS	By MS/MS	By MS/MS	By matching	By matching	By MS/MS	By MS/MS	By MS/MS
EYQELMNVK	QDLARLLKEYQELMNV	YQELMNVKLALDVEIA	K	E	Y	V	K	L	0	0	1	0	0	1	2	0	0	0	1	1	1	0	0	0	0	0	1	1	0	9	0	1152.55	sp|Q8BGZ7|K2C75_MOUSE;CON__Q8BGZ7;sp|Q99M73|KRT84_MOUSE;CON__P02538;tr|E9Q1Z0|E9Q1Z0_MOUSE;CON__P05787;sp|P11679|K2C8_MOUSE;CON__H-INV:HIT000292931;CON__P04259;CON__P48668;sp|Q3UV17|K22O_MOUSE	CON__P02538	447	455	no	no	2	0.00096092	107.57	By matching	By matching	By matching	By matching	By matching	By matching	By matching	By MS/MS
FANLNEQAAR	AEEWYKSKFANLNEQA	NLNEQAARSTEAIRAS	K	F	A	A	R	S	3	1	2	0	0	1	1	0	0	0	1	0	0	1	0	0	0	0	0	0	0	10	0	1132.56	sp|P46660|AINX_MOUSE	sp|P46660|AINX_MOUSE	291	300	yes	yes	2	9.8127e-07	134.84	By matching	By matching	By matching	By matching	By matching	By MS/MS	By MS/MS	By MS/MS
FASEITPITISVK	KEAWDAGKFASEITPI	TPITISVKGKPDVVVK	K	F	A	V	K	G	1	0	0	0	0	0	1	0	0	3	0	1	0	1	1	2	2	0	0	1	0	13	0	1404.79	sp|Q8QZT1|THIL_MOUSE	sp|Q8QZT1|THIL_MOUSE	228	240	yes	yes	2	7.5506e-07	122.46	By MS/MS	By MS/MS	By matching	By matching	By matching	By matching	By matching	By matching
FASFIDK	QIKTLNNKFASFIDKV	KFASFIDKVRFLEQQN	K	F	A	D	K	V	1	0	0	1	0	0	0	0	0	1	0	1	0	2	0	1	0	0	0	0	0	7	0	826.423	CON__P35908;sp|Q6NXH9|K2C73_MOUSE;CON__Q6NXH9;sp|Q6IFZ9|K2C74_MOUSE;CON__P19013;sp|Q8BGZ7|K2C75_MOUSE;CON__Q8BGZ7;sp|Q99M73|KRT84_MOUSE;CON__P02538;CON__O95678;sp|Q8VED5|K2C79_MOUSE;CON__Q8VED5;tr|E9Q1Z0|E9Q1Z0_MOUSE;CON__P05787;sp|P11679|K2C8_MOUSE;tr|Q6IFZ8|Q6IFZ8_MOUSE;CON__P04259;CON__P13647;CON__P48668;CON__Q7Z794;CON__Q14CN4-1;sp|Q6IME9|K2C72_MOUSE;CON__Q6IME9;CON__Q3SY84;sp|Q3UV17|K22O_MOU…	CON__P35908	195	201	no	no	1;2	2.086e-06	149.4	By MS/MS	By MS/MS	By matching	By MS/MS	By MS/MS	By matching	By MS/MS	By MS/MS
FASFIDKVR	QIKTLNNKFASFIDKV	ASFIDKVRFLEQQNQV	K	F	A	V	R	F	1	1	0	1	0	0	0	0	0	1	0	1	0	2	0	1	0	0	0	1	0	9	1	1081.59	CON__P35908;sp|Q6NXH9|K2C73_MOUSE;CON__Q6NXH9;sp|Q6IFZ9|K2C74_MOUSE;sp|Q8BGZ7|K2C75_MOUSE;CON__Q8BGZ7;sp|Q99M73|KRT84_MOUSE;CON__P02538;CON__O95678;sp|Q8VED5|K2C79_MOUSE;CON__Q8VED5;tr|E9Q1Z0|E9Q1Z0_MOUSE;CON__P05787;sp|P11679|K2C8_MOUSE;CON__P04259;CON__P13647;CON__P48668;CON__Q7Z794;CON__Q14CN4-1;sp|Q6IME9|K2C72_MOUSE;CON__Q6IME9;CON__Q3SY84;sp|Q3UV17|K22O_MOUSE;CON__Q7RTS7;CON__Q32MB2	CON__P35908	195	203	no	no	2	9.524e-08	153.05	By MS/MS	By matching	By matching	By matching	By MS/MS	By MS/MS	By MS/MS	By matching
FDAGELITQR	ILKSVVARFDAGELIT	AGELITQRELVSRQVS	R	F	D	Q	R	E	1	1	0	1	0	1	1	1	0	1	1	0	0	1	0	0	1	0	0	0	0	10	0	1148.58	tr|Q5SQG5|Q5SQG5_MOUSE;sp|P67778|PHB_MOUSE	tr|Q5SQG5|Q5SQG5_MOUSE	134	143	yes	no	2	0.0035839	96.113	By matching	By matching	By matching	By matching	By matching	By matching	By matching	By MS/MS
FDGALNVDLTEFQTNLVPYPR	SSITASLRFDGALNVD	TNLVPYPRIHFPLATY	R	F	D	P	R	I	1	1	2	2	0	1	1	1	0	0	3	0	0	2	2	0	2	0	1	2	0	21	0	2408.2	sp|P68368|TBA4A_MOUSE;tr|A0A0A0MQA5|A0A0A0MQA5_MOUSE;sp|P05213|TBA1B_MOUSE;tr|A0A2R8VHF3|A0A2R8VHF3_MOUSE;sp|P68369|TBA1A_MOUSE;sp|P05214|TBA3_MOUSE	sp|P05213|TBA1B_MOUSE	244	264	no	no	2;3	9.9862e-11	121	By MS/MS	By MS/MS	By MS/MS	By MS/MS	By MS/MS	By matching	By MS/MS	By MS/MS
FDLMYAK	AWARLDHKFDLMYAKR	KFDLMYAKRAFVHWYV	K	F	D	A	K	R	1	0	0	1	0	0	0	0	0	0	1	1	1	1	0	0	0	0	1	0	0	7	0	886.426	sp|P68368|TBA4A_MOUSE;tr|A0A0A0MQA5|A0A0A0MQA5_MOUSE;sp|P05213|TBA1B_MOUSE;sp|P68369|TBA1A_MOUSE;sp|P05214|TBA3_MOUSE	sp|P05213|TBA1B_MOUSE	395	401	no	no	2	1.3786e-06	145.04	By matching	By matching	By matching	By matching	By matching	By MS/MS	By MS/MS	By MS/MS
FEMEQNLR	TLDDFRIKFEMEQNLR	FEMEQNLRQGVDADIN	K	F	E	L	R	Q	0	1	1	0	0	1	2	0	0	0	1	0	1	1	0	0	0	0	0	0	0	8	0	1065.49	CON__P35527	CON__P35527	243	250	yes	yes	2	3.8862e-15	176.44	By MS/MS	By MS/MS	By MS/MS	By MS/MS	By MS/MS	By MS/MS	By MS/MS	By MS/MS
FFGPGEFDPSVDVYAMK	GNLLSFPRFFGPGEFD	SVDVYAMKSHESAPKK	R	F	F	M	K	S	1	0	0	2	0	0	1	2	0	0	0	1	1	3	2	1	0	0	1	2	0	17	0	1904.87	sp|Q80XI4|PI42B_MOUSE	sp|Q80XI4|PI42B_MOUSE	336	352	yes	yes	2	0.0012357	65.467	By matching	By MS/MS	By matching	By matching	By matching	By matching	By matching	By matching
FGDSNTVMR	QDSLESMKFGDSNTVM	GDSNTVMRFLNEQKNL	K	F	G	M	R	F	0	1	1	1	0	0	0	1	0	0	0	0	1	1	0	1	1	0	0	1	0	9	0	1025.46	tr|E9PZW0|E9PZW0_MOUSE;sp|E9Q557|DESP_MOUSE	tr|E9PZW0|E9PZW0_MOUSE	929	937	yes	no	2	0.023809	79.148	By MS/MS	By matching	By matching	By MS/MS	By MS/MS	By MS/MS	By matching	By matching
FGGFGGPGGVGGLGGPGGFGPGGYPGGIHEVSVNQSLLQPLNVK	GGGFGGGRFGGFGGPG	LLQPLNVKVDPEIQNV	R	F	G	V	K	V	0	0	2	0	0	2	1	17	1	1	4	1	0	3	5	2	0	0	1	4	0	44	0	4091.07	CON__P35908	CON__P35908	129	172	yes	yes	3;4	0.00080361	29.307	By matching	By matching	By MS/MS	By MS/MS	By MS/MS	By MS/MS	By MS/MS	By matching
FGIDDQDFQNSLTR	VFRNLRERFGIDDQDF	DFQNSLTRSAPLPNDS	R	F	G	T	R	S	0	1	1	3	0	2	0	1	0	1	1	0	0	2	0	1	1	0	0	0	0	14	0	1654.76	sp|O70172|PI42A_MOUSE;tr|F6RJE8|F6RJE8_MOUSE	sp|O70172|PI42A_MOUSE	105	118	yes	no	2	5.3573e-31	185.66	By MS/MS	By MS/MS	By matching	By matching	By matching	By matching	By matching	By matching
FKDLGEEHFK	HKSEIAHRFKDLGEEH	DLGEEHFKGLVLIAFS	R	F	K	F	K	G	0	0	0	1	0	0	2	1	1	0	1	2	0	2	0	0	0	0	0	0	0	10	1	1248.61	CON__P02769	CON__P02769	35	44	yes	yes	2;3	1.0788e-23	184.71	By MS/MS	By matching	By MS/MS	By MS/MS	By MS/MS	By matching	By matching	By MS/MS
FLEQQNK	ASFIDKVRFLEQQNKV	RFLEQQNKVLETKWTL	R	F	L	N	K	V	0	0	1	0	0	2	1	0	0	0	1	1	0	1	0	0	0	0	0	0	0	7	0	905.461	sp|Q8BGZ7|K2C75_MOUSE;CON__Q8BGZ7;sp|Q99M73|KRT84_MOUSE;CON__P02538;CON__O95678;sp|Q8VED5|K2C79_MOUSE;CON__Q8VED5;tr|E9Q1Z0|E9Q1Z0_MOUSE;CON__P05787;sp|P11679|K2C8_MOUSE;tr|Q6IFZ8|Q6IFZ8_MOUSE;CON__H-INV:HIT000292931;CON__P04259;CON__P13647;CON__P48668;sp|Q3UV17|K22O_MOUSE;CON__Q8N1N4-2;CON__Q7RTT2	CON__P13647	183	189	no	no	2	0.011878	113.5	By matching	By matching	By matching	By matching	By MS/MS	By matching	By MS/MS	By matching
FLEQQNQVLETK	ASFIDKVRFLEQQNQV	QNQVLETKWNLLQQLD	R	F	L	T	K	W	0	0	1	0	0	3	2	0	0	0	2	1	0	1	0	0	1	0	0	1	0	12	0	1475.76	CON__Q14CN4-1;sp|Q6IME9|K2C72_MOUSE;CON__Q6IME9;CON__Q3SY84;CON__Q7RTS7;CON__Q32MB2	CON__Q7RTS7	145	156	no	no	2	1.5095e-25	198.52	By MS/MS	By MS/MS	By MS/MS	By matching	By MS/MS	By matching	By MS/MS	By MS/MS
FLEQQNQVLQTK	ASFIDKVRFLEQQNQV	QNQVLQTKWELLQQMN	R	F	L	T	K	W	0	0	1	0	0	4	1	0	0	0	2	1	0	1	0	0	1	0	0	1	0	12	0	1474.78	CON__P35908;sp|Q6NXH9|K2C73_MOUSE;CON__Q6NXH9;sp|Q6IFZ9|K2C74_MOUSE;CON__P04264;CON__Q7Z794	CON__P35908	204	215	no	no	2;3	3.634e-130	300.27	By MS/MS	By MS/MS	By MS/MS	By MS/MS	By MS/MS	By MS/MS	By MS/MS	By MS/MS
FLEQQNQVLQTKWELLQQVDTSTR	ASFIDKVRFLEQQNQV	QQVDTSTRTHNLEPYF	R	F	L	T	R	T	0	1	1	1	0	6	2	0	0	0	4	1	0	1	0	1	3	1	0	2	0	24	1	2931.51	CON__P04264	CON__P04264	200	223	yes	yes	3	2.5857e-05	92.551	By MS/MS	By MS/MS	By MS/MS	By MS/MS	By MS/MS	By MS/MS	By MS/MS	By matching
FLGDYVENLNK	VVADLLNRFLGDYVEN	DYVENLNKSQLKLGIW	R	F	L	N	K	S	0	0	2	1	0	0	1	1	0	0	2	1	0	1	0	0	0	0	1	1	0	11	0	1310.65	sp|Q8BX70|VP13C_MOUSE;tr|A0A1L1SUY8|A0A1L1SUY8_MOUSE	sp|Q8BX70|VP13C_MOUSE	14	24	yes	no	2	0.026104	66.267	By matching	By matching	By matching	By matching	By matching	By matching	By MS/MS	By matching
FLQDHGSDSFLAEHK	LPKKDIIKFLQDHGSD	DSFLAEHKLLGNIKNV	K	F	L	H	K	L	1	0	0	2	0	1	1	1	2	0	2	1	0	2	0	2	0	0	0	0	0	15	0	1729.81	sp|Q62446|FKBP3_MOUSE;tr|A0A1Y7VMJ9|A0A1Y7VMJ9_MOUSE;tr|A0A1Y7VLK0|A0A1Y7VLK0_MOUSE;tr|A0A1Y7VP01|A0A1Y7VP01_MOUSE	sp|Q62446|FKBP3_MOUSE	28	42	yes	no	3	0.00013831	93.228	By MS/MS	By MS/MS	By matching	By matching	By matching	By matching	By matching	By matching
FLSQPFQVAEVFTGHMGK	SRARKIQRFLSQPFQV	VFTGHMGKLVPLKETI	R	F	L	G	K	L	1	0	0	0	0	2	1	2	1	0	1	1	1	3	1	1	1	0	0	2	0	18	0	2022	sp|P56480|ATPB_MOUSE	sp|P56480|ATPB_MOUSE	463	480	yes	yes	3	0.0025219	58.98	By matching	By matching	By matching	By matching	By matching	By matching	By matching	By matching
FLVPDHVNMSELIK	LPVLDKTKFLVPDHVN	VNMSELIKIIRRRLQL	K	F	L	I	K	I	0	0	1	1	0	0	1	0	1	1	2	1	1	1	1	1	0	0	0	2	0	14	0	1640.86	sp|Q9CQV6|MLP3B_MOUSE;tr|M0QWC2|M0QWC2_MOUSE	sp|Q9CQV6|MLP3B_MOUSE	52	65	yes	no	2	0.042917	44.132	By matching	By MS/MS	By matching	By matching	By matching	By matching	By matching	By matching
FPGQLNADLR	SGVTTCLRFPGQLNAD	GQLNADLRKLAVNMVP	R	F	P	L	R	K	1	1	1	1	0	1	0	1	0	0	2	0	0	1	1	0	0	0	0	0	0	10	0	1129.59	sp|Q7TMM9|TBB2A_MOUSE;sp|A2AQ07|TBB1_MOUSE;CON__ENSEMBL:ENSBTAP00000025008;sp|Q9CWF2|TBB2B_MOUSE;sp|P68372|TBB4B_MOUSE;sp|P99024|TBB5_MOUSE;sp|Q9D6F9|TBB4A_MOUSE;sp|Q9ERD7|TBB3_MOUSE;sp|Q922F4|TBB6_MOUSE	sp|P68372|TBB4B_MOUSE	242	251	no	no	2	0.0025411	100.82	By MS/MS	By matching	By matching	By MS/MS	By MS/MS	By MS/MS	By MS/MS	By MS/MS
FPTSTYDLSGPEGPGPFEASQSAESAVPASSSK	DERPAPPRFPTSTYDL	AVPASSSKTYGAPETE	R	F	P	S	K	T	4	0	0	1	0	1	3	3	0	0	1	1	0	2	5	8	2	0	1	1	0	33	0	3284.5	sp|Q9QYR6|MAP1A_MOUSE;tr|A2ARP8|A2ARP8_MOUSE	sp|Q9QYR6|MAP1A_MOUSE	767	799	yes	no	3	0.040779	22.662	By MS/MS	By matching	By matching	By matching	By matching	By matching	By matching	By matching
FQILEGPPESMGR	PLEELYKRFQILEGPP	GPPESMGRGRDWNVDL	R	F	Q	G	R	G	0	1	0	0	0	1	2	2	0	1	1	0	1	1	2	1	0	0	0	0	0	13	0	1459.71	sp|P50396|GDIA_MOUSE;tr|D6RI86|D6RI86_MOUSE	sp|P50396|GDIA_MOUSE	56	68	yes	no	2	0.0074605	62.298	By matching	By matching	By MS/MS	By matching	By MS/MS	By matching	By matching	By matching
FQMPDQGMTSADDFFQGTK	GGIDVHTRFQMPDQGM	DDFFQGTKAALAGGTT	R	F	Q	T	K	A	1	0	0	3	0	3	0	2	0	0	0	1	2	3	1	1	2	0	0	0	0	19	0	2149.91	sp|O08553|DPYL2_MOUSE	sp|O08553|DPYL2_MOUSE	76	94	yes	yes	2	0.00013436	81.788	By matching	By matching	By MS/MS	By matching	By MS/MS	By MS/MS	By MS/MS	By MS/MS
FQNALLVR	FEQLGEYKFQNALLVR	FQNALLVRYTKKVPQV	K	F	Q	V	R	Y	1	1	1	0	0	1	0	0	0	0	2	0	0	1	0	0	0	0	0	1	0	8	0	959.555	CON__P02768-1	CON__P02768-1	427	434	yes	yes	2	0.01428	98.458	By matching	By matching	By matching	By matching	By MS/MS	By matching	By MS/MS	By matching
FSKPDLKPFTPEVR	DTKPELKKFSKPDLKP	KPFTPEVRKTLYKAKA	K	F	S	V	R	K	0	1	0	1	0	0	1	0	0	0	1	2	0	2	3	1	1	0	0	1	0	14	2	1659.9	sp|Q9QYR6|MAP1A_MOUSE;tr|A2ARP8|A2ARP8_MOUSE	sp|Q9QYR6|MAP1A_MOUSE	459	472	yes	no	3	0.0011726	85.271	By MS/MS	By MS/MS	By matching	By matching	By matching	By matching	By matching	By matching
FSNSSSSNEFSK	HEYGSCGRFSNSSSSN	SSSNEFSKCDQYGSGS	R	F	S	S	K	C	0	0	2	0	0	0	1	0	0	0	0	1	0	2	0	6	0	0	0	0	0	12	0	1319.56	CON__Q5D862	CON__Q5D862	404	415	yes	yes	2	0.0033932	90.861	By MS/MS	By matching	By matching	By MS/MS	By MS/MS	By MS/MS	By matching	By MS/MS
FSSCGGGGGSFGAGGGFGSR	RSGGGGGRFSSCGGGG	AGGGFGSRSLVNLGGS	R	F	S	S	R	S	1	1	0	0	1	0	0	10	0	0	0	0	0	3	0	4	0	0	0	0	0	20	0	1753.69	CON__P04264	CON__P04264	46	65	yes	yes	2	2.2828e-10	118.19	By MS/MS	By MS/MS	By MS/MS	By MS/MS	By MS/MS	By MS/MS	By MS/MS	By MS/MS
FSSSSGYGGGSSR	GGRGGGGRFSSSSGYG	GYGGGSSRVCGRGGGG	R	F	S	S	R	V	0	1	0	0	0	0	0	4	0	0	0	0	0	1	0	6	0	0	1	0	0	13	0	1234.52	CON__P35527	CON__P35527	47	59	yes	yes	2	0.0045418	83.087	By matching	By matching	By MS/MS	By matching	By MS/MS	By MS/MS	By MS/MS	By MS/MS
FTASAGIQVVGDDLTVTNPK	DDWGAWQKFTASAGIQ	DLTVTNPKRIAKAASE	K	F	T	P	K	R	2	0	1	2	0	1	0	2	0	1	1	1	0	1	1	1	3	0	0	3	0	20	0	2032.05	sp|P17182|ENOA_MOUSE;tr|Q6PHC1|Q6PHC1_MOUSE	sp|P17182|ENOA_MOUSE	307	326	yes	no	2	5.2594e-20	152	By matching	By matching	By MS/MS	By matching	By MS/MS	By MS/MS	By MS/MS	By MS/MS
FTQAGSEVSALLGR	LFIDNIFRFTQAGSEV	EVSALLGRIPSAVGYQ	R	F	T	G	R	I	2	1	0	0	0	1	1	2	0	0	2	0	0	1	0	2	1	0	0	1	0	14	0	1434.75	sp|P56480|ATPB_MOUSE	sp|P56480|ATPB_MOUSE	311	324	yes	yes	2	2.7653e-16	155.09	By matching	By matching	By MS/MS	By matching	By MS/MS	By MS/MS	By MS/MS	By matching
FVEGLPINDFSR	VIKNKTWKFVEGLPIN	LPINDFSREKMDLTAK	K	F	V	S	R	E	0	1	1	1	0	0	1	1	0	1	1	0	0	2	1	1	0	0	0	1	0	12	0	1392.7	sp|P14152|MDHC_MOUSE;tr|A0A5F8MPN8|A0A5F8MPN8_MOUSE	sp|P14152|MDHC_MOUSE	299	310	yes	no	2	0.021141	65.842	By matching	By matching	By matching	By matching	By MS/MS	By matching	By matching	By matching
FVTVQTISGTGALR	NEVLKSGRFVTVQTIS	ISGTGALRVGASFLQR	R	F	V	L	R	V	1	1	0	0	0	1	0	2	0	1	1	0	0	1	0	1	3	0	0	2	0	14	0	1448.8	sp|P05202|AATM_MOUSE	sp|P05202|AATM_MOUSE	126	139	yes	yes	2	0.0030673	81.703	By matching	By matching	By MS/MS	By MS/MS	By matching	By matching	By matching	By matching
FWEVISDEHGIDPSGNYVGDSDLQLER	CGNQIGAKFWEVISDE	DSDLQLERISVYYNEA	K	F	W	E	R	I	0	1	1	4	0	1	3	3	1	2	2	0	0	1	1	3	0	1	1	2	0	27	0	3076.41	sp|Q9ERD7|TBB3_MOUSE;tr|A0A1D5RM76|A0A1D5RM76_MOUSE	sp|Q9ERD7|TBB3_MOUSE	20	46	yes	no	3	0.0072372	34.457	By matching	By matching	By matching	By matching	By matching	By matching	By matching	By MS/MS
FWEVISDEHGIDPTGSYHGDSDLQLER	CGNQIGAKFWEVISDE	DSDLQLERINVYYNEA	K	F	W	E	R	I	0	1	0	4	0	1	3	3	2	2	2	0	0	1	1	3	1	1	1	1	0	27	0	3101.4	sp|Q7TMM9|TBB2A_MOUSE;sp|Q9CWF2|TBB2B_MOUSE	sp|Q7TMM9|TBB2A_MOUSE	20	46	no	no	3;4	0.002404	40.533	By matching	By matching	By matching	By matching	By matching	By matching	By matching	By MS/MS
FWEVISDEHGIDPTGTYHGDSDLQLDR	CGNQIGAKFWEVISDE	DSDLQLDRISVYYNEA	K	F	W	D	R	I	0	1	0	5	0	1	2	3	2	2	2	0	0	1	1	2	2	1	1	1	0	27	0	3101.4	sp|P99024|TBB5_MOUSE	sp|P99024|TBB5_MOUSE	20	46	yes	yes	3	0.043415	23.491	By matching	By matching	By matching	By matching	By matching	By matching	By matching	By matching
FWEVISDEHGIDPTGTYHGDSDLQLER	CGNQIGAKFWEVISDE	DSDLQLERINVYYNEA	K	F	W	E	R	I	0	1	0	4	0	1	3	3	2	2	2	0	0	1	1	2	2	1	1	1	0	27	0	3115.42	sp|P68372|TBB4B_MOUSE;sp|Q9D6F9|TBB4A_MOUSE	sp|P68372|TBB4B_MOUSE	20	46	no	no	4	0.0051508	30.223	By matching	By matching	By matching	By matching	By matching	By matching	By matching	By MS/MS
GAALQQTQAPEPR	KDKALEQRGAALQQTQ	QTQAPEPRARAQEHRD	R	G	A	P	R	A	3	1	0	0	0	3	1	1	0	0	1	0	0	0	2	0	1	0	0	0	0	13	0	1365.7	sp|Q9QYR6|MAP1A_MOUSE;tr|A2ARP8|A2ARP8_MOUSE	sp|Q9QYR6|MAP1A_MOUSE	1438	1450	yes	no	2	7.8448e-05	107.65	By matching	By MS/MS	By matching	By matching	By MS/MS	By matching	By matching	By matching
GAAQNIIPASTGAAK	GKLWRDGRGAAQNIIP	PASTGAAKAVGKVIPE	R	G	A	A	K	A	5	0	1	0	0	1	0	2	0	2	0	1	0	0	1	1	1	0	0	0	0	15	0	1368.74	sp|P16858|G3P_MOUSE;tr|A0A0A0MQF6|A0A0A0MQF6_MOUSE;tr|A0A1D5RLD8|A0A1D5RLD8_MOUSE;tr|S4R1W1|S4R1W1_MOUSE;tr|S4R257|S4R257_MOUSE	sp|P16858|G3P_MOUSE	199	213	yes	no	2	0.0010529	85.909	By MS/MS	By MS/MS	By matching	By MS/MS	By MS/MS	By matching	By MS/MS	By matching
GAAVNLTLVTPEK	EGYFGMYRGAAVNLTL	LTLVTPEKAIKLAAND	R	G	A	E	K	A	2	0	1	0	0	0	1	1	0	0	2	1	0	0	1	0	2	0	0	2	0	13	0	1311.74	tr|V9GWS2|V9GWS2_MOUSE;tr|A0A0J9YUX4|A0A0J9YUX4_MOUSE;tr|Q80X52|Q80X52_MOUSE;tr|E9Q579|E9Q579_MOUSE;tr|E9PV90|E9PV90_MOUSE;tr|E9PY45|E9PY45_MOUSE;tr|E9Q6M6|E9Q6M6_MOUSE;sp|Q9DB41|GHC2_MOUSE;sp|Q9D6M3|GHC1_MOUSE	tr|V9GWS2|V9GWS2_MOUSE	24	36	yes	no	2	8.8735e-05	106.32	By matching	By matching	By matching	By matching	By matching	By MS/MS	By matching	By matching
GADAQEDLR	RELEQAIRGADAQEDL	ADAQEDLRWFRSTSGP	R	G	A	L	R	W	2	1	0	2	0	1	1	1	0	0	1	0	0	0	0	0	0	0	0	0	0	9	0	973.446	sp|Q61644|PACN1_MOUSE;tr|A0A384DVB1|A0A384DVB1_MOUSE	sp|Q61644|PACN1_MOUSE	274	282	yes	no	2	0.0043303	100.88	By MS/MS	By MS/MS	By matching	By matching	By matching	By matching	By matching	By matching
GAILTTMLATR	FNARRKLKGAILTTML	LTTMLATRNFSAAKSL	K	G	A	T	R	N	2	1	0	0	0	0	0	1	0	1	2	0	1	0	0	0	3	0	0	0	0	11	0	1146.64	tr|Q5SVI9|Q5SVI9_MOUSE;tr|Q5SVJ1|Q5SVJ1_MOUSE;tr|Q5SVI3|Q5SVI3_MOUSE;tr|Q5SVI0|Q5SVI0_MOUSE;tr|Q5SVI2|Q5SVI2_MOUSE;sp|P28652|KCC2B_MOUSE;tr|Q68EG2|Q68EG2_MOUSE;tr|Q5SVI1|Q5SVI1_MOUSE;tr|Q5SVJ0|Q5SVJ0_MOUSE;tr|Q8CCM0|Q8CCM0_MOUSE;tr|E9Q1V9|E9Q1V9_MOUSE;sp|Q6PHZ2|KCC2D_MOUSE;tr|E9Q1W0|E9Q1W0_MOUSE;tr|E9Q1T1|E9Q1T1_MOUSE;tr|A0A0G2JGS4|A0A0G2JGS4_MOUSE;sp|P11798|KCC2A_MOUSE;tr|F8WIS9|F8WIS9_MOUSE	sp|P11798|KCC2A_MOUSE	302	312	no	no	2	0.0056551	75.819	By matching	By matching	By matching	By matching	By matching	By matching	By matching	By matching
GATPYGGVKLEDLIVK	NVPYVMSRGATPYGGV	KLEDLIVKDGLTDVYN	R	G	A	V	K	D	1	0	0	1	0	0	1	3	0	1	2	2	0	0	1	0	1	0	1	2	0	16	1	1658.92	sp|Q8QZT1|THIL_MOUSE	sp|Q8QZT1|THIL_MOUSE	163	178	yes	yes	2	1.2094e-15	151.07	By matching	By MS/MS	By matching	By matching	By matching	By matching	By matching	By matching
GDATVSYEDPPTAK	DKETGKPKGDATVSYE	YEDPPTAKAAVEWFDG	K	G	D	A	K	A	2	0	0	2	0	0	1	1	0	0	0	1	0	0	2	1	2	0	1	1	0	14	0	1449.66	tr|Q5SUT0|Q5SUT0_MOUSE;sp|Q61545|EWS_MOUSE;tr|Q5SUS9|Q5SUS9_MOUSE	tr|Q5SUT0|Q5SUT0_MOUSE	373	386	yes	no	2	4.5964e-08	128.76	By MS/MS	By MS/MS	By MS/MS	By matching	By matching	By MS/MS	By MS/MS	By MS/MS
GDSTLQVSSR	VSNFKSGKGDSTLQVS	STLQVSSRLNENLTVN	K	G	D	S	R	L	0	1	0	1	0	1	0	1	0	0	1	0	0	0	0	3	1	0	0	1	0	10	0	1048.51	sp|Q80WJ7|LYRIC_MOUSE;tr|F6QHD1|F6QHD1_MOUSE;tr|F6ZQL0|F6ZQL0_MOUSE;tr|F6ZSG0|F6ZSG0_MOUSE	sp|Q80WJ7|LYRIC_MOUSE	264	273	yes	no	2	0.019818	73.951	By matching	By MS/MS	By matching	By matching	By matching	By matching	By matching	By matching
GEATVSFDDPPSAK	DRETGKLKGEATVSFD	FDDPPSAKAAIDWFDG	K	G	E	A	K	A	2	0	0	2	0	0	1	1	0	0	0	1	0	1	2	2	1	0	0	1	0	14	0	1419.65	tr|Q8BQ46|Q8BQ46_MOUSE;tr|F6QCI0|F6QCI0_MOUSE;tr|G3UXT7|G3UXT7_MOUSE;tr|Q8CFQ9|Q8CFQ9_MOUSE;sp|P56959|FUS_MOUSE	tr|G3UXT7|G3UXT7_MOUSE	26	39	no	no	2	2.408e-10	137.81	By MS/MS	By MS/MS	By MS/MS	By MS/MS	By MS/MS	By MS/MS	By MS/MS	By MS/MS
GEFITTVQQR	LKDDSWLKGEFITTVQ	FITTVQQRGAAVIKAR	K	G	E	Q	R	G	0	1	0	0	0	2	1	1	0	1	0	0	0	1	0	0	2	0	0	1	0	10	0	1177.61	sp|P14152|MDHC_MOUSE;tr|A0A5F8MPN8|A0A5F8MPN8_MOUSE	sp|P14152|MDHC_MOUSE	221	230	yes	no	2	0.00096308	110.54	By matching	By matching	By MS/MS	By matching	By MS/MS	By MS/MS	By MS/MS	By matching
GELASYDMQLR	IYTPMEYKGELASYDM	ASYDMQLRRKLDLFAN	K	G	E	L	R	R	1	1	0	1	0	1	1	1	0	0	2	0	1	0	0	1	0	0	1	0	0	11	0	1281.6	tr|Q91VA7|Q91VA7_MOUSE;tr|A0A668KL51|A0A668KL51_MOUSE	tr|Q91VA7|Q91VA7_MOUSE	122	132	yes	no	2	0.0088689	67.385	By matching	By matching	By matching	By matching	By matching	By MS/MS	By MS/MS	By matching
GFAFVTFESPADAK	DRETNKSRGFAFVTFE	FESPADAKDAARDMNG	R	G	F	A	K	D	3	0	0	1	0	0	1	1	0	0	0	1	0	3	1	1	1	0	0	1	0	14	0	1485.71	tr|A0A2I3BRL8|A0A2I3BRL8_MOUSE;sp|Q91VM5|RMXL1_MOUSE;sp|Q9WV02|RBMX_MOUSE;tr|A2AFI4|A2AFI4_MOUSE;tr|A2AFI3|A2AFI3_MOUSE	tr|A0A2I3BRL8|A0A2I3BRL8_MOUSE	50	63	yes	no	2	2.5042e-07	122.97	By MS/MS	By MS/MS	By MS/MS	By MS/MS	By matching	By MS/MS	By MS/MS	By MS/MS
GFFDPNTEENLTYLQLK	SDPSDDTKGFFDPNTE	NLTYLQLKERCIKDEE	K	G	F	L	K	E	0	0	2	1	0	1	2	1	0	0	3	1	0	2	1	0	2	0	1	0	0	17	0	2027.98	tr|E9PZW0|E9PZW0_MOUSE;sp|E9Q557|DESP_MOUSE	tr|E9PZW0|E9PZW0_MOUSE	1827	1843	yes	no	2	0.012371	54.768	By matching	By matching	By matching	By matching	By matching	By MS/MS	By matching	By matching
GFGFVTFDDHDPVDK	DRQSGKKRGFGFVTFD	DDHDPVDKIVLQKYHT	R	G	F	D	K	I	0	0	0	4	0	0	0	2	1	0	0	1	0	3	1	0	1	0	0	2	0	15	0	1694.76	sp|O88569|ROA2_MOUSE;tr|A0A0N4SUM2|A0A0N4SUM2_MOUSE	sp|O88569|ROA2_MOUSE	154	168	yes	no	2	0.021379	53.981	By MS/MS	By matching	By matching	By matching	By matching	By matching	By matching	By matching
GFNEGLWEIDNNPK	YGKPNKRKGFNEGLWE	WEIDNNPKVKFSSQQA	K	G	F	P	K	V	0	0	3	1	0	0	2	2	0	1	1	1	0	1	1	0	0	1	0	0	0	14	0	1631.76	tr|A2BI12|A2BI12_MOUSE;sp|Q99JF8|PSIP1_MOUSE;tr|F6RB63|F6RB63_MOUSE	tr|A2BI12|A2BI12_MOUSE	76	89	yes	no	2	0.022341	73.386	By MS/MS	By matching	By matching	By matching	By matching	By matching	By matching	By matching
GFSSGSAVVSGGSR	GGGGGGFRGFSSGSAV	AVVSGGSRRSTSSFSC	R	G	F	S	R	R	1	1	0	0	0	0	0	4	0	0	0	0	0	1	0	5	0	0	0	2	0	14	0	1253.6	CON__P35908	CON__P35908	21	34	no	no	2	6.697e-31	183.96	By MS/MS	By MS/MS	By MS/MS	By MS/MS	By MS/MS	By MS/MS	By MS/MS	By MS/MS
GGGGGGYGSGGSSYGSGGGSYGSGGGGGGGR	TISGGGSRGGGGGGYG	GGGGGGGRGSYGSGGS	R	G	G	G	R	G	0	1	0	0	0	0	0	21	0	0	0	0	0	0	0	6	0	0	3	0	0	31	0	2382.94	CON__P04264	CON__P04264	519	549	yes	yes	2;3	1.0558e-28	147.28	By MS/MS	By MS/MS	By MS/MS	By MS/MS	By MS/MS	By MS/MS	By MS/MS	By MS/MS
GGGGNFGPGPGSNFR	NFGFGDSRGGGGNFGP	PGPGSNFRGGSDGYGS	R	G	G	F	R	G	0	1	2	0	0	0	0	7	0	0	0	0	0	2	2	1	0	0	0	0	0	15	0	1376.62	sp|O88569|ROA2_MOUSE	sp|O88569|ROA2_MOUSE	214	228	yes	yes	2	0.0018549	77.372	By MS/MS	By matching	By matching	By matching	By MS/MS	By matching	By MS/MS	By MS/MS
GGGGSFGYSYGGGSGGGFSASSLGGGFGGGSR	GSSRVCGRGGGGSFGY	GGFGGGSRGFGGASGG	R	G	G	S	R	G	1	1	0	0	0	0	0	17	0	0	1	0	0	3	0	7	0	0	2	0	0	32	0	2704.15	CON__P35527	CON__P35527	64	95	yes	yes	2;3	1.5939e-17	126.93	By MS/MS	By MS/MS	By MS/MS	By MS/MS	By MS/MS	By MS/MS	By MS/MS	By MS/MS
GGLSDGEGPPGGR	GAPLAGVRGGLSDGEG	GEGPPGGRGEAQRRKD	R	G	G	G	R	G	0	1	0	1	0	0	1	6	0	0	1	0	0	0	2	1	0	0	0	0	0	13	0	1154.53	sp|Q9JIS5|SV2A_MOUSE	sp|Q9JIS5|SV2A_MOUSE	124	136	yes	yes	2	0.0039657	84.892	By matching	By matching	By matching	By matching	By matching	By MS/MS	By MS/MS	By MS/MS
GGNFGFGDSR	VQSSRSGRGGNFGFGD	NFGFGDSRGGGGNFGP	R	G	G	S	R	G	0	1	1	1	0	0	0	4	0	0	0	0	0	2	0	1	0	0	0	0	0	10	0	1012.44	sp|O88569|ROA2_MOUSE	sp|O88569|ROA2_MOUSE	204	213	yes	yes	2	0.010541	83.862	By MS/MS	By MS/MS	By MS/MS	By MS/MS	By matching	By matching	By MS/MS	By matching
GGPNIITLADIVKDPVSR	IKILENLRGGPNIITL	IVKDPVSRTPALVFEH	R	G	G	S	R	T	1	1	1	2	0	0	0	2	0	3	1	1	0	0	2	1	1	0	0	2	0	18	1	1864.04	sp|Q60737|CSK21_MOUSE	sp|Q60737|CSK21_MOUSE	90	107	yes	yes	2	0.00076821	99.392	By MS/MS	By matching	By matching	By matching	By matching	By matching	By matching	By matching
GGSGGGGSISGGGYGSGGGSGGR	GGRQSGSRGGSGGGGS	SGGGSGGRYGSGGGSK	R	G	G	G	R	Y	0	1	0	0	0	0	0	15	0	1	0	0	0	0	0	5	0	0	1	0	0	23	0	1740.74	CON__P35908	CON__P35908	556	578	yes	yes	2	6.3547e-06	95.361	By MS/MS	By MS/MS	By MS/MS	By MS/MS	By MS/MS	By MS/MS	By matching	By MS/MS
GGSGGSHGGGSGFGGESGGSYGGGEEASGSGGGYGGGSGK	YGGGSGSRGGSGGSHG	GYGGGSGKSSHS____	R	G	G	G	K	S	1	0	0	0	0	0	3	23	1	0	0	1	0	1	0	8	0	0	2	0	0	40	0	3222.27	CON__P35527	CON__P35527	580	619	yes	yes	3;4	3.5292e-17	101.72	By MS/MS	By MS/MS	By MS/MS	By MS/MS	By MS/MS	By MS/MS	By MS/MS	By MS/MS
GGSGGSYGGGGSGGGYGGGSGSR	GSYGRGSRGGSGGSYG	YGGGSGSRGGSGGSYG	R	G	G	S	R	G	0	1	0	0	0	0	0	15	0	0	0	0	0	0	0	5	0	0	2	0	0	23	0	1790.72	CON__P35527	CON__P35527	491	513	yes	yes	2;3	2.3733e-12	121.91	By MS/MS	By MS/MS	By MS/MS	By MS/MS	By MS/MS	By MS/MS	By MS/MS	By MS/MS
GGSISGGGYGSGGGK	YGSGGGSKGGSISGGG	GYGSGGGKHSSGGGSR	K	G	G	G	K	H	0	0	0	0	0	0	0	9	0	1	0	1	0	0	0	3	0	0	1	0	0	15	0	1196.54	CON__P35908	CON__P35908	587	601	yes	yes	2	2.1585e-08	125.73	By MS/MS	By MS/MS	By MS/MS	By MS/MS	By MS/MS	By MS/MS	By MS/MS	By MS/MS
GGSQGEAVGELPR	LDILQQVKGGSQGEAV	EAVGELPRGKLYSLGK	K	G	G	P	R	G	1	1	0	0	0	1	2	4	0	0	1	0	0	0	1	1	0	0	0	1	0	13	0	1255.62	sp|P16330|CN37_MOUSE	sp|P16330|CN37_MOUSE	356	368	yes	yes	2	1.0368e-06	119.62	By MS/MS	By MS/MS	By MS/MS	By MS/MS	By MS/MS	By MS/MS	By MS/MS	By MS/MS
GGSSSGGGYGSGGGGSSSVK	HSSGGGSRGGSSSGGG	GGGSSSVKGSSGEAFG	R	G	G	V	K	G	0	0	0	0	0	0	0	10	0	0	0	1	0	0	0	7	0	0	1	1	0	20	0	1587.68	CON__P35908	CON__P35908	610	629	yes	yes	2	0.0047421	58.848	By matching	By matching	By matching	By matching	By matching	By matching	By MS/MS	By MS/MS
GHQLLSADVDIK	HIHTARMRGHQLLSAD	LSADVDIKELAVETKN	R	G	H	I	K	E	1	0	0	2	0	1	0	1	1	1	2	1	0	0	0	1	0	0	0	1	0	12	0	1294.69	sp|P46460|NSF_MOUSE	sp|P46460|NSF_MOUSE	416	427	yes	yes	2	0.0035057	90.614	By matching	By matching	By matching	By matching	By matching	By matching	By matching	By matching
GHYTEGAELVDSVLDVVR	GAGNNWAKGHYTEGAE	DSVLDVVRKEAESCDC	K	G	H	V	R	K	1	1	0	2	0	0	2	2	1	0	2	0	0	0	0	1	1	0	1	4	0	18	0	1957.97	sp|Q7TMM9|TBB2A_MOUSE;tr|G3UZR1|G3UZR1_MOUSE;sp|Q9CWF2|TBB2B_MOUSE;sp|P68372|TBB4B_MOUSE;sp|P99024|TBB5_MOUSE;sp|Q9ERD7|TBB3_MOUSE;sp|Q922F4|TBB6_MOUSE	sp|P68372|TBB4B_MOUSE	104	121	no	no	2;3	5.5528e-47	195.45	By matching	By matching	By MS/MS	By MS/MS	By MS/MS	By MS/MS	By MS/MS	By MS/MS
GHYTEGAELVDSVLDVVRK	GAGNNWAKGHYTEGAE	SVLDVVRKEAESCDCL	K	G	H	R	K	E	1	1	0	2	0	0	2	2	1	0	2	1	0	0	0	1	1	0	1	4	0	19	1	2086.07	sp|Q7TMM9|TBB2A_MOUSE;tr|G3UZR1|G3UZR1_MOUSE;sp|Q9CWF2|TBB2B_MOUSE;sp|P68372|TBB4B_MOUSE;sp|P99024|TBB5_MOUSE;sp|Q9ERD7|TBB3_MOUSE;sp|Q922F4|TBB6_MOUSE	sp|P68372|TBB4B_MOUSE	104	122	no	no	3	0.0033945	76.586	By matching	By matching	By matching	By matching	By matching	By MS/MS	By matching	By MS/MS
GICVLLGISMEDSQK	EQISAIGRGICVLLGI	ISMEDSQKELEHMVRK	R	G	I	Q	K	E	0	0	0	1	1	1	1	2	0	2	2	1	1	0	0	2	0	0	0	1	0	15	0	1637.78	sp|Q9DD18|DTD1_MOUSE	sp|Q9DD18|DTD1_MOUSE	26	40	yes	yes	2	0.029085	49.216	By MS/MS	By matching	By matching	By matching	By matching	By matching	By matching	By matching
GIHETTFNSIMK	SFLGIESRGIHETTFN	TTFNSIMKCDVDIRKD	R	G	I	M	K	C	0	0	1	0	0	0	1	1	1	2	0	1	1	1	0	1	2	0	0	0	0	12	0	1376.68	sp|Q8BFZ3|ACTBL_MOUSE	sp|Q8BFZ3|ACTBL_MOUSE	274	285	yes	yes	2	0.0030512	80.312	By matching	By matching	By matching	By matching	By matching	By MS/MS	By matching	By MS/MS
GIRPAINVGLSVSR	LETELFYKGIRPAINV	NVGLSVSRVGSAAQTR	K	G	I	S	R	V	1	2	1	0	0	0	0	2	0	2	1	0	0	0	1	2	0	0	0	2	0	14	1	1437.84	sp|Q03265|ATPA_MOUSE;tr|D3Z6F5|D3Z6F5_MOUSE	sp|Q03265|ATPA_MOUSE	403	416	yes	no	2	0.038672	77.372	By matching	By matching	By matching	By matching	By matching	By matching	By matching	By MS/MS
GISPVPINLR	DRVTGTNKGISPVPIN	SPVPINLRVYSPHVLN	K	G	I	L	R	V	0	1	1	0	0	0	0	1	0	2	1	0	0	0	2	1	0	0	0	1	0	10	0	1064.63	tr|A0A0J9YUE9|A0A0J9YUE9_MOUSE;tr|A0A0J9YUN4|A0A0J9YUN4_MOUSE;sp|P39053|DYN1_MOUSE	tr|A0A0J9YUE9|A0A0J9YUE9_MOUSE	114	123	no	no	2	0.0029414	99.013	By matching	By matching	By matching	By matching	By matching	By matching	By MS/MS	By matching
GISQTNLITTVTPEK	TGQYATTKGISQTNLI	ITTVTPEKKAEEERVE	K	G	I	E	K	K	0	0	1	0	0	1	1	1	0	2	1	1	0	0	1	1	4	0	0	1	0	15	0	1600.87	tr|A0A3B2WBE1|A0A3B2WBE1_MOUSE;tr|D0VYV6|D0VYV6_MOUSE;tr|A0A3B2WD96|A0A3B2WD96_MOUSE;tr|A0A286YDY4|A0A286YDY4_MOUSE;tr|A7YY80|A7YY80_MOUSE;sp|Q9WV92|E41L3_MOUSE;tr|A0A5F8MPR1|A0A5F8MPR1_MOUSE;tr|A0A286YD84|A0A286YD84_MOUSE;tr|A0A5F8MPE1|A0A5F8MPE1_MOUSE;tr|A0A286YCY1|A0A286YCY1_MOUSE	tr|A0A3B2WBE1|A0A3B2WBE1_MOUSE	462	476	yes	no	2	0.011096	60.158	By MS/MS	By matching	By matching	By matching	By matching	By matching	By matching	By matching
GIVDQSQQAYQEAFEISK	VAAGDDKKGIVDQSQQ	QEAFEISKKEMQPTHP	K	G	I	S	K	K	2	0	0	1	0	4	2	1	0	2	0	1	0	1	0	2	0	0	1	1	0	18	0	2039.98	tr|A0A2I3BQ03|A0A2I3BQ03_MOUSE;sp|P63101|1433Z_MOUSE	tr|A0A2I3BQ03|A0A2I3BQ03_MOUSE	140	157	yes	no	2	0.0011754	77.899	By matching	By matching	By matching	By MS/MS	By matching	By matching	By matching	By matching
GKPDVVVKEDEEYK	TPITISVKGKPDVVVK	VKEDEEYKRVDFSKVP	K	G	K	Y	K	R	0	0	0	2	0	0	3	1	0	0	0	3	0	0	1	0	0	0	1	3	0	14	2	1633.82	sp|Q8QZT1|THIL_MOUSE	sp|Q8QZT1|THIL_MOUSE	241	254	yes	yes	3	0.00055142	91.712	By matching	By MS/MS	By matching	By matching	By matching	By matching	By matching	By matching
GLCGAIHSSVAK	IIGVSSDRGLCGAIHS	AIHSSVAKQMKNEVAA	R	G	L	A	K	Q	2	0	0	0	1	0	0	2	1	1	1	1	0	0	0	2	0	0	0	1	0	12	0	1187.58	tr|A2AKV1|A2AKV1_MOUSE;tr|A2AKV2|A2AKV2_MOUSE;tr|A2AKV3|A2AKV3_MOUSE;tr|Q8C2Q8|Q8C2Q8_MOUSE;tr|A2AKU9|A2AKU9_MOUSE;sp|Q91VR2|ATPG_MOUSE;tr|A2AKV0|A2AKV0_MOUSE	tr|A2AKV1|A2AKV1_MOUSE	77	88	yes	no	2	0.040016	78.342	By matching	By matching	By matching	By matching	By matching	By matching	By matching	By MS/MS
GLEISGTFTHR	WLPAVKAKGLEISGTF	ISGTFTHRQGHIYMEM	K	G	L	H	R	Q	0	1	0	0	0	0	1	2	1	1	1	0	0	1	0	1	2	0	0	0	0	11	0	1216.62	tr|H3BKM0|H3BKM0_MOUSE;sp|Q9DBG3|AP2B1_MOUSE;tr|H3BIY9|H3BIY9_MOUSE	tr|H3BKM0|H3BKM0_MOUSE	698	708	yes	no	2	0.010048	81.625	By matching	By MS/MS	By matching	By matching	By matching	By matching	By matching	By matching
GLSATVTGGQK	YKTTICGKGLSATVTG	ATVTGGQKGRGSRGQH	K	G	L	Q	K	G	1	0	0	0	0	1	0	3	0	0	1	1	0	0	0	1	2	0	0	1	0	11	0	1017.55	sp|P60202|MYPR_MOUSE	sp|P60202|MYPR_MOUSE	112	122	yes	yes	2	7.02e-06	128.51	By MS/MS	By matching	By MS/MS	By matching	By MS/MS	By MS/MS	By MS/MS	By MS/MS
GMGGAFVLVLYDEIKK	GAWSNVLRGMGGAFVL	VLYDEIKKYV______	R	G	M	K	K	Y	1	0	0	1	0	0	1	3	0	1	2	2	1	1	0	0	0	0	1	2	0	16	1	1738.93	sp|P48962|ADT1_MOUSE;sp|P51881|ADT2_MOUSE	sp|P48962|ADT1_MOUSE	281	296	no	no	2;3	0.0013911	72.315	By matching	By matching	By matching	By matching	By matching	By MS/MS	By MS/MS	By MS/MS
GMQDLVEDFK	GRLDSELRGMQDLVED	QDLVEDFKNKYEDEIN	R	G	M	F	K	N	0	0	0	2	0	1	1	1	0	0	1	1	1	1	0	0	0	0	0	1	0	10	0	1180.54	CON__P02538	CON__P02538	241	250	yes	yes	2	0.0119	65.842	By MS/MS	By matching	By matching	By matching	By matching	By matching	By MS/MS	By MS/MS
GMSLNLEPDNVGVVVFGNDK	VEFSSGLKGMSLNLEP	VVVFGNDKLIKEGDVV	K	G	M	D	K	L	0	0	3	2	0	0	1	3	0	0	2	1	1	1	1	1	0	0	0	4	0	20	0	2103.03	sp|Q03265|ATPA_MOUSE;tr|D3Z6F5|D3Z6F5_MOUSE	sp|Q03265|ATPA_MOUSE	104	123	yes	no	2	4.7819e-15	135.49	By matching	By matching	By matching	By matching	By matching	By MS/MS	By MS/MS	By MS/MS
GNPTVEVDLYTAK	AREIFDSRGNPTVEVD	EVDLYTAKGLFRAAVP	R	G	N	A	K	G	1	0	1	1	0	0	1	1	0	0	1	1	0	0	1	0	2	0	1	2	0	13	0	1405.71	sp|P17182|ENOA_MOUSE;tr|B1ARR7|B1ARR7_MOUSE;tr|B0QZL1|B0QZL1_MOUSE;tr|A0A0N4SUI6|A0A0N4SUI6_MOUSE;tr|B1ARR6|B1ARR6_MOUSE;tr|D3YVD3|D3YVD3_MOUSE;tr|D3Z2S4|D3Z2S4_MOUSE;tr|A0A0N4SUW8|A0A0N4SUW8_MOUSE;tr|A0A0N4SUX5|A0A0N4SUX5_MOUSE;sp|P17183|ENOG_MOUSE;tr|D3Z6E4|D3Z6E4_MOUSE	sp|P17182|ENOA_MOUSE	16	28	no	no	2	0.00095708	97.45	By matching	By matching	By MS/MS	By MS/MS	By MS/MS	By MS/MS	By MS/MS	By MS/MS
GPMQLSADAR	RRPQSQERGPMQLSAD	MQLSADARDPEGAGGA	R	G	P	A	R	D	2	1	0	1	0	1	0	1	0	0	1	0	1	0	1	1	0	0	0	0	0	10	0	1044.5	tr|D3Z6W1|D3Z6W1_MOUSE;sp|Q7TSJ2|MAP6_MOUSE	tr|D3Z6W1|D3Z6W1_MOUSE	202	211	yes	no	2	0.029524	53.237	By matching	By matching	By matching	By matching	By matching	By MS/MS	By matching	By matching
GPQYGSLER	RWRQLIEKGPQYGSLE	PQYGSLERAWGAMMTE	K	G	P	E	R	A	0	1	0	0	0	1	1	2	0	0	1	0	0	0	1	1	0	0	1	0	0	9	0	1005.49	sp|Q61644|PACN1_MOUSE;tr|A0A338P6K4|A0A338P6K4_MOUSE	sp|Q61644|PACN1_MOUSE	71	79	yes	no	2	0.0040915	101.66	By MS/MS	By matching	By matching	By matching	By matching	By matching	By matching	By matching
GPSSVEDIK	EKTPKTPKGPSSVEDI	PSSVEDIKAKMQASIE	K	G	P	I	K	A	0	0	0	1	0	0	1	1	0	1	0	1	0	0	1	2	0	0	0	1	0	9	0	930.466	tr|Q9DAY9|Q9DAY9_MOUSE;tr|Q5SQB0|Q5SQB0_MOUSE;tr|Q5SQB5|Q5SQB5_MOUSE;sp|Q61937|NPM_MOUSE	tr|Q9DAY9|Q9DAY9_MOUSE	238	246	yes	no	2	0.004097	101.65	By MS/MS	By MS/MS	By matching	By matching	By matching	By matching	By matching	By matching
GPVFAPPYEPLPESVK	KWKFLEHKGPVFAPPY	EPLPESVKFYYDGKVM	K	G	P	V	K	F	1	0	0	0	0	0	2	1	0	0	1	1	0	1	5	1	0	0	1	2	0	16	0	1725.9	sp|Q04750|TOP1_MOUSE	sp|Q04750|TOP1_MOUSE	226	241	yes	yes	2	0.020537	53.3	By matching	By MS/MS	By matching	By matching	By matching	By matching	By matching	By matching
GPYESGSGHSSGLGHQESR	GSGRSSSRGPYESGSG	GLGHQESRSGQSSGYG	R	G	P	S	R	S	0	1	0	0	0	1	2	5	2	0	1	0	0	0	1	5	0	0	1	0	0	19	0	1927.84	CON__Q86YZ3	CON__Q86YZ3	572	590	yes	yes	3;4	0.029775	30.489	By matching	By MS/MS	By matching	By matching	By matching	By matching	By matching	By MS/MS
GPYESGSGHSSGLGHR	GSGWSSSRGPYESGSG	HSSGLGHRESRSGQSS	R	G	P	H	R	E	0	1	0	0	0	0	1	5	2	0	1	0	0	0	1	4	0	0	1	0	0	16	0	1583.71	CON__Q86YZ3	CON__Q86YZ3	1038	1053	yes	no	2;3;4	0.0005915	89.232	By MS/MS	By MS/MS	By MS/MS	By MS/MS	By MS/MS	By MS/MS	By MS/MS	By MS/MS
GQTGGDVNVEMDAAPGVDLSR	EEEMLALRGQTGGDVN	APGVDLSRILNEMRDQ	R	G	Q	S	R	I	2	1	1	3	0	1	1	4	0	0	1	0	1	0	1	1	1	0	0	3	0	21	0	2086.96	CON__P08779;sp|Q9Z2K1|K1C16_MOUSE;CON__Q9Z2K1;CON__Q3ZAW8	CON__P08779	264	284	yes	no	2	1.9697e-20	149.67	By MS/MS	By MS/MS	By MS/MS	By matching	By MS/MS	By MS/MS	By MS/MS	By MS/MS
GQVGGDVNVEMDAAPGVDLSR	EEEMNALRGQVGGDVN	APGVDLSRILNEMRDQ	R	G	Q	S	R	I	2	1	1	3	0	1	1	4	0	0	1	0	1	0	1	1	0	0	0	4	0	21	0	2084.98	CON__P02533;sp|Q61781|K1C14_MOUSE;sp|Q6IFX2|K1C42_MOUSE;CON__Q6IFX2	CON__P02533	262	282	yes	no	2	1.4533e-27	166.93	By MS/MS	By MS/MS	By MS/MS	By MS/MS	By MS/MS	By MS/MS	By MS/MS	By MS/MS
GQVGGEINVEMDAAPGVDLSR	EEEMNALRGQVGGEIN	APGVDLSRILNEMRDQ	R	G	Q	S	R	I	2	1	1	2	0	1	2	4	0	1	1	0	1	0	1	1	0	0	0	3	0	21	0	2113.01	CON__Q04695	CON__Q04695	231	251	no	no	2	1.2489e-11	127.01	By MS/MS	By MS/MS	By matching	By matching	By matching	By matching	By matching	By MS/MS
GSALDPEPQVK	QKSKNRKKGSALDPEP	LDPEPQVKLEDVLPLA	K	G	S	V	K	L	1	0	0	1	0	1	1	1	0	0	1	1	0	0	2	1	0	0	0	1	0	11	0	1139.58	tr|Z4YKA3|Z4YKA3_MOUSE;tr|Z4YKB8|Z4YKB8_MOUSE;sp|Q3TEA8|HP1B3_MOUSE;tr|A2AM65|A2AM65_MOUSE	tr|Z4YKA3|Z4YKA3_MOUSE	210	220	yes	no	2	0.014855	76.165	By MS/MS	By matching	By matching	By matching	By matching	By matching	By matching	By matching
GSCGIGGGIGGGSSR	FTSSSSMKGSCGIGGG	GIGGGSSRISSVLAGG	K	G	S	S	R	I	0	1	0	0	1	0	0	8	0	2	0	0	0	0	0	3	0	0	0	0	0	15	0	1266.54	CON__P08779;CON__P02533	CON__P08779	16	30	no	no	2	0.015846	55.815	By matching	By matching	By matching	By matching	By matching	By matching	By matching	By MS/MS
GSETLGGGGGGAAGTR	GKAAEEARGSETLGGG	GGGAAGTREARDKAVH	R	G	S	T	R	E	2	1	0	0	0	0	1	8	0	0	1	0	0	0	0	1	2	0	0	0	0	16	0	1303.61	sp|P31650|S6A11_MOUSE	sp|P31650|S6A11_MOUSE	20	35	yes	yes	2	2.1766e-08	122.63	By MS/MS	By MS/MS	By matching	By matching	By MS/MS	By MS/MS	By MS/MS	By MS/MS
GSGGLGGACGGAGFGSR	SVSVSRSRGSGGLGGA	GGAGFGSRSLYGLGGS	R	G	S	S	R	S	2	1	0	0	1	0	0	9	0	0	1	0	0	1	0	2	0	0	0	0	0	17	0	1412.59	CON__P02538;CON__P04259;CON__P48668	CON__P02538	43	59	no	no	2	0.015383	53.565	By matching	By matching	By matching	By matching	By matching	By matching	By matching	By MS/MS
GSLGGGFSSGGFSGGSFSR	SLRISSSKGSLGGGFS	FSGGSFSRGSSGGGCF	K	G	S	S	R	G	0	1	0	0	0	0	0	8	0	0	1	0	0	3	0	6	0	0	0	0	0	19	0	1706.76	CON__P13645	CON__P13645	41	59	yes	yes	2	1.2499e-30	167.95	By MS/MS	By MS/MS	By MS/MS	By MS/MS	By MS/MS	By MS/MS	By MS/MS	By MS/MS
GSPLVVISQGK	IFEGMECRGSPLVVIS	LVVISQGKIVLEDGTL	R	G	S	G	K	I	0	0	0	0	0	1	0	2	0	1	1	1	0	0	1	2	0	0	0	2	0	11	0	1083.63	sp|O08553|DPYL2_MOUSE;sp|P97427|DPYL1_MOUSE;tr|Q6P1J1|Q6P1J1_MOUSE	sp|O08553|DPYL2_MOUSE	441	451	yes	yes	2	0.00039942	111.86	By matching	By matching	By matching	By matching	By MS/MS	By MS/MS	By MS/MS	By MS/MS
GSSGGGCFGGSSGGYGGLGGFGGGSFR	FSGGSFSRGSSGGGCF	GFGGGSFRGSYGSSSF	R	G	S	F	R	G	0	1	0	0	1	0	0	15	0	0	1	0	0	3	0	5	0	0	1	0	0	27	0	2330.94	CON__P13645	CON__P13645	60	86	yes	yes	2;3	1.6269e-07	100.23	By MS/MS	By MS/MS	By MS/MS	By MS/MS	By MS/MS	By MS/MS	By MS/MS	By MS/MS
GSSSGGGYSSGSSSYGSGGR	AFGGSGGRGSSSGGGY	SSYGSGGRQSGSRGGS	R	G	S	G	R	Q	0	1	0	0	0	0	0	8	0	0	0	0	0	0	0	9	0	0	2	0	0	20	0	1739.7	CON__P35908	CON__P35908	531	550	yes	yes	2	4.2479e-06	103.73	By MS/MS	By MS/MS	By MS/MS	By MS/MS	By MS/MS	By MS/MS	By MS/MS	By MS/MS
GSTASQVLQR	VSVLNKEKGSTASQVL	TASQVLQRLGFRGVWK	K	G	S	Q	R	L	1	1	0	0	0	2	0	1	0	0	1	0	0	0	0	2	1	0	0	1	0	10	0	1045.55	sp|Q8VEM8|MPCP_MOUSE;tr|G5E902|G5E902_MOUSE	sp|Q8VEM8|MPCP_MOUSE	291	300	yes	no	2	0.00075272	112.36	By matching	By matching	By matching	By matching	By matching	By MS/MS	By MS/MS	By MS/MS
GTGGVDTAAVGGVFDVSNADR	KRLRLQKRGTGGVDTA	FDVSNADRLGFSEVEL	R	G	T	D	R	L	3	1	1	3	0	0	0	5	0	0	0	0	0	1	0	1	2	0	0	4	0	21	0	1963.92	sp|Q04447|KCRB_MOUSE	sp|Q04447|KCRB_MOUSE	321	341	yes	yes	2	0.00026586	87.062	By MS/MS	By matching	By matching	By MS/MS	By MS/MS	By MS/MS	By MS/MS	By MS/MS
GTQGATAGASSELDASK	KKKDQIGKGTQGATAG	SSELDASKAVSSPPTS	K	G	T	S	K	A	4	0	0	1	0	1	1	3	0	0	1	1	0	0	0	3	2	0	0	0	0	17	0	1549.72	tr|E9Q740|E9Q740_MOUSE;tr|F8VQC1|F8VQC1_MOUSE	tr|E9Q740|E9Q740_MOUSE	540	556	yes	no	2	9.0959e-44	193.27	By MS/MS	By MS/MS	By matching	By matching	By matching	By matching	By matching	By matching
GTVLLSGPR	ALESPKGRGTVLLSGP	TVLLSGPRKGREVYRH	R	G	T	P	R	K	0	1	0	0	0	0	0	2	0	0	2	0	0	0	1	1	1	0	0	1	0	9	0	898.524	tr|A0A1B0GQU8|A0A1B0GQU8_MOUSE;sp|P35980|RL18_MOUSE;tr|A0A1B0GSF7|A0A1B0GSF7_MOUSE;tr|A0A1B0GSS8|A0A1B0GSS8_MOUSE	tr|A0A1B0GQU8|A0A1B0GQU8_MOUSE	106	114	yes	no	2	0.02959	87.258	By matching	By matching	By matching	By matching	By matching	By matching	By MS/MS	By matching
GVAPLWMR	EGLNAFYKGVAPLWMR	GVAPLWMRQIPYTMMK	K	G	V	M	R	Q	1	1	0	0	0	0	0	1	0	0	1	0	1	0	1	0	0	1	0	1	0	8	0	928.495	sp|Q8VEM8|MPCP_MOUSE;tr|G5E902|G5E902_MOUSE	sp|Q8VEM8|MPCP_MOUSE	214	221	yes	no	2	0.0072221	91.906	By matching	By matching	By matching	By matching	By matching	By MS/MS	By MS/MS	By MS/MS
GVEQQDGAVPEK	QKSPEKAKGVEQQDGA	QDGAVPEKTRALGLEE	K	G	V	E	K	T	1	0	0	1	0	2	2	2	0	0	0	1	0	0	1	0	0	0	0	2	0	12	0	1255.6	sp|Q9QYR6|MAP1A_MOUSE;tr|A2ARP8|A2ARP8_MOUSE	sp|Q9QYR6|MAP1A_MOUSE	1586	1597	yes	no	2	0.015887	70.628	By MS/MS	By matching	By matching	By matching	By matching	By matching	By matching	By matching
GVGASGSFR	TGVLKQTKGVGASGSF	VGASGSFRLAKGDEPK	K	G	V	F	R	L	1	1	0	0	0	0	0	3	0	0	0	0	0	1	0	2	0	0	0	1	0	9	0	836.414	sp|P10922|H10_MOUSE	sp|P10922|H10_MOUSE	86	94	yes	yes	2	0.037738	68.371	By MS/MS	By matching	By matching	By matching	By matching	By matching	By matching	By matching
GVGIISEGNETVEDIAAR	ITAKAIAKGVGIISEG	TVEDIAARLNIPVSQV	K	G	V	A	R	L	2	1	1	1	0	0	3	3	0	3	0	0	0	0	0	1	1	0	0	2	0	18	0	1828.92	sp|Q6PIC6|AT1A3_MOUSE;tr|A0A0G2JGX4|A0A0G2JGX4_MOUSE;tr|Q8VCE0|Q8VCE0_MOUSE;tr|D3YYN7|D3YYN7_MOUSE;sp|Q6PIE5|AT1A2_MOUSE;sp|Q8VDN2|AT1A1_MOUSE	sp|Q6PIC6|AT1A3_MOUSE	620	637	no	no	2;3	3.9726e-38	184.21	By MS/MS	By MS/MS	By MS/MS	By MS/MS	By MS/MS	By MS/MS	By MS/MS	By MS/MS
GVNLPGAAVDLPAVSEK	GGSLGSKKGVNLPGAA	DLPAVSEKDIQDLKFG	K	G	V	E	K	D	3	0	1	1	0	0	1	2	0	0	2	1	0	0	2	1	0	0	0	3	0	17	0	1635.88	tr|A0A1L1SU37|A0A1L1SU37_MOUSE;sp|P52480|KPYM_MOUSE	tr|A0A1L1SU37|A0A1L1SU37_MOUSE	208	224	yes	no	2	0.0073631	60.062	By matching	By matching	By matching	By matching	By matching	By matching	By matching	By matching
GVSQAVEHINK	DKTRFMGKGVSQAVEH	QAVEHINKTIAPALVS	K	G	V	N	K	T	1	0	1	0	0	1	1	1	1	1	0	1	0	0	0	1	0	0	0	2	0	11	0	1180.62	sp|P17182|ENOA_MOUSE;tr|B1ARR7|B1ARR7_MOUSE	sp|P17182|ENOA_MOUSE	61	71	yes	no	2;3	8.8585e-06	128.08	By MS/MS	By MS/MS	By matching	By matching	By matching	By MS/MS	By MS/MS	By MS/MS
GVVDSEDLPLNISR	PEYLNFIRGVVDSEDL	DLPLNISREMLQQSKI	R	G	V	S	R	E	0	1	1	2	0	0	1	1	0	1	2	0	0	0	1	2	0	0	0	2	0	14	0	1512.78	sp|P11499|HS90B_MOUSE;sp|P07901|HS90A_MOUSE;tr|E9Q3D6|E9Q3D6_MOUSE	sp|P11499|HS90B_MOUSE	379	392	yes	no	2	0.00022652	102.63	By MS/MS	By matching	By MS/MS	By MS/MS	By MS/MS	By MS/MS	By MS/MS	By MS/MS
GYLDKLEPSK	AVIYAGVRGYLDKLEP	LDKLEPSKITKFENAF	R	G	Y	S	K	I	0	0	0	1	0	0	1	1	0	0	2	2	0	0	1	1	0	0	1	0	0	10	1	1148.61	sp|Q03265|ATPA_MOUSE;tr|D3Z6F5|D3Z6F5_MOUSE	sp|Q03265|ATPA_MOUSE	494	503	yes	no	2	1.5171e-08	143.4	By matching	By matching	By matching	By matching	By matching	By MS/MS	By MS/MS	By MS/MS
GYSFTTTAER	LMKILTERGYSFTTTA	SFTTTAEREIVRDIKE	R	G	Y	E	R	E	1	1	0	0	0	0	1	1	0	0	0	0	0	1	0	1	3	0	1	0	0	10	0	1131.52	sp|P63260|ACTG_MOUSE;sp|P60710|ACTB_MOUSE;tr|E9Q5F4|E9Q5F4_MOUSE;tr|E9Q1F2|E9Q1F2_MOUSE;tr|G3UZ07|G3UZ07_MOUSE	sp|P63260|ACTG_MOUSE	197	206	yes	no	2	2.5891e-18	169.93	By MS/MS	By MS/MS	By MS/MS	By matching	By MS/MS	By MS/MS	By MS/MS	By MS/MS
HALIIYDDLSK	EYFRDNGKHALIIYDD	IIYDDLSKQAVAYRQM	K	H	A	S	K	Q	1	0	0	2	0	0	0	0	1	2	2	1	0	0	0	1	0	0	1	0	0	11	0	1286.69	sp|Q03265|ATPA_MOUSE;tr|D3Z6F5|D3Z6F5_MOUSE	sp|Q03265|ATPA_MOUSE	306	316	yes	no	2	7.5599e-25	184.36	By MS/MS	By MS/MS	By MS/MS	By matching	By MS/MS	By MS/MS	By MS/MS	By MS/MS
HALLETALTR	GSSKIAARHALLETAL	LLETALTRVVLPMPIL	R	H	A	T	R	V	2	1	0	0	0	0	1	0	1	0	3	0	0	0	0	0	2	0	0	0	0	10	0	1123.63	tr|Q8BRQ9|Q8BRQ9_MOUSE;sp|Q925N0|SFXN5_MOUSE	tr|Q8BRQ9|Q8BRQ9_MOUSE	249	258	yes	no	2	0.0050353	91.658	By matching	By matching	By matching	By matching	By matching	By matching	By MS/MS	By MS/MS
HDIIGEFK	YDFDRFSKHDIIGEFK	HDIIGEFKVPMNTVDF	K	H	D	F	K	V	0	0	0	1	0	0	1	1	1	2	0	1	0	1	0	0	0	0	0	0	0	8	0	957.492	sp|P46096|SYT1_MOUSE	sp|P46096|SYT1_MOUSE	237	244	yes	yes	2	0.011218	102.51	By MS/MS	By MS/MS	By matching	By matching	By matching	By matching	By matching	By matching
HEMPPHIYAISESAYR	EMYRGKKRHEMPPHIY	AISESAYRCMLQDRED	R	H	E	Y	R	C	2	1	0	0	0	0	2	0	2	2	0	0	1	0	2	2	0	0	2	0	0	16	0	1899.89	sp|Q61879|MYH10_MOUSE;tr|Q5SV64|Q5SV64_MOUSE;tr|Q3UH59|Q3UH59_MOUSE;tr|Q8BXF2|Q8BXF2_MOUSE	sp|Q61879|MYH10_MOUSE	148	163	yes	no	3	0.0045903	56.527	By matching	By matching	By matching	By matching	By matching	By matching	By matching	By MS/MS
HFEATDILVSK	ESPKMFGRHFEATDIL	ATDILVSKISRQSIDA	R	H	F	S	K	I	1	0	0	1	0	0	1	0	1	1	1	1	0	1	0	1	1	0	0	1	0	11	0	1258.66	sp|Q05D44|IF2P_MOUSE	sp|Q05D44|IF2P_MOUSE	1171	1181	yes	yes	2	0.019815	71.153	By MS/MS	By matching	By matching	By matching	By matching	By matching	By matching	By matching
HFISGDEPK	KAFKKELRHFISGDEP	FISGDEPKEKLELVSY	R	H	F	P	K	E	0	0	0	1	0	0	1	1	1	1	0	1	0	1	1	1	0	0	0	0	0	9	0	1028.49	sp|P16330|CN37_MOUSE	sp|P16330|CN37_MOUSE	224	232	yes	yes	2	0.0056104	96.665	By MS/MS	By MS/MS	By matching	By matching	By MS/MS	By MS/MS	By MS/MS	By MS/MS
HFISGDEPKEK	KAFKKELRHFISGDEP	SGDEPKEKLELVSYFG	R	H	F	E	K	L	0	0	0	1	0	0	2	1	1	1	0	2	0	1	1	1	0	0	0	0	0	11	1	1285.63	sp|P16330|CN37_MOUSE	sp|P16330|CN37_MOUSE	224	234	yes	yes	3	0.00020307	118.23	By matching	By matching	By matching	By matching	By matching	By MS/MS	By MS/MS	By MS/MS
HFTEDIQTR	GNACWVHKHFTEDIQT	FTEDIQTRQYRSIEVL	K	H	F	T	R	Q	0	1	0	1	0	1	1	0	1	1	0	0	0	1	0	0	2	0	0	0	0	9	0	1145.55	sp|O54781|SRPK2_MOUSE;tr|A0A0R4J124|A0A0R4J124_MOUSE;sp|Q9Z0G2|SRPK3_MOUSE;sp|O70551|SRPK1_MOUSE	sp|O54781|SRPK2_MOUSE	533	541	yes	no	2	0.032386	71.614	By matching	By MS/MS	By matching	By matching	By matching	By matching	By matching	By matching
HGAGAEISTVNPEQYSK	AHAAKTVKHGAGAEIS	VNPEQYSKRFNEFMSN	K	H	G	S	K	R	2	0	1	0	0	1	2	2	1	1	0	1	0	0	1	2	1	0	1	1	0	17	0	1786.85	sp|Q80XI4|PI42B_MOUSE;sp|O70172|PI42A_MOUSE	sp|O70172|PI42A_MOUSE	389	405	no	no	2;3	3.6111e-17	147.09	By MS/MS	By MS/MS	By matching	By matching	By matching	By matching	By matching	By matching
HGDSLKEIK	ELQVTVGRHGDSLKEI	GDSLKEIKIEISELNR	R	H	G	I	K	I	0	0	0	1	0	0	1	1	1	1	1	2	0	0	0	1	0	0	0	0	0	9	1	1025.55	CON__P35908	CON__P35908	391	399	no	no	3	0.0020809	120.87	By matching	By matching	By matching	By matching	By matching	By MS/MS	By MS/MS	By matching
HGFEAASIKEER	LVWIPSERHGFEAASI	AASIKEERGDEVMVEL	R	H	G	E	R	G	2	1	0	0	0	0	3	1	1	1	0	1	0	1	0	1	0	0	0	0	0	12	1	1372.67	sp|Q61879|MYH10_MOUSE;tr|Q5SV64|Q5SV64_MOUSE;tr|Q3UH59|Q3UH59_MOUSE;tr|Q8BXF2|Q8BXF2_MOUSE	sp|Q61879|MYH10_MOUSE	43	54	yes	no	3	0.025756	84.188	By matching	By matching	By matching	By matching	By matching	By MS/MS	By matching	By MS/MS
HGGGGGGFGGGGFGSR	SSFSCLSRHGGGGGGF	GGGGFGSRSLVGLGGT	R	H	G	S	R	S	0	1	0	0	0	0	0	11	1	0	0	0	0	2	0	1	0	0	0	0	0	16	0	1319.58	CON__P35908	CON__P35908	46	61	yes	yes	2;3	8.3439e-05	96.135	By MS/MS	By MS/MS	By MS/MS	By MS/MS	By MS/MS	By MS/MS	By MS/MS	By MS/MS
HGSGSGHSSSYGQHGSGSGWSSSSGR	GQSPSRGRHGSGSGHS	GWSSSSGRHGSGSGQS	R	H	G	G	R	H	0	1	0	0	0	1	0	8	3	0	0	0	0	0	0	11	0	1	1	0	0	26	0	2476.01	CON__Q86YZ3	CON__Q86YZ3	1365	1390	yes	no	4	0.00011148	54.072	By MS/MS	By MS/MS	By MS/MS	By MS/MS	By MS/MS	By MS/MS	By MS/MS	By MS/MS
HGVQELEIELQSQLSK	AKEVTQLRHGVQELEI	ELQSQLSKKAALEKSL	R	H	G	S	K	K	0	0	0	0	0	3	3	1	1	1	3	1	0	0	0	2	0	0	0	1	0	16	0	1836.96	CON__P35527	CON__P35527	375	390	yes	yes	2;3	4.3442e-98	255.72	By MS/MS	By MS/MS	By MS/MS	By MS/MS	By MS/MS	By MS/MS	By MS/MS	By MS/MS
HGVQELEIELQSQLSKK	AKEVTQLRHGVQELEI	LQSQLSKKAALEKSLE	R	H	G	K	K	A	0	0	0	0	0	3	3	1	1	1	3	2	0	0	0	2	0	0	0	1	0	17	1	1965.05	CON__P35527	CON__P35527	375	391	yes	yes	3	4.6576e-22	155.63	By MS/MS	By MS/MS	By MS/MS	By MS/MS	By MS/MS	By MS/MS	By MS/MS	By MS/MS
HIQKEDVPSER	VPNSVEQKHIQKEDVP	KEDVPSERYLGYLEQL	K	H	I	E	R	Y	0	1	0	1	0	1	2	0	1	1	0	1	0	0	1	1	0	0	0	1	0	11	1	1336.67	CON__P02662	CON__P02662	80	90	yes	yes	3	0.0038255	104.43	By MS/MS	By matching	By MS/MS	By matching	By matching	By matching	By MS/MS	By matching
HLDLSNVASYK	EVLLEVQKHLDLSNVA	LSNVASYKTIYRELEQ	K	H	L	Y	K	T	1	0	1	1	0	0	0	0	1	0	2	1	0	0	0	2	0	0	1	1	0	11	0	1245.64	tr|A0A2R8W6S4|A0A2R8W6S4_MOUSE;sp|Q9WVE8|PACN2_MOUSE	tr|A0A2R8W6S4|A0A2R8W6S4_MOUSE	81	91	yes	no	2	0.0083699	84.479	By MS/MS	By matching	By matching	By matching	By matching	By matching	By matching	By matching
HLEINPDHPIVETLR	MGYMMAKKHLEINPDH	HPIVETLRQKAEADKN	K	H	L	L	R	Q	0	1	1	1	0	0	2	0	2	2	2	0	0	0	2	0	1	0	0	1	0	15	0	1781.94	sp|P11499|HS90B_MOUSE	sp|P11499|HS90B_MOUSE	625	639	yes	yes	3	0.0033428	60.55	By matching	By matching	By matching	By matching	By matching	By MS/MS	By matching	By matching
HLIIGVSSDR	KAPEDKKKHLIIGVSS	IIGVSSDRGLCGAIHS	K	H	L	D	R	G	0	1	0	1	0	0	0	1	1	2	1	0	0	0	0	2	0	0	0	1	0	10	0	1095.6	tr|A2AKV1|A2AKV1_MOUSE;tr|A2AKV2|A2AKV2_MOUSE;tr|A2AKV3|A2AKV3_MOUSE;tr|Q8C2Q8|Q8C2Q8_MOUSE;tr|A2AKU9|A2AKU9_MOUSE;sp|Q91VR2|ATPG_MOUSE;tr|A2AKV0|A2AKV0_MOUSE	tr|A2AKV1|A2AKV1_MOUSE	67	76	yes	no	2	0.0009815	110.38	By matching	By matching	By matching	By matching	By matching	By MS/MS	By MS/MS	By MS/MS
HLNLAENSSYMHVYR	EVLLDIKRHLNLAENS	SSYMHVYRELEQAIRG	R	H	L	Y	R	E	1	1	2	0	0	0	1	0	2	0	2	0	1	0	0	2	0	0	2	1	0	15	0	1832.86	sp|Q61644|PACN1_MOUSE;tr|A0A384DVB1|A0A384DVB1_MOUSE	sp|Q61644|PACN1_MOUSE	252	266	yes	no	3	0.0008623	72.815	By MS/MS	By MS/MS	By matching	By matching	By matching	By matching	By matching	By matching
HLPSSDSMSLK	EKAKALSKHLPSSDSM	SSDSMSLKVDVEALEN	K	H	L	L	K	V	0	0	0	1	0	0	0	0	1	0	2	1	1	0	1	4	0	0	0	0	0	11	0	1200.58	tr|E9Q740|E9Q740_MOUSE;tr|F8VQC1|F8VQC1_MOUSE	tr|E9Q740|E9Q740_MOUSE	444	454	yes	no	2	0.0085611	67.93	By MS/MS	By matching	By matching	By matching	By matching	By matching	By matching	By matching
HLQAQGVEVPSK	ARAEVTLRHLQAQGVE	QGVEVPSKDSLPKKRP	R	H	L	S	K	D	1	0	0	0	0	2	1	1	1	0	1	1	0	0	1	1	0	0	0	2	0	12	0	1291.69	sp|Q05D44|IF2P_MOUSE	sp|Q05D44|IF2P_MOUSE	424	435	yes	yes	2	0.031504	59.294	By MS/MS	By MS/MS	By matching	By matching	By matching	By matching	By matching	By matching
HLQDLMEGLTAK	LNTGILNKHLQDLMEG	LMEGLTAKVFRTYNAS	K	H	L	A	K	V	1	0	0	1	0	1	1	1	1	0	3	1	1	0	0	0	1	0	0	0	0	12	0	1354.69	sp|Q04750|TOP1_MOUSE;sp|Q8R4U6|TOP1M_MOUSE	sp|Q04750|TOP1_MOUSE	578	589	yes	no	2	0.034509	45.891	By MS/MS	By matching	By matching	By matching	By matching	By matching	By matching	By matching
HLTDAYFK	ISDVKIPKHLTDAYFK	HLTDAYFKKKQLRKPR	K	H	L	F	K	K	1	0	0	1	0	0	0	0	1	0	1	1	0	1	0	0	1	0	1	0	0	8	0	993.492	sp|P47911|RL6_MOUSE	sp|P47911|RL6_MOUSE	219	226	yes	yes	2	0.00093306	126.52	By MS/MS	By matching	By matching	By matching	By matching	By matching	By matching	By matching
HLVDEPQNLIK	STVFDKLKHLVDEPQN	DEPQNLIKQNCDQFEK	K	H	L	I	K	Q	0	0	1	1	0	1	1	0	1	1	2	1	0	0	1	0	0	0	0	1	0	11	0	1304.71	CON__P02769	CON__P02769	402	412	yes	yes	2;3	2.3776e-39	205.13	By MS/MS	By MS/MS	By MS/MS	By MS/MS	By MS/MS	By MS/MS	By MS/MS	By MS/MS
HMDPPPAPMQDR	TDKTVTYKHMDPPPAP	PPAPMQDRSPSPRHPD	K	H	M	D	R	S	1	1	0	2	0	1	0	0	1	0	0	0	2	0	4	0	0	0	0	0	0	12	0	1390.61	sp|P14873|MAP1B_MOUSE	sp|P14873|MAP1B_MOUSE	2193	2204	yes	yes	2;3	0.017527	42.976	By MS/MS	By MS/MS	By matching	By matching	By matching	By matching	By matching	By matching
HNLQDFINIK	WKNSNLDRHNLQDFIN	LQDFINIKLNSASILP	R	H	N	I	K	L	0	0	2	1	0	1	0	0	1	2	1	1	0	1	0	0	0	0	0	0	0	10	0	1240.66	sp|P14873|MAP1B_MOUSE	sp|P14873|MAP1B_MOUSE	204	213	yes	yes	2	2.2572e-24	185.96	By MS/MS	By MS/MS	By matching	By matching	By matching	By matching	By matching	By matching
HNNLDLVIIR	SLPGYKTRHNNLDLVI	NLDLVIIREQTEGEYS	R	H	N	I	R	E	0	1	2	1	0	0	0	0	1	2	2	0	0	0	0	0	0	0	0	1	0	10	0	1205.69	tr|Q91VA7|Q91VA7_MOUSE;tr|A0A668KL51|A0A668KL51_MOUSE	tr|Q91VA7|Q91VA7_MOUSE	154	163	yes	no	2	0.0067247	91.469	By matching	By matching	By matching	By matching	By matching	By MS/MS	By MS/MS	By MS/MS
HPEAEMAQNSVR	ALRHLTSRHPEAEMAQ	EMAQNSVRLNYGIPAI	R	H	P	V	R	L	2	1	1	0	0	1	2	0	1	0	0	0	1	0	1	1	0	0	0	1	0	12	0	1367.63	sp|Q02257|PLAK_MOUSE	sp|Q02257|PLAK_MOUSE	466	477	yes	yes	3	0.0043234	75.819	By matching	By matching	By MS/MS	By matching	By matching	By MS/MS	By matching	By matching
HPEYAVSVLLR	FLYEYSRRHPEYAVSV	YAVSVLLRLAKEYEAT	R	H	P	L	R	L	1	1	0	0	0	0	1	0	1	0	2	0	0	0	1	1	0	0	1	2	0	11	0	1282.7	CON__P02769	CON__P02769	361	371	yes	yes	2	0.0053833	89.561	By MS/MS	By matching	By matching	By matching	By matching	By matching	By matching	By matching
HPFAQAVGR	AVFETGARHPFAQAVG	PFAQAVGRNIANPTAM	R	H	P	G	R	N	2	1	0	0	0	1	0	1	1	0	0	0	0	1	1	0	0	0	0	1	0	9	0	981.514	tr|Q91VA7|Q91VA7_MOUSE;tr|A0A668KL51|A0A668KL51_MOUSE;tr|V9GXV0|V9GXV0_MOUSE	tr|Q91VA7|Q91VA7_MOUSE	308	316	yes	no	2	0.03195	71.877	By matching	By matching	By matching	By matching	By matching	By matching	By matching	By MS/MS
HQAQVDQYLGLVR	TLPVVYVKHQAQVDQY	DQYLGLVRTHINTVVA	K	H	Q	V	R	T	1	1	0	1	0	3	0	1	1	0	2	0	0	0	0	0	0	0	1	2	0	13	0	1525.8	tr|Q7M6W1|Q7M6W1_MOUSE;tr|A3QM89|A3QM89_MOUSE;sp|Q8K0T0|RTN1_MOUSE	tr|Q7M6W1|Q7M6W1_MOUSE	174	186	yes	no	2	4.7209e-05	111.66	By matching	By matching	By matching	By matching	By matching	By MS/MS	By MS/MS	By MS/MS
HQGLPQEVLNENLLR	________________	VLNENLLRFFVAPFPE	K	H	Q	L	R	F	0	1	2	0	0	2	2	1	1	0	4	0	0	0	1	0	0	0	0	1	0	15	0	1758.94	CON__P02662	CON__P02662	8	22	yes	yes	3	0.00083001	69.92	By matching	By matching	By matching	By MS/MS	By matching	By matching	By matching	By matching
HQGVMVGMGQK	PSIVGRPRHQGVMVGM	VMVGMGQKDSYVGDEA	R	H	Q	Q	K	D	0	0	0	0	0	2	0	3	1	0	0	1	2	0	0	0	0	0	0	2	0	11	0	1170.56	sp|P63260|ACTG_MOUSE;sp|P60710|ACTB_MOUSE;tr|E9Q5F4|E9Q5F4_MOUSE;tr|G3UZ07|G3UZ07_MOUSE;tr|G3UYG0|G3UYG0_MOUSE;tr|E9Q606|E9Q606_MOUSE;tr|E9Q2D1|E9Q2D1_MOUSE;sp|P68134|ACTS_MOUSE;sp|P68033|ACTC_MOUSE;sp|P63268|ACTH_MOUSE;sp|P62737|ACTA_MOUSE;tr|A0A1D5RM20|A0A1D5RM20_MOUSE;tr|D3Z2K3|D3Z2K3_MOUSE;tr|A0A494B9T3|A0A494B9T3_MOUSE;tr|D3YZY0|D3YZY0_MOUSE;sp|Q8BFZ3|ACTBL_MOUSE	sp|P63260|ACTG_MOUSE	40	50	no	no	2;3	0.011659	63.694	By matching	By matching	By matching	By matching	By matching	By MS/MS	By matching	By MS/MS
HQQLLEEK	ELEEMERKHQQLLEEK	HQQLLEEKNILAEQLQ	K	H	Q	E	K	N	0	0	0	0	0	2	2	0	1	0	2	1	0	0	0	0	0	0	0	0	0	8	0	1023.53	sp|Q61879|MYH10_MOUSE;tr|Q5SV64|Q5SV64_MOUSE;tr|Q3UH59|Q3UH59_MOUSE	sp|Q61879|MYH10_MOUSE	882	889	yes	no	2	0.036632	78.264	By matching	By matching	By matching	By matching	By matching	By matching	By matching	By MS/MS
HRDTGILDSIGR	ARHGFLPRHRDTGILD	GILDSIGRFFSGDRGA	R	H	R	G	R	F	0	2	0	2	0	0	0	2	1	2	1	0	0	0	0	1	1	0	0	0	0	12	1	1338.7	tr|A0A498WGS3|A0A498WGS3_MOUSE;sp|P04370|MBP_MOUSE	tr|A0A498WGS3|A0A498WGS3_MOUSE	31	42	yes	no	2;3	0.013341	98.902	By matching	By matching	By matching	By matching	By matching	By MS/MS	By matching	By MS/MS
HSGIGHGQASSAVR	LQSADSSRHSGIGHGQ	GQASSAVRDSGHRGYS	R	H	S	V	R	D	2	1	0	0	0	1	0	3	2	1	0	0	0	0	0	3	0	0	0	1	0	14	0	1362.68	CON__P20930	CON__P20930	2019	2032	yes	no	3	0.041271	38.3	By MS/MS	By matching	By matching	By matching	By matching	By matching	By matching	By matching
HSPGEITGPGGHFMTSDSSLTK	SALSGDRKHSPGEITG	TSDSSLTKSPESLSSP	K	H	S	T	K	S	0	0	0	1	0	0	1	4	2	1	1	1	1	1	2	4	3	0	0	0	0	22	0	2242.03	sp|Q9QYR6|MAP1A_MOUSE;tr|A2ARP8|A2ARP8_MOUSE	sp|Q9QYR6|MAP1A_MOUSE	1288	1309	yes	no	3	0.0096853	41.296	By matching	By MS/MS	By matching	By matching	By matching	By matching	By matching	By matching
HSPTEDDESAKAEADVHLK	NASGSASKHSPTEDDE	AEADVHLKEKRESVVS	K	H	S	L	K	E	3	0	0	3	0	0	3	0	2	0	1	2	0	0	1	2	1	0	0	1	0	19	1	2077.96	sp|P14873|MAP1B_MOUSE	sp|P14873|MAP1B_MOUSE	966	984	yes	yes	4	0.00034149	73.252	By matching	By MS/MS	By matching	By matching	By matching	By matching	By matching	By matching
HTFSGVASVESSSGEAFHVGK	HRAHYDLRHTFSGVAS	GEAFHVGKTPIVGQPS	R	H	T	G	K	T	2	0	0	0	0	0	2	3	2	0	0	1	0	2	0	5	1	0	0	3	0	21	0	2119	CON__P12763	CON__P12763	313	333	yes	yes	3;4	2.4823e-06	101.23	By MS/MS	By MS/MS	By matching	By matching	By matching	By MS/MS	By MS/MS	By matching
HTLNQIDSVK	KHLPRGYKHTLNQIDS	LNQIDSVKVWPRRPTG	K	H	T	V	K	V	0	0	1	1	0	1	0	0	1	1	1	1	0	0	0	1	1	0	0	1	0	10	0	1153.61	CON__P12763	CON__P12763	58	67	yes	yes	2	4.8167e-07	138.76	By MS/MS	By MS/MS	By MS/MS	By matching	By MS/MS	By MS/MS	By MS/MS	By MS/MS
HVMSVHASGDASHTAR	ETILVEERHVMSVHAS	GDASHTARDEVDAAES	R	H	V	A	R	D	3	1	0	1	0	0	0	1	3	0	0	0	1	0	0	3	1	0	0	2	0	16	0	1661.77	tr|A0A3B2WBE1|A0A3B2WBE1_MOUSE;tr|D0VYV6|D0VYV6_MOUSE;tr|A0A3B2WD96|A0A3B2WD96_MOUSE;tr|A0A286YDY4|A0A286YDY4_MOUSE;tr|A7YY80|A7YY80_MOUSE;sp|Q9WV92|E41L3_MOUSE;tr|A0A5F8MPR1|A0A5F8MPR1_MOUSE;tr|A0A286YD84|A0A286YD84_MOUSE;tr|A0A5F8MPE1|A0A5F8MPE1_MOUSE;tr|A0A286YCY1|A0A286YCY1_MOUSE;tr|A0A286YCT6|A0A286YCT6_MOUSE	tr|A0A3B2WBE1|A0A3B2WBE1_MOUSE	626	641	yes	no	4	0.012177	40.477	By MS/MS	By matching	By matching	By matching	By matching	By matching	By matching	By matching
HWSDMLANPR	NSTGAELRHWSDMLAN	SDMLANPRRPIAQWHT	R	H	W	P	R	R	1	1	1	1	0	0	0	0	1	0	1	0	1	0	1	1	0	1	0	0	0	10	0	1225.57	sp|P46096|SYT1_MOUSE;tr|A0A0R4J2C2|A0A0R4J2C2_MOUSE;sp|P46097|SYT2_MOUSE	sp|P46096|SYT1_MOUSE	389	398	no	no	2;3	1.669e-05	126.39	By MS/MS	By MS/MS	By matching	By matching	By matching	By matching	By matching	By matching
HYGPGWVSMANAGK	PDENFKLKHYGPGWVS	VSMANAGKDTNGSQFF	K	H	Y	G	K	D	2	0	1	0	0	0	0	3	1	0	0	1	1	0	1	1	0	1	1	1	0	14	0	1473.68	sp|P24369|PPIB_MOUSE	sp|P24369|PPIB_MOUSE	132	145	yes	yes	3	0.0022985	71.085	By matching	By MS/MS	By matching	By matching	By matching	By matching	By matching	By matching
IAAFADAAVDPIDFPLAPAYAVPK	LNVKPLARIAAFADAA	APAYAVPKVLKYAGLK	R	I	A	P	K	V	8	0	0	3	0	0	0	0	0	2	1	1	0	2	4	0	0	0	1	2	0	24	0	2442.28	sp|Q8QZT1|THIL_MOUSE	sp|Q8QZT1|THIL_MOUSE	309	332	yes	yes	2;3	8.5013e-18	136.49	By MS/MS	By matching	By matching	By matching	By matching	By matching	By matching	By matching
IAATILTSPDLR	NPPLNGARIAATILTS	ILTSPDLRKQWLQEVK	R	I	A	L	R	K	2	1	0	1	0	0	0	0	0	2	2	0	0	0	1	1	2	0	0	0	0	12	0	1269.73	sp|P05202|AATM_MOUSE	sp|P05202|AATM_MOUSE	326	337	yes	yes	2	0.025494	63.091	By matching	By matching	By matching	By MS/MS	By matching	By matching	By matching	By matching
IAEFAFEYAR	ITEEASKRIAEFAFEY	EFAFEYARNNHRSNVT	R	I	A	A	R	N	3	1	0	0	0	0	2	0	0	1	0	0	0	2	0	0	0	0	1	0	0	10	0	1215.59	sp|Q9D6R2|IDH3A_MOUSE;tr|A0A1L1STE6|A0A1L1STE6_MOUSE	sp|Q9D6R2|IDH3A_MOUSE	179	188	yes	no	2	0.027395	67.385	By matching	By matching	By matching	By matching	By matching	By matching	By matching	By matching
IAELEEER	INSMLQRKIAELEEER	IAELEEERSQGSTSNS	K	I	A	E	R	S	1	1	0	0	0	0	4	0	0	1	1	0	0	0	0	0	0	0	0	0	0	8	0	987.487	sp|P14873|MAP1B_MOUSE	sp|P14873|MAP1B_MOUSE	328	335	yes	yes	2	0.014186	98.582	By MS/MS	By matching	By matching	By matching	By matching	By matching	By matching	By matching
IALTDNSLIAR	YGKINKKRIALTDNSL	TDNSLIARSLGKFGII	R	I	A	A	R	S	2	1	1	1	0	0	0	0	0	2	2	0	0	0	0	1	1	0	0	0	0	11	0	1185.67	sp|P14148|RL7_MOUSE;tr|F6XI62|F6XI62_MOUSE	sp|P14148|RL7_MOUSE	189	199	yes	no	2	0.00035166	112.64	By MS/MS	By MS/MS	By matching	By matching	By MS/MS	By MS/MS	By MS/MS	By MS/MS
IAQLEEQLDNETK	SIAALEAKIAQLEEQL	EQLDNETKERQAASKQ	K	I	A	T	K	E	1	0	1	1	0	2	3	0	0	1	2	1	0	0	0	0	1	0	0	0	0	13	0	1529.76	sp|Q8VDD5|MYH9_MOUSE	sp|Q8VDD5|MYH9_MOUSE	1816	1828	yes	yes	2	5.8177e-05	110.25	By matching	By matching	By matching	By matching	By matching	By MS/MS	By MS/MS	By MS/MS
IASSFTIGLR	GHNPRRRRIASSFTIG	SSFTIGLRGLINLGNT	R	I	A	L	R	G	1	1	0	0	0	0	0	1	0	2	1	0	0	1	0	2	1	0	0	0	0	10	0	1063.6	sp|Q8CEG8|UBP27_MOUSE	sp|Q8CEG8|UBP27_MOUSE	69	78	yes	yes	3	0.0028001	86.136	By matching	By matching	By matching	By matching	By MS/MS	By matching	By matching	By matching
IATLASGLEVGK	GDRTVMGRIATLASGL	ASGLEVGKTPIAIEIE	R	I	A	G	K	T	2	0	0	0	0	0	1	2	0	1	2	1	0	0	0	1	1	0	0	1	0	12	0	1157.67	sp|Q6PIC6|AT1A3_MOUSE;tr|A0A0G2JGX4|A0A0G2JGX4_MOUSE;tr|Q8VCE0|Q8VCE0_MOUSE	sp|Q6PIC6|AT1A3_MOUSE	260	271	yes	no	2	5.2251e-08	131.17	By MS/MS	By MS/MS	By MS/MS	By matching	By MS/MS	By matching	By matching	By matching
IDASKNEEDEGHSNSSPR	SAEAEGAKIDASKNEE	GHSNSSPRHTEAAAAQ	K	I	D	P	R	H	1	1	2	2	0	0	3	1	1	1	0	1	0	0	1	4	0	0	0	0	0	18	1	1970.86	sp|Q60668|HNRPD_MOUSE	sp|Q60668|HNRPD_MOUSE	68	85	yes	yes	4	0.041205	29.58	By matching	By matching	By matching	By MS/MS	By matching	By matching	By matching	By matching
IDTIEIITDR	DYFEEYGKIDTIEIIT	TIEIITDRQSGKKRGF	K	I	D	D	R	Q	0	1	0	2	0	0	1	0	0	4	0	0	0	0	0	0	2	0	0	0	0	10	0	1187.64	sp|O88569|ROA2_MOUSE;tr|A0A0N4SUM2|A0A0N4SUM2_MOUSE	sp|O88569|ROA2_MOUSE	138	147	yes	no	2	1.1026e-06	133.89	By MS/MS	By MS/MS	By MS/MS	By matching	By MS/MS	By MS/MS	By MS/MS	By MS/MS
IEEELGSK	AKYNQILRIEEELGSK	IEEELGSKAKFAGRSF	R	I	E	S	K	A	0	0	0	0	0	0	3	1	0	1	1	1	0	0	0	1	0	0	0	0	0	8	0	903.455	sp|P17182|ENOA_MOUSE;tr|Q6PHC1|Q6PHC1_MOUSE	sp|P17182|ENOA_MOUSE	413	420	yes	no	2	0.0037642	115.7	By matching	By matching	By matching	By matching	By matching	By matching	By matching	By matching
IEEIEREIIK	YVVREEDKIEEIEREI	EIEREIIKQEENVDPD	K	I	E	I	K	Q	0	1	0	0	0	0	4	0	0	4	0	1	0	0	0	0	0	0	0	0	0	10	1	1270.71	tr|F7C528|F7C528_MOUSE;tr|E9Q614|E9Q614_MOUSE;tr|B1AR17|B1AR17_MOUSE	tr|F7C528|F7C528_MOUSE	1258	1267	yes	no	2	9.4775e-09	147.75	By matching	By matching	By MS/MS	By matching	By MS/MS	By MS/MS	By MS/MS	By matching
IEISELNR	GDSLKEIKIEISELNR	IEISELNRVIQRLQGE	K	I	E	N	R	V	0	1	1	0	0	0	2	0	0	2	1	0	0	0	0	1	0	0	0	0	0	8	0	972.524	CON__P35908;CON__P04264	CON__P35908	400	407	no	no	2	1.2718e-41	219.56	By MS/MS	By MS/MS	By MS/MS	By MS/MS	By MS/MS	By MS/MS	By MS/MS	By MS/MS
IETIEVMEDR	DYFEKYGKIETIEVME	TIEVMEDRQSGKKRGF	K	I	E	D	R	Q	0	1	0	1	0	0	3	0	0	2	0	0	1	0	0	0	1	0	0	1	0	10	0	1233.59	tr|A2AL12|A2AL12_MOUSE;sp|Q8BG05|ROA3_MOUSE	tr|A2AL12|A2AL12_MOUSE	152	161	yes	no	2	0.00052741	106.62	By MS/MS	By MS/MS	By MS/MS	By matching	By MS/MS	By MS/MS	By MS/MS	By MS/MS
IFVGGLNPEATEEK	MKKDPVKKIFVGGLNP	NPEATEEKIREYFGQF	K	I	F	E	K	I	1	0	1	0	0	0	3	2	0	1	1	1	0	1	1	0	1	0	0	1	0	14	0	1502.76	sp|Q99020|ROAA_MOUSE;tr|Q80XR6|Q80XR6_MOUSE;tr|Q20BD0|Q20BD0_MOUSE	sp|Q99020|ROAA_MOUSE	161	174	yes	no	2	0.0026432	83.877	By matching	By matching	By matching	By matching	By matching	By matching	By matching	By matching
IFVGGLSPDTPEEK	KTKEPVKKIFVGGLSP	SPDTPEEKIREYFGGF	K	I	F	E	K	I	0	0	0	1	0	0	2	2	0	1	1	1	0	1	2	1	1	0	0	1	0	14	0	1487.75	sp|Q60668|HNRPD_MOUSE;tr|E9Q5B6|E9Q5B6_MOUSE;tr|F6ZV59|F6ZV59_MOUSE;tr|G5E8G0|G5E8G0_MOUSE;tr|G3X9W0|G3X9W0_MOUSE;tr|F6SHF3|F6SHF3_MOUSE	sp|Q60668|HNRPD_MOUSE	184	197	yes	no	2	7.5591e-19	163.33	By MS/MS	By MS/MS	By MS/MS	By MS/MS	By MS/MS	By MS/MS	By MS/MS	By MS/MS
IGAEVYHNLK	SSFREAMRIGAEVYHN	AEVYHNLKNVIKEKYG	R	I	G	L	K	N	1	0	1	0	0	0	1	1	1	1	1	1	0	0	0	0	0	0	1	1	0	10	0	1142.61	sp|P17182|ENOA_MOUSE;tr|Q6PHC1|Q6PHC1_MOUSE;tr|B0QZL1|B0QZL1_MOUSE	sp|P17182|ENOA_MOUSE	184	193	yes	no	2;3	2.383e-24	185.6	By MS/MS	By MS/MS	By MS/MS	By matching	By MS/MS	By MS/MS	By MS/MS	By MS/MS
IGAGDYQPTEQDILR	YYLDSLDRIGAGDYQP	PTEQDILRTRVKTTGI	R	I	G	L	R	T	1	1	0	2	0	2	1	2	0	2	1	0	0	0	1	0	1	0	1	0	0	15	0	1674.82	sp|P18872|GNAO_MOUSE;tr|D3Z2M7|D3Z2M7_MOUSE	sp|P18872|GNAO_MOUSE	163	177	yes	no	2	3.1601e-08	123.72	By matching	By MS/MS	By MS/MS	By MS/MS	By matching	By MS/MS	By MS/MS	By MS/MS
IGEHTPSALAIMENANVLAR	AKWRCVLKIGEHTPSA	ENANVLARYASICQQ_	K	I	G	A	R	Y	4	1	2	0	0	0	2	1	1	2	2	0	1	0	1	1	1	0	0	1	0	20	0	2106.09	tr|D3Z510|D3Z510_MOUSE;tr|A0A0U1RPN8|A0A0U1RPN8_MOUSE;tr|D3YWI1|D3YWI1_MOUSE;sp|P05064|ALDOA_MOUSE;tr|A6ZI44|A6ZI44_MOUSE	tr|D3Z510|D3Z510_MOUSE	154	173	yes	no	3	0.001022	65.298	By matching	By matching	By MS/MS	By MS/MS	By matching	By matching	By matching	By matching
IGGIGTVPVGR	LPLQDVYKIGGIGTVP	IGTVPVGRVETGVLKP	K	I	G	G	R	V	0	1	0	0	0	0	0	4	0	2	0	0	0	0	1	0	1	0	0	2	0	11	0	1024.6	sp|P10126|EF1A1_MOUSE;sp|P62631|EF1A2_MOUSE	sp|P10126|EF1A1_MOUSE	256	266	no	no	2	0.0020894	99.343	By MS/MS	By MS/MS	By MS/MS	By matching	By MS/MS	By MS/MS	By matching	By MS/MS
IGLFGGAGVGK	APYAKGGKIGLFGGAG	FGGAGVGKTVLIMELI	K	I	G	G	K	T	1	0	0	0	0	0	0	5	0	1	1	1	0	1	0	0	0	0	0	1	0	11	0	974.555	sp|P56480|ATPB_MOUSE	sp|P56480|ATPB_MOUSE	202	212	yes	yes	2	0.013372	77.662	By matching	By matching	By matching	By matching	By matching	By MS/MS	By matching	By matching
IGQLEEQLEQEAK	TISALEAKIGQLEEQL	EQLEQEAKERAAANKL	K	I	G	A	K	E	1	0	0	0	0	3	4	1	0	1	2	1	0	0	0	0	0	0	0	0	0	13	0	1513.76	sp|Q61879|MYH10_MOUSE;tr|Q5SV64|Q5SV64_MOUSE;tr|Q3UH59|Q3UH59_MOUSE	sp|Q61879|MYH10_MOUSE	1823	1835	yes	no	2	1.0441e-09	138.55	By matching	By matching	By matching	By matching	By matching	By MS/MS	By MS/MS	By MS/MS
IGSTTNPFLDIPHDPNAAVYK	THPKTISRIGSTTNPF	DPNAAVYKSGFLARKI	R	I	G	Y	K	S	2	0	2	2	0	0	0	1	1	2	1	1	0	1	3	1	2	0	1	1	0	21	0	2269.14	tr|E9PUC5|E9PUC5_MOUSE;tr|Q8C0E9|Q8C0E9_MOUSE;tr|F6Z9E6|F6Z9E6_MOUSE;tr|A0A1D5RLK2|A0A1D5RLK2_MOUSE;sp|Q2PFD7|PSD3_MOUSE;tr|A0A1D5RMH7|A0A1D5RMH7_MOUSE	tr|E9PUC5|E9PUC5_MOUSE	96	116	yes	no	3	0.0015287	55.267	By MS/MS	By MS/MS	By matching	By matching	By matching	By matching	By matching	By matching
IHFPLATYAPVISAEK	TNLVPYPRIHFPLATY	APVISAEKAYHEQLSV	R	I	H	E	K	A	3	0	0	0	0	0	1	0	1	2	1	1	0	1	2	1	1	0	1	1	0	16	0	1755.96	sp|P68368|TBA4A_MOUSE;tr|A0A0A0MQA5|A0A0A0MQA5_MOUSE;sp|P05213|TBA1B_MOUSE;sp|P68369|TBA1A_MOUSE;sp|P05214|TBA3_MOUSE	sp|P05213|TBA1B_MOUSE	265	280	no	no	2;3	1.9733e-12	136.33	By MS/MS	By MS/MS	By MS/MS	By MS/MS	By MS/MS	By MS/MS	By MS/MS	By MS/MS
IHMGNCAENTAK	GLTDVYNKIHMGNCAE	NCAENTAKKMNISRQE	K	I	H	A	K	K	2	0	2	0	1	0	1	1	1	1	0	1	1	0	0	0	1	0	0	0	0	12	0	1333.56	sp|Q8QZT1|THIL_MOUSE	sp|Q8QZT1|THIL_MOUSE	188	199	yes	yes	2	0.022525	51.359	By matching	By MS/MS	By matching	By matching	By matching	By matching	By matching	By matching
IHPMAYQLQLQAASNFK	VPRLYGFKIHPMAYQL	LQAASNFKSPVKTIR_	K	I	H	F	K	S	3	0	1	0	0	3	0	0	1	1	2	1	1	1	1	1	0	0	1	0	0	17	0	1959	tr|G3UXG7|G3UXG7_MOUSE;sp|P67871|CSK2B_MOUSE	tr|G3UXG7|G3UXG7_MOUSE	141	157	yes	no	3	0.01245	48.216	By MS/MS	By matching	By matching	By matching	By matching	By matching	By matching	By matching
IIAATIENAQPILQIDNAR	TIEDLRNKIIAATIEN	ILQIDNARLAADDFRT	K	I	I	A	R	L	4	1	2	1	0	2	1	0	0	5	1	0	0	0	1	0	1	0	0	0	0	19	0	2063.14	CON__P08779	CON__P08779	178	196	yes	yes	2;3	2.193e-47	194.1	By MS/MS	By MS/MS	By MS/MS	By MS/MS	By MS/MS	By MS/MS	By MS/MS	By MS/MS
IIAIKDLEVVAR	IACLICGKIIAIKDLE	KDLEVVARQLGMYMIT	K	I	I	A	R	Q	2	1	0	1	0	0	1	0	0	3	1	1	0	0	0	0	0	0	0	2	0	12	1	1338.82	sp|P43006|EAA2_MOUSE;tr|A2APL5|A2APL5_MOUSE;tr|F7CAM6|F7CAM6_MOUSE	sp|P43006|EAA2_MOUSE	299	310	yes	no	2	0.014149	98.407	By matching	By matching	By matching	By matching	By matching	By MS/MS	By matching	By matching
IIHEDGFSGEDVK	STIVKQMKIIHEDGFS	GFSGEDVKQYKPVVYS	K	I	I	V	K	Q	0	0	0	2	0	0	2	2	1	2	0	1	0	1	0	1	0	0	0	1	0	13	0	1444.68	sp|P18872|GNAO_MOUSE;tr|D3Z2M7|D3Z2M7_MOUSE;tr|F7BLT7|F7BLT7_MOUSE	sp|P18872|GNAO_MOUSE	55	67	yes	no	2;3	0.013195	67.118	By matching	By matching	By matching	By matching	By matching	By MS/MS	By matching	By MS/MS
IINEPTAAAIAYGLDK	IAGLNVLRIINEPTAA	AIAYGLDKKVGAERNV	R	I	I	D	K	K	4	0	1	1	0	0	1	1	0	3	1	1	0	0	1	0	1	0	1	0	0	16	0	1658.89	sp|P63017|HSP7C_MOUSE;tr|Q504P4|Q504P4_MOUSE;sp|P17156|HSP72_MOUSE;sp|P16627|HS71L_MOUSE;sp|P20029|BIP_MOUSE	sp|P63017|HSP7C_MOUSE	172	187	yes	no	2	0.01283	56.121	By MS/MS	By matching	By matching	By matching	By matching	By matching	By matching	By matching
IINEPTAAAIAYGLDKK	IAGLNVLRIINEPTAA	IAYGLDKKVGAERNVL	R	I	I	K	K	V	4	0	1	1	0	0	1	1	0	3	1	2	0	0	1	0	1	0	1	0	0	17	1	1786.98	sp|P63017|HSP7C_MOUSE;tr|Q504P4|Q504P4_MOUSE;sp|P17156|HSP72_MOUSE	sp|P63017|HSP7C_MOUSE	172	188	yes	no	3	0.022578	59.884	By matching	By matching	By matching	By matching	By matching	By MS/MS	By matching	By MS/MS
IITHPNFNGNTLDNDIMLIK	EQFINAAKIITHPNFN	DNDIMLIKLSSPATLN	K	I	I	I	K	L	0	0	4	2	0	0	0	1	1	4	2	1	1	1	1	0	2	0	0	0	0	20	0	2282.17	CON__P00761	CON__P00761	78	97	yes	yes	2;3	2.8195e-11	126.07	By MS/MS	By MS/MS	By MS/MS	By MS/MS	By MS/MS	By MS/MS	By MS/MS	By MS/MS
IITHPNFNGNTLDNDIMLIKLSSPATLNSR	EQFINAAKIITHPNFN	SPATLNSRVATVSLPR	K	I	I	S	R	V	1	1	5	2	0	0	0	1	1	4	4	1	1	1	2	3	3	0	0	0	0	30	1	3308.72	CON__P00761	CON__P00761	78	107	yes	yes	4	8.4251e-05	43.206	By matching	By matching	By matching	By matching	By matching	By matching	By matching	By MS/MS
IITITGTQDQIQNAQYLLQNSVK	PLEGSEDRIITITGTQ	YLLQNSVKQYADVEGF	R	I	I	V	K	Q	1	0	2	1	0	5	0	1	0	4	2	1	0	0	0	1	3	0	1	1	0	23	0	2588.38	tr|B2M1R6|B2M1R6_MOUSE;sp|P61979|HNRPK_MOUSE;tr|H3BLL4|H3BLL4_MOUSE	tr|B2M1R6|B2M1R6_MOUSE	410	432	yes	no	3	0.0027373	47.75	By matching	By matching	By matching	By matching	By matching	By matching	By MS/MS	By matching
IKEWYEK	SNYELEGKIKEWYEKH	KIKEWYEKHGNSHQGE	K	I	K	E	K	H	0	0	0	0	0	0	2	0	0	1	0	2	0	0	0	0	0	1	1	0	0	7	1	994.512	CON__P13645;tr|A2A513|A2A513_MOUSE;sp|P02535|K1C10_MOUSE;CON__P02535-1	CON__P13645	178	184	yes	no	2	3.6091e-12	170.3	By matching	By matching	By matching	By matching	By matching	By MS/MS	By matching	By matching
IKFEMEQNLR	RMTLDDFRIKFEMEQN	FEMEQNLRQGVDADIN	R	I	K	L	R	Q	0	1	1	0	0	1	2	0	0	1	1	1	1	1	0	0	0	0	0	0	0	10	1	1306.67	CON__P35527	CON__P35527	241	250	yes	yes	2;3	2.1488e-09	152.54	By MS/MS	By MS/MS	By MS/MS	By matching	By MS/MS	By MS/MS	By MS/MS	By MS/MS
ILGADTSVDLEETGR	MSSILEERILGADTSV	VDLEETGRVLSIGDGI	R	I	L	G	R	V	1	1	0	2	0	0	2	2	0	1	2	0	0	0	0	1	2	0	0	1	0	15	0	1574.78	sp|Q03265|ATPA_MOUSE;tr|D3Z6F5|D3Z6F5_MOUSE;tr|D6RJ16|D6RJ16_MOUSE	sp|Q03265|ATPA_MOUSE	59	73	yes	no	2	1.6034e-43	204.17	By MS/MS	By MS/MS	By MS/MS	By MS/MS	By MS/MS	By MS/MS	By MS/MS	By MS/MS
ILGPQGNTIK	PKFNFVGKILGPQGNT	GPQGNTIKRLQEETGA	K	I	L	I	K	R	0	0	1	0	0	1	0	2	0	2	1	1	0	0	1	0	1	0	0	0	0	10	0	1039.6	sp|Q60749|KHDR1_MOUSE	sp|Q60749|KHDR1_MOUSE	176	185	yes	yes	2	0.017372	76.228	By matching	By MS/MS	By matching	By matching	By matching	By matching	By matching	By matching
ILIEDSDQNLK	QLCVQKLRILIEDSDQ	EDSDQNLKYLGLLAMS	R	I	L	L	K	Y	0	0	1	2	0	1	1	0	0	2	2	1	0	0	0	1	0	0	0	0	0	11	0	1286.67	sp|O54774|AP3D1_MOUSE	sp|O54774|AP3D1_MOUSE	310	320	yes	yes	2	0.010048	81.625	By MS/MS	By MS/MS	By matching	By matching	By matching	By matching	By matching	By matching
ILIGNSPPLGR				I	L	G	R		0	1	1	0	0	0	0	2	0	2	2	0	0	0	2	1	0	0	0	0	0	11	0	1135.67		REV__tr|Q91XX0|Q91XX0_MOUSE			yes	yes	3	0.0083145	66.056	By matching	By matching	By matching	By matching	By matching	By MS/MS	By matching	By matching
ILLENLGEASSQPSPTQYAQEAAR	DDLTVLMKILLENLGE	QYAQEAARVKRDTRSG	K	I	L	A	R	V	4	1	1	0	0	3	3	1	0	1	3	0	0	0	2	3	1	0	1	0	0	24	0	2572.28	sp|Q8BX70|VP13C_MOUSE	sp|Q8BX70|VP13C_MOUSE	1878	1901	yes	yes	3	0.02708	28.983	By matching	By matching	By matching	By MS/MS	By matching	By matching	By matching	By matching
ILMVGLDAAGK	LFGKKEMRILMVGLDA	VGLDAAGKTTILYKLK	R	I	L	G	K	T	2	0	0	1	0	0	0	2	0	1	2	1	1	0	0	0	0	0	0	1	0	11	0	1086.61	sp|Q8BSL7|ARF2_MOUSE;sp|P84078|ARF1_MOUSE;sp|P61205|ARF3_MOUSE;tr|D3YV25|D3YV25_MOUSE;tr|E9Q2C2|E9Q2C2_MOUSE;sp|P84084|ARF5_MOUSE;sp|P61750|ARF4_MOUSE	sp|Q8BSL7|ARF2_MOUSE	20	30	yes	no	2	0.0011818	94.465	By matching	By matching	By matching	By matching	By matching	By MS/MS	By MS/MS	By MS/MS
ILNEMRDQYEQMAEK	APGVDLSRILNEMRDQ	QYEQMAEKNRRDAETW	R	I	L	E	K	N	1	1	1	1	0	2	3	0	0	1	1	1	2	0	0	0	0	0	1	0	0	15	1	1896.87	CON__P08779;sp|Q9Z2K1|K1C16_MOUSE;CON__Q9Z2K1;CON__Q3ZAW8	CON__P08779	285	299	yes	no	3	0.0023333	58.268	By MS/MS	By MS/MS	By matching	By matching	By matching	By matching	By MS/MS	By matching
ILPLDGLQAGYR	NNKLIGQRILPLDGLQ	DGLQAGYRHISLRNEG	R	I	L	Y	R	H	1	1	0	1	0	1	0	2	0	1	3	0	0	0	1	0	0	0	1	0	0	12	0	1314.73	tr|V9GXQ9|V9GXQ9_MOUSE;tr|Q91UZ1|Q91UZ1_MOUSE;tr|A2AT91|A2AT91_MOUSE	tr|V9GXQ9|V9GXQ9_MOUSE	786	797	yes	no	2	9.0291e-05	114.71	By MS/MS	By MS/MS	By matching	By matching	By matching	By matching	By matching	By matching
ILTATVDNANILLQIDNAR	TIEELQNKILTATVDN	LLQIDNARLAADDFRT	K	I	L	A	R	L	3	1	3	2	0	1	0	0	0	3	3	0	0	0	0	0	2	0	0	1	0	19	0	2067.13	CON__Q04695	CON__Q04695	145	163	yes	yes	2	6.2567e-08	98.175	By MS/MS	By MS/MS	By matching	By matching	By matching	By matching	By matching	By matching
ILTATVDNANVLLQIDNAR	TIEDLRNKILTATVDN	LLQIDNARLAADDFRT	K	I	L	A	R	L	3	1	3	2	0	1	0	0	0	2	3	0	0	0	0	0	2	0	0	2	0	19	0	2053.12	CON__P02533	CON__P02533	176	194	yes	yes	2;3	1.0151e-47	199.91	By MS/MS	By MS/MS	By MS/MS	By MS/MS	By MS/MS	By MS/MS	By MS/MS	By MS/MS
ILTFDQLALESPK	RILKAGGKILTFDQLA	QLALESPKGRGTVLLS	K	I	L	P	K	G	1	0	0	1	0	1	1	0	0	1	3	1	0	1	1	1	1	0	0	0	0	13	0	1473.81	tr|A0A1B0GQU8|A0A1B0GQU8_MOUSE;sp|P35980|RL18_MOUSE;tr|A0A1B0GSF7|A0A1B0GSF7_MOUSE;tr|A0A1B0GSS8|A0A1B0GSS8_MOUSE	tr|A0A1B0GQU8|A0A1B0GQU8_MOUSE	91	103	yes	no	2	3.1468e-17	159	By MS/MS	By MS/MS	By MS/MS	By MS/MS	By matching	By MS/MS	By MS/MS	By MS/MS
ILVAGDTMDSVK	AFAGEIPKILVAGDTM	GDTMDSVKQSAALCLL	K	I	L	V	K	Q	1	0	0	2	0	0	0	1	0	1	1	1	1	0	0	1	1	0	0	2	0	12	0	1247.64	sp|P17427|AP2A2_MOUSE	sp|P17427|AP2A2_MOUSE	154	165	yes	yes	2	0.0065413	68.515	By MS/MS	By MS/MS	By matching	By matching	By matching	By matching	By matching	By matching
ILVDQVTGVSR	YGRIITSRILVDQVTG	DQVTGVSRGVGFIRFD	R	I	L	S	R	G	0	1	0	1	0	1	0	1	0	1	1	0	0	0	0	1	1	0	0	3	0	11	0	1185.67	sp|Q61701|ELAV4_MOUSE	sp|Q61701|ELAV4_MOUSE	168	178	yes	yes	2	0.00019283	107.09	By matching	By matching	By matching	By matching	By matching	By MS/MS	By MS/MS	By MS/MS
IMDPNIVGNEHYDVAR	DPLDSTSRIMDPNIVG	NEHYDVARGVQKILQD	R	I	M	A	R	G	1	1	2	2	0	0	1	1	1	2	0	0	1	0	1	0	0	0	1	2	0	16	0	1841.87	sp|P56480|ATPB_MOUSE	sp|P56480|ATPB_MOUSE	407	422	yes	yes	3	0.00037109	85.006	By MS/MS	By matching	By MS/MS	By MS/MS	By MS/MS	By MS/MS	By MS/MS	By MS/MS
IMGIPEDEQMGLLR	QETMEAMRIMGIPEDE	DEQMGLLRVISGVLQL	R	I	M	L	R	V	0	1	0	1	0	1	2	2	0	2	2	0	2	0	1	0	0	0	0	0	0	14	0	1600.8	sp|Q8VDD5|MYH9_MOUSE	sp|Q8VDD5|MYH9_MOUSE	328	341	yes	yes	2	0.0013614	67.997	By matching	By matching	By matching	By matching	By matching	By matching	By MS/MS	By matching
IMNTFSVMPSPK	IREEYPDRIMNTFSVM	FSVMPSPKVSDTVVEP	R	I	M	P	K	V	0	0	1	0	0	0	0	0	0	1	0	1	2	1	2	2	1	0	0	1	0	12	0	1350.67	sp|Q7TMM9|TBB2A_MOUSE;sp|Q9CWF2|TBB2B_MOUSE;sp|Q922F4|TBB6_MOUSE	sp|Q7TMM9|TBB2A_MOUSE	163	174	no	no	2	1.351e-06	122.46	By MS/MS	By MS/MS	By MS/MS	By matching	By MS/MS	By MS/MS	By matching	By MS/MS
IMNTFSVVPSPK	IREEYPDRIMNTFSVV	FSVVPSPKVSDTVVEP	R	I	M	P	K	V	0	0	1	0	0	0	0	0	0	1	0	1	1	1	2	2	1	0	0	2	0	12	0	1318.7	sp|P68372|TBB4B_MOUSE;sp|P99024|TBB5_MOUSE;sp|Q9D6F9|TBB4A_MOUSE;sp|Q9ERD7|TBB3_MOUSE	sp|P68372|TBB4B_MOUSE	163	174	no	no	2	9.5673e-09	130.15	By MS/MS	By MS/MS	By MS/MS	By MS/MS	By MS/MS	By MS/MS	By MS/MS	By MS/MS
IMNVIGEPIDER	VGPETLGRIMNVIGEP	IGEPIDERGPIKTKQF	R	I	M	E	R	G	0	1	1	1	0	0	2	1	0	3	0	0	1	0	1	0	0	0	0	1	0	12	0	1384.7	sp|P56480|ATPB_MOUSE	sp|P56480|ATPB_MOUSE	144	155	yes	yes	2	8.582e-05	109.6	By matching	By matching	By MS/MS	By MS/MS	By MS/MS	By MS/MS	By MS/MS	By MS/MS
INQTVEILK	KLLSAEERINQTVEIL	NQTVEILKHTVDIEEK	R	I	N	L	K	H	0	0	1	0	0	1	1	0	0	2	1	1	0	0	0	0	1	0	0	1	0	9	0	1056.62	tr|A0A338P6R8|A0A338P6R8_MOUSE;sp|Q9Z2Q6|SEPT5_MOUSE;tr|A0A338P769|A0A338P769_MOUSE;tr|B7ZNM7|B7ZNM7_MOUSE;tr|A0A338P755|A0A338P755_MOUSE;tr|A0A338P729|A0A338P729_MOUSE	tr|A0A338P6R8|A0A338P6R8_MOUSE	91	99	yes	no	2	0.01584	82.831	By matching	By matching	By matching	By matching	By matching	By matching	By matching	By MS/MS
INVYYNEAAGNK	DSDLQLERINVYYNEA	YNEAAGNKYVPRAILV	R	I	N	N	K	Y	2	0	3	0	0	0	1	1	0	1	0	1	0	0	0	0	0	0	2	1	0	12	0	1354.65	sp|Q7TMM9|TBB2A_MOUSE	sp|Q7TMM9|TBB2A_MOUSE	47	58	yes	yes	2	7.0858e-35	196.02	By MS/MS	By MS/MS	By MS/MS	By matching	By MS/MS	By MS/MS	By MS/MS	By MS/MS
INVYYNEATGGK	DSDLQLERINVYYNEA	YNEATGGKYVPRAVLV	R	I	N	G	K	Y	1	0	2	0	0	0	1	2	0	1	0	1	0	0	0	0	1	0	2	1	0	12	0	1327.64	sp|P68372|TBB4B_MOUSE	sp|P68372|TBB4B_MOUSE	47	58	yes	yes	2	1.5844e-27	182.25	By matching	By matching	By MS/MS	By matching	By MS/MS	By MS/MS	By MS/MS	By MS/MS
INVYYNEATGGNYVPR	DSDLQLERINVYYNEA	TGGNYVPRAVLVDLEP	R	I	N	P	R	A	1	1	3	0	0	0	1	2	0	1	0	0	0	0	1	0	1	0	3	2	0	16	0	1828.87	sp|Q9D6F9|TBB4A_MOUSE	sp|Q9D6F9|TBB4A_MOUSE	47	62	yes	yes	2;3	3.4289e-28	176.42	By MS/MS	By MS/MS	By MS/MS	By MS/MS	By MS/MS	By MS/MS	By MS/MS	By MS/MS
INVYYNEATGNK	DSDLQLERINVYYNEA	YNEATGNKYVPRAILV	R	I	N	N	K	Y	1	0	3	0	0	0	1	1	0	1	0	1	0	0	0	0	1	0	2	1	0	12	0	1384.66	sp|Q9CWF2|TBB2B_MOUSE	sp|Q9CWF2|TBB2B_MOUSE	47	58	yes	yes	2	0.0016274	98	By matching	By matching	By matching	By matching	By matching	By matching	By matching	By matching
IPGMLIIDTPGHESFSNLR	NFDRENVRIPGMLIID	HESFSNLRNRGSSLCD	R	I	P	L	R	N	0	1	1	1	0	0	1	2	1	3	2	0	1	1	2	2	1	0	0	0	0	19	0	2096.07	sp|Q05D44|IF2P_MOUSE	sp|Q05D44|IF2P_MOUSE	691	709	yes	yes	3	0.0012163	64.454	By MS/MS	By MS/MS	By matching	By matching	By matching	By matching	By matching	By matching
IPIHNEDITYDELVLMMQR	QLGEDIRRIPIHNEDI	ELVLMMQRVFRGKLLS	R	I	P	Q	R	V	0	1	1	2	0	1	2	0	1	3	2	0	2	0	1	0	1	0	1	1	0	19	0	2329.14	tr|Q9Z1A1|Q9Z1A1_MOUSE;tr|B8JJG7|B8JJG7_MOUSE;tr|B8JJG8|B8JJG8_MOUSE;tr|B8JJG9|B8JJG9_MOUSE	tr|Q9Z1A1|Q9Z1A1_MOUSE	24	42	yes	no	3	0.00019716	75.376	By matching	By matching	By matching	By matching	By matching	By MS/MS	By MS/MS	By matching
IPSAVGYQPTLATDMGTMQER	EVSALLGRIPSAVGYQ	DMGTMQERITTTKKGS	R	I	P	E	R	I	2	1	0	1	0	2	1	2	0	1	1	0	2	0	2	1	3	0	1	1	0	21	0	2265.08	sp|P56480|ATPB_MOUSE	sp|P56480|ATPB_MOUSE	325	345	yes	yes	2;3	7.4269e-05	84.113	By matching	By matching	By MS/MS	By MS/MS	By MS/MS	By MS/MS	By MS/MS	By MS/MS
IPVGPETLGR	LDSGAPIKIPVGPETL	VGPETLGRIMNVIGEP	K	I	P	G	R	I	0	1	0	0	0	0	1	2	0	1	1	0	0	0	2	0	1	0	0	1	0	10	0	1037.59	sp|P56480|ATPB_MOUSE	sp|P56480|ATPB_MOUSE	134	143	yes	yes	2	0.019889	73.885	By matching	By matching	By matching	By matching	By matching	By MS/MS	By matching	By matching
IPVIIER	IREQHPTKIPVIIERY	KIPVIIERYKGEKQLP	K	I	P	E	R	Y	0	1	0	0	0	0	1	0	0	3	0	0	0	0	1	0	0	0	0	1	0	7	0	838.528	sp|Q9CQV6|MLP3B_MOUSE	sp|Q9CQV6|MLP3B_MOUSE	31	37	no	no	2	0.037352	97.602	By matching	By MS/MS	By matching	By matching	By matching	By matching	By matching	By matching
IQDWYDKK	ANNDLENKIQDWYDKK	IQDWYDKKGPAAIQKN	K	I	Q	K	K	G	0	0	0	2	0	1	0	0	0	1	0	2	0	0	0	0	0	1	1	0	0	8	1	1094.54	CON__P35527	CON__P35527	185	192	yes	yes	2	0.0076895	113.71	By MS/MS	By MS/MS	By MS/MS	By matching	By matching	By matching	By MS/MS	By MS/MS
IQEAGTEVVK	QLATLTGRIQEAGTEV	EAGTEVVKAKAGAGSA	R	I	Q	V	K	A	1	0	0	0	0	1	2	1	0	1	0	1	0	0	0	0	1	0	0	2	0	10	0	1072.58	sp|P08249|MDHM_MOUSE	sp|P08249|MDHM_MOUSE	230	239	yes	yes	2	0.013099	80.24	By matching	By matching	By matching	By MS/MS	By MS/MS	By MS/MS	By matching	By MS/MS
IQMSNLMNQAR	KQIEQQKKIQMSNLMN	SNLMNQARLKVLRARD	K	I	Q	A	R	L	1	1	2	0	0	2	0	0	0	1	1	0	2	0	0	1	0	0	0	0	0	11	0	1304.63	sp|P50518|VATE1_MOUSE;tr|A0A0N4SWA3|A0A0N4SWA3_MOUSE;tr|A0A0N4SW34|A0A0N4SW34_MOUSE;tr|A0A0N4SW07|A0A0N4SW07_MOUSE	sp|P50518|VATE1_MOUSE	70	80	yes	no	2	0.0025931	77.288	By matching	By matching	By MS/MS	By matching	By matching	By MS/MS	By MS/MS	By matching
IQTQPGYANTLR	PMEAAKVRIQTQPGYA	PGYANTLREAVPKMYK	R	I	Q	L	R	E	1	1	1	0	0	2	0	1	0	1	1	0	0	0	1	0	2	0	1	0	0	12	0	1360.71	sp|Q8VEM8|MPCP_MOUSE;tr|G5E902|G5E902_MOUSE	sp|Q8VEM8|MPCP_MOUSE	185	196	yes	no	2	8.2194e-17	166.62	By matching	By matching	By MS/MS	By matching	By matching	By MS/MS	By matching	By MS/MS
IRLENEIQTYR	YQQLLDIKIRLENEIQ	ENEIQTYRSLLEGEGS	K	I	R	Y	R	S	0	2	1	0	0	1	2	0	0	2	1	0	0	0	0	0	1	0	1	0	0	11	1	1433.76	CON__P13645	CON__P13645	440	450	yes	yes	2;3	9.7553e-40	216.84	By MS/MS	By MS/MS	By MS/MS	By MS/MS	By MS/MS	By MS/MS	By MS/MS	By MS/MS
ISEQFTAMFR	AIQELFKRISEQFTAM	EQFTAMFRRKAFLHWY	R	I	S	F	R	R	1	1	0	0	0	1	1	0	0	1	0	0	1	2	0	1	1	0	0	0	0	10	0	1228.59	sp|Q7TMM9|TBB2A_MOUSE;sp|Q9CWF2|TBB2B_MOUSE;sp|P68372|TBB4B_MOUSE;sp|P99024|TBB5_MOUSE;sp|Q9D6F9|TBB4A_MOUSE;sp|Q9ERD7|TBB3_MOUSE	sp|P68372|TBB4B_MOUSE	381	390	no	no	2	4.3922e-14	161.19	By MS/MS	By MS/MS	By matching	By MS/MS	By MS/MS	By MS/MS	By matching	By MS/MS
ISEQTYQLSR	SKPERKERISEQTYQL	EQTYQLSRWTPIIKDI	R	I	S	S	R	W	0	1	0	0	0	2	1	0	0	1	1	0	0	0	0	2	1	0	1	0	0	10	0	1223.61	sp|O08599|STXB1_MOUSE	sp|O08599|STXB1_MOUSE	468	477	yes	yes	2	9.9279e-07	134.75	By matching	By matching	By MS/MS	By MS/MS	By MS/MS	By MS/MS	By matching	By MS/MS
ISGLIYEETR	ARRGGVKRISGLIYEE	GLIYEETRGVLKVFLE	R	I	S	T	R	G	0	1	0	0	0	0	2	1	0	2	1	0	0	0	0	1	1	0	1	0	0	10	0	1179.61	sp|P62806|H4_MOUSE	sp|P62806|H4_MOUSE	47	56	yes	yes	2	0.0091633	85.813	By MS/MS	By matching	By matching	By matching	By matching	By matching	By MS/MS	By matching
ISIGGGSCAISGGYGSR	YGLGGSKRISIGGGSC	ISGGYGSRAGGSYGFG	R	I	S	S	R	A	1	1	0	0	1	0	0	6	0	3	0	0	0	0	0	4	0	0	1	0	0	17	0	1586.72	CON__P02538;CON__P04259;CON__P48668	CON__P02538	70	86	no	no	2	0.0035914	65.105	By MS/MS	By MS/MS	By matching	By matching	By matching	By matching	By matching	By MS/MS
ISISTSGGSFR	YNLGGSKRISISTSGG	STSGGSFRNRFGAGAG	R	I	S	F	R	N	0	1	0	0	0	0	0	2	0	2	0	0	0	1	0	4	1	0	0	0	0	11	0	1110.57	CON__P13647	CON__P13647	74	84	yes	yes	2	0.0077574	85.522	By MS/MS	By MS/MS	By MS/MS	By matching	By matching	By MS/MS	By MS/MS	By matching
ISNSSEFSAK	SHRSKSMKISNSSEFS	NSSEFSAKESKALYNS	K	I	S	A	K	E	1	0	1	0	0	0	1	0	0	1	0	1	0	1	0	4	0	0	0	0	0	10	0	1068.51	tr|E9PUC5|E9PUC5_MOUSE;tr|Q8C0E9|Q8C0E9_MOUSE	tr|E9PUC5|E9PUC5_MOUSE	41	50	yes	no	2	0.016127	77.387	By MS/MS	By MS/MS	By matching	By matching	By matching	By matching	By matching	By matching
ISSVLAGGSCR	GIGGGSSRISSVLAGG	VLAGGSCRAPSTYGGG	R	I	S	C	R	A	1	1	0	0	1	0	0	2	0	1	1	0	0	0	0	3	0	0	0	1	0	11	0	1094.52	CON__P08779;CON__P02533	CON__P08779	31	41	no	no	2	8.8585e-06	128.08	By MS/MS	By MS/MS	By matching	By matching	By MS/MS	By MS/MS	By MS/MS	By MS/MS
ISVYYNEASSHK	DSDLQLERISVYYNEA	YNEASSHKYVPRAILV	R	I	S	H	K	Y	1	0	1	0	0	0	1	0	1	1	0	1	0	0	0	3	0	0	2	1	0	12	0	1396.66	sp|Q9ERD7|TBB3_MOUSE;tr|A0A1D5RM76|A0A1D5RM76_MOUSE	sp|Q9ERD7|TBB3_MOUSE	47	58	yes	no	2;3	1.8988e-06	128.08	By matching	By matching	By matching	By MS/MS	By matching	By MS/MS	By MS/MS	By MS/MS
ISVYYNEATGGK	DSDLQLDRISVYYNEA	YNEATGGKYVPRAILV	R	I	S	G	K	Y	1	0	1	0	0	0	1	2	0	1	0	1	0	0	0	1	1	0	2	1	0	12	0	1300.63	sp|P99024|TBB5_MOUSE	sp|P99024|TBB5_MOUSE	47	58	yes	yes	2	0.00025487	108.72	By matching	By matching	By matching	By matching	By matching	By MS/MS	By MS/MS	By MS/MS
ITQYLDAGGIPR	SACIAYIRITQYLDAG	LDAGGIPRTAQSEETR	R	I	T	P	R	T	1	1	0	1	0	1	0	2	0	2	1	0	0	0	1	0	1	0	1	0	0	12	0	1302.69	sp|P11798|KCC2A_MOUSE;tr|F8WIS9|F8WIS9_MOUSE;tr|F8WHB5|F8WHB5_MOUSE	sp|P11798|KCC2A_MOUSE	434	445	yes	no	2	0.0019029	96.464	By matching	By matching	By matching	By matching	By matching	By matching	By matching	By MS/MS
ITSFPESESYSYETSTK	YSYETTEKITSFPESE	YSYETSTKTTRSPDTS	K	I	T	T	K	T	0	0	0	0	0	0	3	0	0	1	0	1	0	1	1	5	3	0	2	0	0	17	0	1954.87	sp|P14873|MAP1B_MOUSE	sp|P14873|MAP1B_MOUSE	2010	2026	yes	yes	2	0.0010313	83.252	By MS/MS	By MS/MS	By matching	By matching	By matching	By matching	By matching	By matching
IVGLDQVTGMTETAFGSAYK	ELWKDVDRIVGLDQVT	TAFGSAYKTKKGMFRT	R	I	V	Y	K	T	2	0	0	1	0	1	1	3	0	1	1	1	1	1	0	1	3	0	1	2	0	20	0	2087.02	sp|Q61879|MYH10_MOUSE;tr|Q5SV64|Q5SV64_MOUSE;tr|Q3UH59|Q3UH59_MOUSE	sp|Q61879|MYH10_MOUSE	625	644	yes	no	2	0.0001066	87.496	By matching	By matching	By matching	By matching	By matching	By MS/MS	By matching	By MS/MS
IVLEDGTLHVTEGSGR	LVVISQGKIVLEDGTL	HVTEGSGRYIPRKPFP	K	I	V	G	R	Y	0	1	0	1	0	0	2	3	1	1	2	0	0	0	0	1	2	0	0	2	0	16	0	1681.86	sp|O08553|DPYL2_MOUSE	sp|O08553|DPYL2_MOUSE	452	467	yes	yes	2;3	0.0030293	66.826	By matching	By matching	By MS/MS	By matching	By MS/MS	By matching	By matching	By MS/MS
IVNDDQSFYADIYMEDGLIK	RLLIKGGKIVNDDQSF	YMEDGLIKQIGENLIV	K	I	V	I	K	Q	1	0	1	4	0	1	1	1	0	3	1	1	1	1	0	1	0	0	2	1	0	20	0	2348.09	sp|O08553|DPYL2_MOUSE;tr|Q3TT92|Q3TT92_MOUSE;sp|Q62188|DPYL3_MOUSE;tr|E9PWE8|E9PWE8_MOUSE	sp|O08553|DPYL2_MOUSE	24	43	yes	no	2	0.0050084	50.956	By matching	By matching	By matching	By MS/MS	By matching	By matching	By matching	By matching
IVNTSDVSDGILLK	DSKGEPLRIVNTSDVS	VSDGILLKLLFIKADS	R	I	V	L	K	L	0	0	1	2	0	0	0	1	0	2	2	1	0	0	0	2	1	0	0	2	0	14	0	1472.81	sp|Q8BX70|VP13C_MOUSE	sp|Q8BX70|VP13C_MOUSE	1492	1505	yes	yes	2	0.014847	61.657	By matching	By matching	By matching	By MS/MS	By MS/MS	By matching	By matching	By matching
IVQAEGEAEAAK	AKQEQRQKIVQAEGEA	EGEAEAAKMLGEALSK	K	I	V	A	K	M	4	0	0	0	0	1	3	1	0	1	0	1	0	0	0	0	0	0	0	1	0	12	0	1214.61	tr|F6QPR1|F6QPR1_MOUSE;sp|O35129|PHB2_MOUSE	tr|F6QPR1|F6QPR1_MOUSE	83	94	yes	no	2	2.1089e-08	137.95	By matching	By matching	By matching	By matching	By matching	By MS/MS	By MS/MS	By MS/MS
IVSNASCTTNCLAPLAK	EKYDNSLKIVSNASCT	NCLAPLAKVIHDNFGI	K	I	V	A	K	V	3	0	2	0	2	0	0	0	0	1	2	1	0	0	1	2	2	0	0	1	0	17	0	1796.83	sp|P16858|G3P_MOUSE;tr|A0A0A0MQF6|A0A0A0MQF6_MOUSE;tr|A0A1D5RLD8|A0A1D5RLD8_MOUSE;tr|S4R257|S4R257_MOUSE;tr|A0A0R4J0X7|A0A0R4J0X7_MOUSE;tr|S4R2G5|S4R2G5_MOUSE;sp|Q64467|G3PT_MOUSE;tr|V9GXA7|V9GXA7_MOUSE	sp|P16858|G3P_MOUSE	144	160	yes	no	2	7.2123e-05	102.03	By matching	By matching	By matching	By matching	By matching	By MS/MS	By MS/MS	By MS/MS
IVYGHLDDPANQEIER	RPLTLSEKIVYGHLDD	PANQEIERGKTYLRLR	K	I	V	E	R	G	1	1	1	2	0	1	2	1	1	2	1	0	0	0	1	0	0	0	1	1	0	16	0	1867.91	sp|Q99KI0|ACON_MOUSE;tr|A0A2R8VJW0|A0A2R8VJW0_MOUSE	sp|Q99KI0|ACON_MOUSE	69	84	yes	no	3	0.00275	60.55	By matching	By matching	By MS/MS	By matching	By MS/MS	By matching	By matching	By matching
IWHHTFYNELR	TNWDDMEKIWHHTFYN	HTFYNELRVAPEEHPV	K	I	W	L	R	V	0	1	1	0	0	0	1	0	2	1	1	0	0	1	0	0	1	1	1	0	0	11	0	1514.74	sp|P63260|ACTG_MOUSE;sp|P60710|ACTB_MOUSE;tr|E9Q5F4|E9Q5F4_MOUSE;tr|G3UZ07|G3UZ07_MOUSE;tr|G3UYG0|G3UYG0_MOUSE;tr|E9Q606|E9Q606_MOUSE;sp|P68134|ACTS_MOUSE;sp|P68033|ACTC_MOUSE;tr|A0A1D5RM20|A0A1D5RM20_MOUSE	sp|P63260|ACTG_MOUSE	85	95	no	no	2;3	3.1093e-06	127.83	By MS/MS	By MS/MS	By MS/MS	By MS/MS	By MS/MS	By MS/MS	By MS/MS	By MS/MS
IYELAAGGTAVGTGLNTR	RIKAAMPRIYELAAGG	VGTGLNTRIGFAEKVA	R	I	Y	T	R	I	3	1	1	0	0	0	1	4	0	1	2	0	0	0	0	0	3	0	1	1	0	18	0	1762.92	sp|P97807|FUMH_MOUSE	sp|P97807|FUMH_MOUSE	266	283	yes	yes	2	7.7287e-10	128.59	By matching	By matching	By matching	By matching	By matching	By MS/MS	By MS/MS	By MS/MS
IYTPMEYK	NKVAIIGKIYTPMEYK	IYTPMEYKGELASYDM	K	I	Y	Y	K	G	0	0	0	0	0	0	1	0	0	1	0	1	1	0	1	0	1	0	2	0	0	8	0	1043.5	tr|Q91VA7|Q91VA7_MOUSE;tr|A0A668KL51|A0A668KL51_MOUSE	tr|Q91VA7|Q91VA7_MOUSE	114	121	yes	no	2	0.016868	75.213	By matching	By matching	By matching	By matching	By matching	By matching	By MS/MS	By matching
IYVDDGLISLQVK	KVVEVGSKIYVDDGLI	GLISLQVKEKGADFLV	K	I	Y	V	K	E	0	0	0	2	0	1	0	1	0	2	2	1	0	0	0	1	0	0	1	2	0	13	0	1461.81	tr|A0A1L1SU37|A0A1L1SU37_MOUSE;sp|P52480|KPYM_MOUSE;tr|A0A1L1SQV8|A0A1L1SQV8_MOUSE	tr|A0A1L1SU37|A0A1L1SU37_MOUSE	174	186	yes	no	2	0.0004984	101.53	By matching	By matching	By MS/MS	By MS/MS	By MS/MS	By matching	By MS/MS	By matching
KADIGVAMGIAGSDVSK	VNDSPALKKADIGVAM	IAGSDVSKQAADMILL	K	K	A	S	K	Q	3	0	0	2	0	0	0	3	0	2	0	2	1	0	0	2	0	0	0	2	0	17	1	1617.84	sp|Q6PIC6|AT1A3_MOUSE;tr|A0A0G2JGX4|A0A0G2JGX4_MOUSE;tr|Q8VCE0|Q8VCE0_MOUSE	sp|Q6PIC6|AT1A3_MOUSE	717	733	yes	no	2	0.00059289	85.737	By matching	By matching	By MS/MS	By matching	By MS/MS	By MS/MS	By MS/MS	By MS/MS
KAEGATLSNATGAVESTSQAGDR	AKKEKQPKKAEGATLS	STSQAGDRGSVSSYDR	K	K	A	D	R	G	5	1	1	1	0	1	2	3	0	0	1	1	0	0	0	3	3	0	0	1	0	23	1	2220.06	sp|Q61644|PACN1_MOUSE;tr|A0A384DVB1|A0A384DVB1_MOUSE	sp|Q61644|PACN1_MOUSE	319	341	yes	no	3	0.0041811	71.756	By MS/MS	By MS/MS	By matching	By matching	By matching	By matching	By matching	By matching
KAGQVFLEELGNHK	KKSSETLRKAGQVFLE	LEELGNHKAFKKELRH	R	K	A	H	K	A	1	0	1	0	0	1	2	2	1	0	2	2	0	1	0	0	0	0	0	1	0	14	1	1568.83	sp|P16330|CN37_MOUSE	sp|P16330|CN37_MOUSE	203	216	yes	yes	3	3.1867e-10	140.45	By MS/MS	By MS/MS	By MS/MS	By matching	By matching	By MS/MS	By MS/MS	By MS/MS
KASGPPVSELITK	KKPAGVRRKASGPPVS	PVSELITKAVAASKER	R	K	A	T	K	A	1	0	0	0	0	0	1	1	0	1	1	2	0	0	2	2	1	0	0	1	0	13	1	1325.76	sp|P15864|H12_MOUSE;sp|P43277|H13_MOUSE	sp|P15864|H12_MOUSE	34	46	yes	no	2;3	0.0080226	81.632	By MS/MS	By MS/MS	By matching	By matching	By matching	By matching	By matching	By matching
KDAEAWFNEK	EQLAEQNRKDAEAWFN	AEAWFNEKSKELTTEI	R	K	D	E	K	S	2	0	1	1	0	0	2	0	0	0	0	2	0	1	0	0	0	1	0	0	0	10	1	1236.58	CON__P13645;CON__Q7Z3Y7	CON__P13645	334	343	yes	no	2	1.1297e-68	245.13	By MS/MS	By MS/MS	By MS/MS	By MS/MS	By MS/MS	By MS/MS	By MS/MS	By MS/MS
KDDEENYLDLFSHK	KIQKGESKKDDEENYL	YLDLFSHKNMKLKERV	K	K	D	H	K	N	0	0	1	3	0	0	2	0	1	0	2	2	0	1	0	1	0	0	1	0	0	14	1	1751.8	sp|Q60749|KHDR1_MOUSE	sp|Q60749|KHDR1_MOUSE	139	152	yes	yes	3	0.021478	68.262	By matching	By matching	By matching	By matching	By matching	By matching	By MS/MS	By matching
KDLYANTVLSGGTTMYPGIADR	MKCDVDIRKDLYANTV	MYPGIADRMQKEITAL	R	K	D	D	R	M	2	1	1	2	0	0	0	3	0	1	2	1	1	0	1	1	3	0	2	1	0	22	1	2342.16	sp|P63260|ACTG_MOUSE;sp|P60710|ACTB_MOUSE;tr|E9Q1F2|E9Q1F2_MOUSE;tr|B1ATY1|B1ATY1_MOUSE;tr|F8WGM8|F8WGM8_MOUSE	sp|P63260|ACTG_MOUSE	291	312	yes	no	3	1.0097e-08	107.56	By matching	By matching	By matching	By MS/MS	By MS/MS	By MS/MS	By MS/MS	By MS/MS
KDVDGAYMTK	ENEFVTIKKDVDGAYM	VDGAYMTKVDLQAKLD	K	K	D	T	K	V	1	0	0	2	0	0	0	1	0	0	0	2	1	0	0	0	1	0	1	1	0	10	1	1126.53	CON__P04264	CON__P04264	289	298	yes	yes	2	0.01364	74.611	By matching	By matching	By matching	By matching	By MS/MS	By MS/MS	By matching	By matching
KDVDNAYMIK	ENDFVTLKKDVDNAYM	VDNAYMIKVELQSKVD	K	K	D	I	K	V	1	0	1	2	0	0	0	0	0	1	0	2	1	0	0	0	0	0	1	1	0	10	1	1195.59	CON__P35908	CON__P35908	293	302	yes	yes	2	0.0030596	92.943	By MS/MS	By matching	By MS/MS	By matching	By matching	By MS/MS	By MS/MS	By MS/MS
KEEELQGALAR	ELKVQLTKKEEELQGA	ELQGALARGDDETLHK	K	K	E	A	R	G	2	1	0	0	0	1	3	1	0	0	2	1	0	0	0	0	0	0	0	0	0	11	1	1242.66	sp|Q61879|MYH10_MOUSE;tr|Q5SV64|Q5SV64_MOUSE;tr|Q3UH59|Q3UH59_MOUSE	sp|Q61879|MYH10_MOUSE	1088	1098	yes	no	2	0.017401	80.245	By matching	By matching	By matching	By matching	By matching	By matching	By matching	By matching
KFSRPLLPATTTK	PAAIGSQKKFSRPLLP	LLPATTTKLSQEEQLK	K	K	F	T	K	L	1	1	0	0	0	0	0	0	0	0	2	2	0	1	2	1	3	0	0	0	0	13	2	1458.86	tr|E9PUC5|E9PUC5_MOUSE;tr|Q8C0E9|Q8C0E9_MOUSE;tr|F6Z9E6|F6Z9E6_MOUSE;tr|A0A1D5RLK2|A0A1D5RLK2_MOUSE;sp|Q2PFD7|PSD3_MOUSE;tr|A0A1D5RMH7|A0A1D5RMH7_MOUSE	tr|E9PUC5|E9PUC5_MOUSE	242	254	yes	no	3	0.025233	59.116	By MS/MS	By MS/MS	By matching	By matching	By matching	By matching	By matching	By matching
KGFNEGLWEIDNNPK	KYGKPNKRKGFNEGLW	WEIDNNPKVKFSSQQA	R	K	G	P	K	V	0	0	3	1	0	0	2	2	0	1	1	2	0	1	1	0	0	1	0	0	0	15	1	1759.85	tr|A2BI12|A2BI12_MOUSE;sp|Q99JF8|PSIP1_MOUSE;tr|F6RB63|F6RB63_MOUSE	tr|A2BI12|A2BI12_MOUSE	75	89	yes	no	2	0.002614	79.471	By MS/MS	By MS/MS	By matching	By matching	By matching	By matching	By matching	By matching
KGIELIPQVR	LGSGQEAKKGIELIPQ	IELIPQVRIEDLKQMK	K	K	G	V	R	I	0	1	0	0	0	1	1	1	0	2	1	1	0	0	1	0	0	0	0	1	0	10	1	1151.7	tr|V9GXQ9|V9GXQ9_MOUSE;tr|Q91UZ1|Q91UZ1_MOUSE	tr|V9GXQ9|V9GXQ9_MOUSE	909	918	yes	no	2	0.031947	73.841	By MS/MS	By matching	By matching	By matching	By matching	By matching	By matching	By matching
KLAVNMVPFPR	GQLNADLRKLAVNMVP	VNMVPFPRLHFFMPGF	R	K	L	P	R	L	1	1	1	0	0	0	0	0	0	0	1	1	1	1	2	0	0	0	0	2	0	11	1	1270.72	sp|Q7TMM9|TBB2A_MOUSE;sp|A2AQ07|TBB1_MOUSE;CON__ENSEMBL:ENSBTAP00000025008;sp|Q9CWF2|TBB2B_MOUSE;sp|P68372|TBB4B_MOUSE;sp|P99024|TBB5_MOUSE;sp|Q9D6F9|TBB4A_MOUSE;sp|Q9ERD7|TBB3_MOUSE;sp|Q922F4|TBB6_MOUSE	sp|P68372|TBB4B_MOUSE	252	262	no	no	2;3	1.7764e-08	141.91	By matching	By MS/MS	By MS/MS	By matching	By matching	By MS/MS	By MS/MS	By MS/MS
KLGGDVSPTQIDVSQFGSFKEDTK	SALALDERKLGGDVSP	GSFKEDTKMSISEGTV	R	K	L	T	K	M	0	0	0	3	0	2	1	3	0	1	1	3	0	2	1	3	2	0	0	2	0	24	2	2582.29	sp|P14873|MAP1B_MOUSE	sp|P14873|MAP1B_MOUSE	1491	1514	yes	yes	3	0.0055802	42.185	By MS/MS	By matching	By matching	By matching	By matching	By matching	By matching	By matching
KLLEGEECR	DVEIATYRKLLEGEEC	LLEGEECRMSGDLSSN	R	K	L	C	R	M	0	1	0	0	1	0	3	1	0	0	2	1	0	0	0	0	0	0	0	0	0	9	1	1121.52	CON__P35908;sp|Q6NXH9|K2C73_MOUSE;CON__Q6NXH9;sp|P19246|NFH_MOUSE;sp|Q8BGZ7|K2C75_MOUSE;CON__Q8BGZ7;CON__P02538;CON__O95678;tr|E9Q1Z0|E9Q1Z0_MOUSE;CON__P04259;CON__P13647;CON__P48668;sp|Q3UV17|K22O_MOUSE;CON__Q7RTS7;CON__Q32MB2	CON__P35908	488	496	no	no	2	0.0092308	96.171	By MS/MS	By MS/MS	By matching	By matching	By matching	By MS/MS	By MS/MS	By matching
KMDVGGLSDPYVK	ILEAKNLKKMDVGGLS	GLSDPYVKIHLMQNGK	K	K	M	V	K	I	0	0	0	2	0	0	0	2	0	0	1	2	1	0	1	1	0	0	1	2	0	13	1	1407.71	sp|P46096|SYT1_MOUSE;sp|Q9R0N5|SYT5_MOUSE;tr|A0A0R4J2C2|A0A0R4J2C2_MOUSE;sp|P46097|SYT2_MOUSE	sp|P46096|SYT1_MOUSE	301	313	no	no	2	0.019651	57.034	By MS/MS	By matching	By matching	By matching	By matching	By matching	By matching	By matching
KNDEVSSLDAFLDLIR	KKQLGPGKKNDEVSSL	DAFLDLIRNLFPENLV	K	K	N	I	R	N	1	1	1	3	0	0	1	0	0	1	3	1	0	1	0	2	0	0	0	1	0	16	1	1833.95	sp|P43006|EAA2_MOUSE;tr|A2APL5|A2APL5_MOUSE	sp|P43006|EAA2_MOUSE	158	173	yes	no	2	6.5763e-22	164.53	By matching	By matching	By matching	By matching	By matching	By matching	By MS/MS	By MS/MS
KNHEEEMLALR	KEELAYLRKNHEEEML	EEEMLALRGQTGGDVN	R	K	N	L	R	G	1	1	1	0	0	0	3	0	1	0	2	1	1	0	0	0	0	0	0	0	0	11	1	1368.68	CON__P08779;sp|Q9Z2K1|K1C16_MOUSE;CON__Q9Z2K1;CON__Q3ZAW8	CON__P08779	253	263	yes	no	3	0.019672	49.3	By MS/MS	By MS/MS	By matching	By matching	By matching	By matching	By matching	By matching
KQEEQMETEHFAL	KEAGDRKRKQEEQMET	METEHFAL________	R	K	Q	A	L	-	1	0	0	0	0	2	4	0	1	0	1	1	1	1	0	0	1	0	0	0	0	13	1	1618.73	tr|A2BI12|A2BI12_MOUSE	tr|A2BI12|A2BI12_MOUSE	315	327	yes	yes	2	0.025797	54.023	By matching	By MS/MS	By matching	By matching	By matching	By matching	By matching	By matching
KQEQANNPFYIK	LARRREARKQEQANNP	ANNPFYIKSSPSPQKR	R	K	Q	I	K	S	1	0	2	0	0	2	1	0	0	1	0	2	0	1	1	0	0	0	1	0	0	12	1	1478.75	sp|O54774|AP3D1_MOUSE	sp|O54774|AP3D1_MOUSE	673	684	yes	yes	2	9.2404e-06	123.95	By MS/MS	By MS/MS	By matching	By matching	By matching	By matching	By matching	By matching
KQISNLQQSISDAEQR	RSEIDNVKKQISNLQQ	SISDAEQRGENALKDA	K	K	Q	Q	R	G	1	1	1	1	0	4	1	0	0	2	1	1	0	0	0	3	0	0	0	0	0	16	1	1843.94	CON__P04264	CON__P04264	417	432	yes	yes	3	0.012705	65.528	By MS/MS	By MS/MS	By MS/MS	By matching	By MS/MS	By matching	By matching	By matching
KQTALVELLK	PDTEKQIKKQTALVEL	TALVELLKHKPKATEE	K	K	Q	L	K	H	1	0	0	0	0	1	1	0	0	0	3	2	0	0	0	0	1	0	0	1	0	10	1	1141.71	CON__P02769	CON__P02769	548	557	yes	yes	2	0.0018321	108.98	By MS/MS	By matching	By MS/MS	By matching	By MS/MS	By MS/MS	By MS/MS	By matching
KQTALVELVK	SEKERQIKKQTALVEL	TALVELVKHKPKATKE	K	K	Q	V	K	H	1	0	0	0	0	1	1	0	0	0	2	2	0	0	0	0	1	0	0	2	0	10	1	1127.69	CON__P02768-1	CON__P02768-1	549	558	yes	yes	2	0.020225	80.916	By matching	By matching	By MS/MS	By matching	By matching	By matching	By matching	By matching
KTGQPMINLYTDR	________________	MINLYTDRETGKLKGE	K	K	T	D	R	E	0	1	1	1	0	1	0	1	0	1	1	1	1	0	1	0	2	0	1	0	0	13	1	1535.78	tr|G3UXT7|G3UXT7_MOUSE;tr|Q8CFQ9|Q8CFQ9_MOUSE;sp|P56959|FUS_MOUSE	tr|G3UXT7|G3UXT7_MOUSE	7	19	yes	no	3	0.017998	45.28	By MS/MS	By matching	By matching	By matching	By matching	By matching	By matching	By matching
KTLNPVFNEQFTFK	KFETKVHRKTLNPVFN	FNEQFTFKVPYSELGG	R	K	T	F	K	V	0	0	2	0	0	1	1	0	0	0	1	2	0	3	1	0	2	0	0	1	0	14	1	1711.89	sp|P46096|SYT1_MOUSE	sp|P46096|SYT1_MOUSE	200	213	yes	yes	2	0.0042525	83.823	By MS/MS	By MS/MS	By matching	By matching	By matching	By matching	By matching	By matching
KTSGPPVSELITK	KAAGGAKRKTSGPPVS	PVSELITKAVAASKER	R	K	T	T	K	A	0	0	0	0	0	0	1	1	0	1	1	2	0	0	2	2	2	0	0	1	0	13	1	1355.77	sp|P43274|H14_MOUSE	sp|P43274|H14_MOUSE	34	46	yes	yes	2	0.034072	61.444	By matching	By MS/MS	By matching	By matching	By matching	By matching	By matching	By matching
KTTLQVDTLNTELAAER	ELLNDRFRKTTLQVDT	NTELAAERSAAQKSDN	R	K	T	E	R	S	2	1	1	1	0	1	2	0	0	0	3	1	0	0	0	0	4	0	0	1	0	17	1	1902.01	sp|Q61879|MYH10_MOUSE;tr|Q5SV64|Q5SV64_MOUSE;tr|Q3UH59|Q3UH59_MOUSE	sp|Q61879|MYH10_MOUSE	1761	1777	yes	no	3	0.043619	50.827	By matching	By matching	By matching	By matching	By matching	By matching	By matching	By matching
KVNVVEQEK	IAPALVSKKVNVVEQE	VNVVEQEKIDKLMIEM	K	K	V	E	K	I	0	0	1	0	0	1	2	0	0	0	0	2	0	0	0	0	0	0	0	3	0	9	1	1071.59	sp|P17182|ENOA_MOUSE;tr|Q6PHC1|Q6PHC1_MOUSE;tr|B1ARR7|B1ARR7_MOUSE;tr|B0QZL1|B0QZL1_MOUSE	sp|P17182|ENOA_MOUSE	81	89	yes	no	2	0.037802	76.943	By matching	By matching	By matching	By matching	By matching	By matching	By matching	By matching
KVNVVEQEKIDK	IAPALVSKKVNVVEQE	VEQEKIDKLMIEMDGT	K	K	V	D	K	L	0	0	1	1	0	1	2	0	0	1	0	3	0	0	0	0	0	0	0	3	0	12	2	1427.8	sp|P17182|ENOA_MOUSE;tr|Q6PHC1|Q6PHC1_MOUSE;tr|B1ARR7|B1ARR7_MOUSE;tr|B0QZL1|B0QZL1_MOUSE	sp|P17182|ENOA_MOUSE	81	92	yes	no	3	0.00079537	98.105	By matching	By matching	By matching	By matching	By matching	By MS/MS	By MS/MS	By MS/MS
KVPQVSTPTLVEVSR	ALIVRYTRKVPQVSTP	PTLVEVSRSLGKVGTR	R	K	V	S	R	S	0	1	0	0	0	1	1	0	0	0	1	1	0	0	2	2	2	0	0	4	0	15	1	1638.93	CON__P02769;CON__P02768-1	CON__P02769	437	451	no	no	2;3	3.0901e-11	132.23	By MS/MS	By MS/MS	By MS/MS	By MS/MS	By MS/MS	By MS/MS	By MS/MS	By MS/MS
KYEDEINKR	DLVEDYKKKYEDEINK	YEDEINKRTAAENDFV	K	K	Y	K	R	T	0	1	1	1	0	0	2	0	0	1	0	2	0	0	0	0	0	0	1	0	0	9	2	1193.6	CON__P35908	CON__P35908	273	281	no	no	2;3	5.8825e-05	128.27	By MS/MS	By MS/MS	By MS/MS	By MS/MS	By MS/MS	By MS/MS	By MS/MS	By MS/MS
KYQVDLSK	LSLDELGRKYQVDLSK	KYQVDLSKGLTNQRAQ	R	K	Y	S	K	G	0	0	0	1	0	1	0	0	0	0	1	2	0	0	0	1	0	0	1	1	0	8	1	979.534	tr|D3YYN7|D3YYN7_MOUSE;sp|Q6PIE5|AT1A2_MOUSE	tr|D3YYN7|D3YYN7_MOUSE	52	59	yes	no	2	0.022212	99.013	By matching	By matching	By matching	By matching	By matching	By matching	By matching	By matching
LAELEEALQK	ALKDARNKLAELEEAL	ELEEALQKAKQDMARL	K	L	A	Q	K	A	2	0	0	0	0	1	3	0	0	0	3	1	0	0	0	0	0	0	0	0	0	10	0	1142.62	CON__P13647	CON__P13647	432	441	yes	yes	2	1.3033e-06	132.32	By MS/MS	By MS/MS	By MS/MS	By matching	By MS/MS	By MS/MS	By MS/MS	By MS/MS
LAFIAHPK	PKGPKLKRLAFIAHPK	LAFIAHPKLGKRIRSY	R	L	A	P	K	L	2	0	0	0	0	0	0	0	1	1	1	1	0	1	1	0	0	0	0	0	0	8	0	895.528	sp|P47915|RL29_MOUSE;tr|A0A1L1SUN1|A0A1L1SUN1_MOUSE;tr|A0A1L1SS27|A0A1L1SS27_MOUSE;tr|W4VSN7|W4VSN7_MOUSE	sp|P47915|RL29_MOUSE	94	101	yes	no	2	0.019407	91.906	By MS/MS	By matching	By matching	By matching	By matching	By matching	By matching	By matching
LAFLTNTTGK	CLKKHWMKLAFLTNTT	FLTNTTGKIPVRSITR	K	L	A	G	K	I	1	0	1	0	0	0	0	1	0	0	2	1	0	1	0	0	3	0	0	0	0	10	0	1064.59	tr|V9GXQ9|V9GXQ9_MOUSE;tr|Q91UZ1|Q91UZ1_MOUSE;tr|A2AT91|A2AT91_MOUSE	tr|V9GXQ9|V9GXQ9_MOUSE	154	163	yes	no	2	0.027925	67.207	By matching	By MS/MS	By matching	By matching	By matching	By matching	By matching	By matching
LALDLEIATYR	YQELMNTKLALDLEIA	DLEIATYRTLLEGEES	K	L	A	Y	R	T	2	1	0	1	0	0	1	0	0	1	3	0	0	0	0	0	1	0	1	0	0	11	0	1276.7	CON__P04264	CON__P04264	473	483	yes	yes	2	2.0193e-10	150.09	By MS/MS	By MS/MS	By MS/MS	By MS/MS	By MS/MS	By MS/MS	By MS/MS	By MS/MS
LALDVEIATYR	YQELMNVKLALDVEIA	DVEIATYRKLLEGEEC	K	L	A	Y	R	K	2	1	0	1	0	0	1	0	0	1	2	0	0	0	0	0	1	0	1	1	0	11	0	1262.69	CON__P35908;sp|Q8BGZ7|K2C75_MOUSE;CON__Q8BGZ7;CON__P02538;CON__O95678;CON__P04259;CON__P13647;CON__P48668;sp|Q3UV17|K22O_MOUSE	CON__P35908	477	487	no	no	2	1.7831e-05	125.97	By matching	By MS/MS	By MS/MS	By MS/MS	By MS/MS	By MS/MS	By MS/MS	By MS/MS
LALDVEIATYRK	YQELMNVKLALDVEIA	VEIATYRKLLEGEECR	K	L	A	R	K	L	2	1	0	1	0	0	1	0	0	1	2	1	0	0	0	0	1	0	1	1	0	12	1	1390.78	CON__P35908;sp|Q8BGZ7|K2C75_MOUSE;CON__Q8BGZ7;CON__P02538;CON__O95678;CON__P04259;CON__P13647;CON__P48668;sp|Q3UV17|K22O_MOUSE	CON__P35908	477	488	no	no	2	0.00028485	111.52	By matching	By matching	By MS/MS	By matching	By MS/MS	By MS/MS	By matching	By matching
LAMQEFMILPVGAESFR	GGSHAGNKLAMQEFMI	PVGAESFRDAMRLGAE	K	L	A	F	R	D	2	1	0	0	0	1	2	1	0	1	2	0	2	2	1	1	0	0	0	1	0	17	0	1937.97	tr|A0A0N4SUX5|A0A0N4SUX5_MOUSE;sp|P17183|ENOG_MOUSE	tr|A0A0N4SUX5|A0A0N4SUX5_MOUSE	120	136	yes	no	2	0.0040777	51.942	By matching	By matching	By matching	By matching	By matching	By matching	By matching	By MS/MS
LAMQEFMILPVGASSFR	GGSHAGNKLAMQEFMI	PVGASSFREAMRIGAE	K	L	A	F	R	E	2	1	0	0	0	1	1	1	0	1	2	0	2	2	1	2	0	0	0	1	0	17	0	1895.96	sp|P17182|ENOA_MOUSE;tr|Q6PHC1|Q6PHC1_MOUSE;tr|B0QZL1|B0QZL1_MOUSE	sp|P17182|ENOA_MOUSE	163	179	yes	no	2	0.00025606	77.795	By matching	By matching	By MS/MS	By matching	By MS/MS	By MS/MS	By MS/MS	By MS/MS
LAPDYDALDVANK	GEKKAYVRLAPDYDAL	DALDVANKIGII____	R	L	A	N	K	I	3	0	1	3	0	0	0	0	0	0	2	1	0	0	1	0	0	0	1	1	0	13	0	1403.69	sp|P62751|RL23A_MOUSE	sp|P62751|RL23A_MOUSE	140	152	yes	yes	2	4.5117e-07	125.53	By MS/MS	By MS/MS	By matching	By matching	By matching	By matching	By matching	By matching
LAQAYYESTR	EFLLMVFKLAQAYYES	QAYYESTRKENLPISG	K	L	A	T	R	K	2	1	0	0	0	1	1	0	0	0	1	0	0	0	0	1	1	0	2	0	0	10	0	1200.58	CON__P20930	CON__P20930	81	90	yes	yes	2	0.032415	65.695	By matching	By matching	By matching	By matching	By matching	By MS/MS	By matching	By matching
LASPIHPDVVMLIAFPGDILMR	AVCGGLLRLASPIHPD	FPGDILMRMLKMLILP	R	L	A	M	R	M	2	1	0	2	0	0	0	1	1	3	3	0	2	1	3	1	0	0	0	2	0	22	0	2404.3	sp|P43006|EAA2_MOUSE;tr|A2APL5|A2APL5_MOUSE;tr|A2AQI7|A2AQI7_MOUSE	sp|P43006|EAA2_MOUSE	66	87	yes	no	2;3	1.4965e-06	96.805	By matching	By matching	By matching	By matching	By matching	By MS/MS	By MS/MS	By MS/MS
LASYLDKVQALEEANNDLENK	TMQELNSRLASYLDKV	ANNDLENKIQDWYDKK	R	L	A	N	K	I	3	0	3	2	0	1	3	0	0	0	4	2	0	0	0	1	0	0	1	1	0	21	1	2376.18	CON__P35527	CON__P35527	164	184	yes	yes	2;3	2.7628e-25	157.73	By MS/MS	By MS/MS	By MS/MS	By MS/MS	By MS/MS	By MS/MS	By MS/MS	By MS/MS
LASYLDKVR	TMQNLNDRLASYLDKV	ASYLDKVRALEESNYE	R	L	A	V	R	A	1	1	0	1	0	0	0	0	0	0	2	1	0	0	0	1	0	0	1	1	0	9	1	1063.6	CON__P08779;sp|Q61414|K1C15_MOUSE;tr|B1AQ77|B1AQ77_MOUSE;CON__A2A4G1;CON__P19012;sp|P19001|K1C19_MOUSE;CON__P19001;CON__Q99456;CON__P02533;CON__P13645;CON__Q04695;CON__P08727	CON__P13645	157	165	no	no	2	1.623e-10	155.58	By MS/MS	By MS/MS	By MS/MS	By matching	By matching	By MS/MS	By matching	By MS/MS
LATPTYGDLNHLVSATMSGVTTSLR	DICFRTLKLATPTYGD	SGVTTSLRFPGQLNAD	K	L	A	L	R	F	2	1	1	1	0	0	0	2	1	0	4	0	1	0	1	3	5	0	1	2	0	25	0	2604.32	sp|Q9ERD7|TBB3_MOUSE	sp|Q9ERD7|TBB3_MOUSE	217	241	yes	yes	3	0.0004824	54.656	By matching	By matching	By matching	By matching	By matching	By MS/MS	By MS/MS	By MS/MS
LATQLTGPVMPIR	DSSAEELKLATQLTGP	TGPVMPIRNVYKKEKA	K	L	A	I	R	N	1	1	0	0	0	1	0	1	0	1	2	0	1	0	2	0	2	0	0	1	0	13	0	1395.79	sp|P47963|RL13_MOUSE	sp|P47963|RL13_MOUSE	146	158	yes	yes	2	0.033133	43.761	By matching	By matching	By matching	By matching	By matching	By MS/MS	By matching	By matching
LAVEALSSLDGDLSGR	GERRAIEKLAVEALSS	LDGDLSGRYYALKSMT	K	L	A	G	R	Y	2	1	0	2	0	0	1	2	0	0	4	0	0	0	0	3	0	0	0	1	0	16	0	1601.83	sp|Q04447|KCRB_MOUSE	sp|Q04447|KCRB_MOUSE	157	172	yes	yes	2	8.8992e-06	107.73	By MS/MS	By MS/MS	By MS/MS	By MS/MS	By MS/MS	By matching	By MS/MS	By matching
LAVNMVPFPR	QLNADLRKLAVNMVPF	VNMVPFPRLHFFMPGF	K	L	A	P	R	L	1	1	1	0	0	0	0	0	0	0	1	0	1	1	2	0	0	0	0	2	0	10	0	1142.63	sp|Q7TMM9|TBB2A_MOUSE;sp|A2AQ07|TBB1_MOUSE;CON__ENSEMBL:ENSBTAP00000025008;sp|Q9CWF2|TBB2B_MOUSE;sp|P68372|TBB4B_MOUSE;sp|P99024|TBB5_MOUSE;sp|Q9D6F9|TBB4A_MOUSE;sp|Q9ERD7|TBB3_MOUSE;sp|Q922F4|TBB6_MOUSE	sp|P68372|TBB4B_MOUSE	253	262	no	no	2	9.8837e-15	166.07	By MS/MS	By MS/MS	By MS/MS	By MS/MS	By MS/MS	By MS/MS	By MS/MS	By MS/MS
LCVLHEK	YLSLILNRLCVLHEKT	RLCVLHEKTPVSEKVT	R	L	C	E	K	T	0	0	0	0	1	0	1	0	1	0	2	1	0	0	0	0	0	0	0	1	0	7	0	886.44	CON__P02769	CON__P02769	483	489	yes	yes	2	0.00094608	128.57	By MS/MS	By MS/MS	By matching	By matching	By matching	By matching	By matching	By matching
LCYVALDFEQEMATAASSSSLEK	IVRDIKEKLCYVALDF	ASSSSLEKSYELPDGQ	K	L	C	E	K	S	4	0	0	1	1	1	3	0	0	0	3	1	1	1	0	4	1	0	1	1	0	23	0	2538.13	sp|P63260|ACTG_MOUSE;sp|P60710|ACTB_MOUSE;tr|E9Q5F4|E9Q5F4_MOUSE;tr|E9Q1F2|E9Q1F2_MOUSE	sp|P63260|ACTG_MOUSE	216	238	yes	no	2;3	2.269e-13	127.96	By matching	By matching	By matching	By matching	By matching	By MS/MS	By MS/MS	By MS/MS
LDEDLAGYCR	DFSEAYKRLDEDLAGY	EDLAGYCRRDIRVLVL	R	L	D	C	R	R	1	1	0	2	1	0	1	1	0	0	2	0	0	0	0	0	0	0	1	0	0	10	0	1199.5	sp|P16330|CN37_MOUSE	sp|P16330|CN37_MOUSE	103	112	yes	yes	2	0.0038989	94.692	By matching	By matching	By matching	By matching	By matching	By MS/MS	By MS/MS	By matching
LDHKFDLMYAK	AIAEAWARLDHKFDLM	KFDLMYAKRAFVHWYV	R	L	D	A	K	R	1	0	0	2	0	0	0	0	1	0	2	2	1	1	0	0	0	0	1	0	0	11	1	1379.69	sp|P68368|TBA4A_MOUSE;tr|A0A0A0MQA5|A0A0A0MQA5_MOUSE;sp|P05213|TBA1B_MOUSE;sp|P68369|TBA1A_MOUSE;sp|P05214|TBA3_MOUSE	sp|P05213|TBA1B_MOUSE	391	401	no	no	2;3	5.8163e-06	126.12	By MS/MS	By MS/MS	By MS/MS	By MS/MS	By MS/MS	By MS/MS	By MS/MS	By MS/MS
LDHYAIIK	KSAPRRNKLDHYAIIK	LDHYAIIKFPLTTESA	K	L	D	I	K	F	1	0	0	1	0	0	0	0	1	2	1	1	0	0	0	0	0	0	1	0	0	8	0	971.544	sp|P62751|RL23A_MOUSE	sp|P62751|RL23A_MOUSE	71	78	yes	yes	2	0.0081276	107.29	By MS/MS	By matching	By matching	By matching	By matching	By matching	By matching	By matching
LDIDSAPITAR	TFLEHMCRLDIDSAPI	DSAPITARNTGIICTI	R	L	D	A	R	N	2	1	0	2	0	0	0	0	0	2	1	0	0	0	1	1	1	0	0	0	0	11	0	1170.62	tr|A0A1L1SU37|A0A1L1SU37_MOUSE;sp|P52480|KPYM_MOUSE;tr|A0A1L1SQV8|A0A1L1SQV8_MOUSE;tr|A0A1L1SVH2|A0A1L1SVH2_MOUSE;tr|A0A1L1ST52|A0A1L1ST52_MOUSE;tr|A0A1L1SUV0|A0A1L1SUV0_MOUSE;tr|A0A1L1SSN6|A0A1L1SSN6_MOUSE;tr|A0A1L1STV8|A0A1L1STV8_MOUSE	tr|A0A1L1SU37|A0A1L1SU37_MOUSE	33	43	yes	no	2	0.042417	63.091	By matching	By matching	By MS/MS	By matching	By matching	By matching	By matching	By matching
LDKSQIHDIVLVGGSTR	EKALRDAKLDKSQIHD	VLVGGSTRIPKIQKLL	K	L	D	T	R	I	0	1	0	2	0	1	0	2	1	2	2	1	0	0	0	2	1	0	0	2	0	17	1	1837.01	sp|P63017|HSP7C_MOUSE;tr|Q504P4|Q504P4_MOUSE	sp|P63017|HSP7C_MOUSE	326	342	yes	no	3	0.036525	39.531	By matching	By matching	By matching	By matching	By matching	By matching	By MS/MS	By matching
LDLIAQQMMPEVR	VSNTLESRLDLIAQQM	QQMMPEVRGALFGANA	R	L	D	V	R	G	1	1	0	1	0	2	1	0	0	1	2	0	2	0	1	0	0	0	0	1	0	13	0	1542.79	sp|P50518|VATE1_MOUSE	sp|P50518|VATE1_MOUSE	200	212	yes	yes	2	0.0053878	71.976	By matching	By matching	By matching	By matching	By matching	By matching	By MS/MS	By matching
LDMYVLNPVK	FHKMGVGRLDMYVLNP	MYVLNPVKDSKEMQFL	R	L	D	V	K	D	0	0	1	1	0	0	0	0	0	0	2	1	1	0	1	0	0	0	1	2	0	10	0	1190.64	sp|Q9QYR6|MAP1A_MOUSE;tr|A2ARP8|A2ARP8_MOUSE	sp|Q9QYR6|MAP1A_MOUSE	198	207	yes	no	2	0.00094076	100.88	By MS/MS	By MS/MS	By matching	By matching	By matching	By matching	By matching	By matching
LDMYVLNPVKDSK	FHKMGVGRLDMYVLNP	LNPVKDSKEMQFLMQK	R	L	D	S	K	E	0	0	1	2	0	0	0	0	0	0	2	2	1	0	1	1	0	0	1	2	0	13	1	1520.79	sp|Q9QYR6|MAP1A_MOUSE;tr|A2ARP8|A2ARP8_MOUSE	sp|Q9QYR6|MAP1A_MOUSE	198	210	yes	no	2;3	0.00075199	89.663	By MS/MS	By MS/MS	By matching	By matching	By matching	By matching	By matching	By matching
LDQLFEMADQYQYQVVLVEPK	DTNHERERLDQLFEMA	QVVLVEPKTAWRLDCA	R	L	D	P	K	T	1	0	0	2	0	4	2	0	0	0	3	1	1	1	1	0	0	0	2	3	0	21	0	2555.26	sp|P16330|CN37_MOUSE	sp|P16330|CN37_MOUSE	130	150	yes	yes	2	0.00025734	79.143	By matching	By MS/MS	By matching	By matching	By matching	By MS/MS	By MS/MS	By MS/MS
LDSELKNMQDMVEDYR	QLKSDQSRLDSELKNM	QDMVEDYRNKYEDEIN	R	L	D	Y	R	N	0	1	1	3	0	1	2	0	0	0	2	1	2	0	0	1	0	0	1	1	0	16	1	1984.89	CON__P04264	CON__P04264	252	267	yes	yes	2;3	0.00012616	91.592	By MS/MS	By MS/MS	By MS/MS	By MS/MS	By MS/MS	By MS/MS	By MS/MS	By MS/MS
LEDLIVK	ATPYGGVKLEDLIVKD	KLEDLIVKDGLTDVYN	K	L	E	V	K	D	0	0	0	1	0	0	1	0	0	1	2	1	0	0	0	0	0	0	0	1	0	7	0	828.496	sp|Q8QZT1|THIL_MOUSE	sp|Q8QZT1|THIL_MOUSE	172	178	yes	yes	2	5.419e-05	140.98	By MS/MS	By MS/MS	By matching	By matching	By matching	By matching	By matching	By matching
LEDLIVKDGLTDVYNK	ATPYGGVKLEDLIVKD	GLTDVYNKIHMGNCAE	K	L	E	N	K	I	0	0	1	3	0	0	1	1	0	1	3	2	0	0	0	0	1	0	1	2	0	16	1	1833.97	sp|Q8QZT1|THIL_MOUSE	sp|Q8QZT1|THIL_MOUSE	172	187	yes	yes	2	2.9512e-05	114.01	By MS/MS	By MS/MS	By matching	By matching	By matching	By matching	By matching	By matching
LEGQMGEDGNSIK	VREPSAPKLEGQMGED	GEDGNSIKVNLIKQDD	K	L	E	I	K	V	0	0	1	1	0	1	2	3	0	1	1	1	1	0	0	1	0	0	0	0	0	13	0	1376.62	tr|E9Q589|E9Q589_MOUSE;tr|A0A0A6YY47|A0A0A6YY47_MOUSE;tr|E9QB01|E9QB01_MOUSE;tr|A0A0A6YY91|A0A0A6YY91_MOUSE;sp|P13595|NCAM1_MOUSE	tr|E9Q589|E9Q589_MOUSE	607	619	yes	no	2	0.0023558	78.615	By matching	By matching	By MS/MS	By matching	By MS/MS	By matching	By matching	By MS/MS
LEKPAKYDDIK	SVVDLTCRLEKPAKYD	PAKYDDIKKVVKQASE	R	L	E	I	K	K	1	0	0	2	0	0	1	0	0	1	1	3	0	0	1	0	0	0	1	0	0	11	2	1318.71	sp|P16858|G3P_MOUSE;tr|A0A0A0MQF6|A0A0A0MQF6_MOUSE;tr|A0A1D5RLD8|A0A1D5RLD8_MOUSE;tr|S4R257|S4R257_MOUSE	sp|P16858|G3P_MOUSE	247	257	yes	no	3	0.045538	57.149	By matching	By matching	By matching	By matching	By matching	By MS/MS	By matching	By matching
LELAQYR	KQVAGTMKLELAQYRE	KLELAQYREVAAFAQF	K	L	E	Y	R	E	1	1	0	0	0	1	1	0	0	0	2	0	0	0	0	0	0	0	1	0	0	7	0	891.481	sp|Q03265|ATPA_MOUSE;tr|D3Z6F5|D3Z6F5_MOUSE	sp|Q03265|ATPA_MOUSE	435	441	yes	no	2	0.011215	113.89	By matching	By matching	By matching	By matching	By matching	By matching	By MS/MS	By matching
LELVSYFGK	SGDEPKEKLELVSYFG	ELVSYFGKRPPGVLHC	K	L	E	G	K	R	0	0	0	0	0	0	1	1	0	0	2	1	0	1	0	1	0	0	1	1	0	9	0	1054.57	sp|P16330|CN37_MOUSE	sp|P16330|CN37_MOUSE	235	243	yes	yes	2	0.0017279	112.11	By matching	By matching	By matching	By matching	By matching	By MS/MS	By MS/MS	By MS/MS
LEMYVLNPVK	FQKMGVGKLEMYVLNP	MYVLNPVKSSKEMQYF	K	L	E	V	K	S	0	0	1	0	0	0	1	0	0	0	2	1	1	0	1	0	0	0	1	2	0	10	0	1204.65	sp|P14873|MAP1B_MOUSE	sp|P14873|MAP1B_MOUSE	420	429	yes	yes	2	3.8169e-05	121.5	By MS/MS	By MS/MS	By matching	By matching	By matching	By matching	By matching	By matching
LENEIQTYR	QLLDIKIRLENEIQTY	ENEIQTYRSLLEGEGS	R	L	E	Y	R	S	0	1	1	0	0	1	2	0	0	1	1	0	0	0	0	0	1	0	1	0	0	9	0	1164.58	CON__P13645;tr|A2A513|A2A513_MOUSE;sp|P02535|K1C10_MOUSE;CON__P02535-1	CON__P13645	442	450	yes	no	2	3.4812e-44	218.6	By MS/MS	By MS/MS	By MS/MS	By MS/MS	By MS/MS	By MS/MS	By MS/MS	By MS/MS
LENIIVTDVDPK	KKQSLFARLENIIVTD	IVTDVDPKTIHKKAVS	R	L	E	P	K	T	0	0	1	2	0	0	1	0	0	2	1	1	0	0	1	0	1	0	0	2	0	12	0	1354.73	sp|Q8BX70|VP13C_MOUSE	sp|Q8BX70|VP13C_MOUSE	1127	1138	yes	yes	2	0.0018526	96.745	By matching	By matching	By MS/MS	By MS/MS	By MS/MS	By matching	By matching	By matching
LEQEIATYR	ILLDVKTRLEQEIATY	EQEIATYRRLLEGEDA	R	L	E	Y	R	R	1	1	0	0	0	1	2	0	0	1	1	0	0	0	0	0	1	0	1	0	0	9	0	1121.57	CON__P08779;sp|Q9Z2K1|K1C16_MOUSE;CON__Q9Z2K1;CON__Q3ZAW8;sp|Q61414|K1C15_MOUSE;tr|B1AQ77|B1AQ77_MOUSE;CON__A2A4G1;CON__P19012;sp|P19001|K1C19_MOUSE;CON__P19001;CON__P35900;sp|Q9D312|K1C20_MOUSE;CON__Q9D312;sp|Q8CCX5|KT222_MOUSE;CON__Q8N1A0;CON__P02533;sp|Q61781|K1C14_MOUSE;sp|Q6IFX2|K1C42_MOUSE;CON__Q6IFX2;CON__Q61782;CON__Q04695;CON__P08727	CON__P08779	410	418	no	no	2	1.0794e-35	206.49	By MS/MS	By MS/MS	By MS/MS	By MS/MS	By MS/MS	By MS/MS	By MS/MS	By MS/MS
LEQGQAIDDLMPAQK	LLIEMEQRLEQGQAID	DDLMPAQK________	R	L	E	Q	K	-	2	0	0	2	0	3	1	1	0	1	2	1	1	0	1	0	0	0	0	0	0	15	0	1655.82	sp|Q04447|KCRB_MOUSE	sp|Q04447|KCRB_MOUSE	367	381	yes	yes	2;3	1.0288e-06	115.58	By MS/MS	By MS/MS	By MS/MS	By MS/MS	By MS/MS	By MS/MS	By MS/MS	By matching
LEQMMEASVR	NLSLSTSKLEQMMEAS	QMMEASVRDLKVLACP	K	L	E	V	R	D	1	1	0	0	0	1	2	0	0	0	1	0	2	0	0	1	0	0	0	1	0	10	0	1192.56	sp|Q8BX70|VP13C_MOUSE	sp|Q8BX70|VP13C_MOUSE	2138	2147	yes	yes	2	0.0083187	61.765	By matching	By matching	By matching	By matching	By MS/MS	By matching	By matching	By MS/MS
LEVNMQAMK	ATEDAKLRLEVNMQAM	EVNMQAMKAQFERDLQ	R	L	E	M	K	A	1	0	1	0	0	1	1	0	0	0	1	1	2	0	0	0	0	0	0	1	0	9	0	1062.52	sp|Q61879|MYH10_MOUSE;tr|Q5SV64|Q5SV64_MOUSE;tr|Q3UH59|Q3UH59_MOUSE	sp|Q61879|MYH10_MOUSE	1565	1573	yes	no	2	0.0084256	66.299	By matching	By matching	By matching	By matching	By matching	By MS/MS	By MS/MS	By MS/MS
LFGTSPAAEVTPSPPEPAPALEAPAR	QRRSIISRLFGTSPAA	PALEAPARVQNVEDFV	R	L	F	A	R	V	6	1	0	0	0	0	3	1	0	0	2	0	0	1	7	2	2	0	0	1	0	26	0	2572.32	sp|Q5U3K5|RABL6_MOUSE	sp|Q5U3K5|RABL6_MOUSE	373	398	yes	yes	2;3	0.00021595	73.649	By MS/MS	By MS/MS	By matching	By matching	By matching	By matching	By matching	By matching
LFIGGLNTETNEK	VEADRPGKLFIGGLNT	LNTETNEKALEAVFGK	K	L	F	E	K	A	0	0	2	0	0	0	2	2	0	1	2	1	0	1	0	0	2	0	0	0	0	13	0	1434.74	tr|A0A2I3BRL8|A0A2I3BRL8_MOUSE;sp|Q91VM5|RMXL1_MOUSE;sp|Q9WV02|RBMX_MOUSE;tr|A2AFI4|A2AFI4_MOUSE;tr|A2AFI3|A2AFI3_MOUSE;tr|A0A2I3BQC0|A0A2I3BQC0_MOUSE	tr|A0A2I3BRL8|A0A2I3BRL8_MOUSE	10	22	yes	no	2	9.4631e-07	120.53	By MS/MS	By MS/MS	By MS/MS	By MS/MS	By matching	By MS/MS	By MS/MS	By MS/MS
LFIGGLSFETTEESLR	REKEQFRKLFIGGLSF	ETTEESLRNYYEQWGK	K	L	F	L	R	N	0	1	0	0	0	0	3	2	0	1	3	0	0	2	0	2	2	0	0	0	0	16	0	1797.91	sp|O88569|ROA2_MOUSE	sp|O88569|ROA2_MOUSE	23	38	yes	yes	2	4.1874e-06	112.96	By matching	By MS/MS	By MS/MS	By MS/MS	By matching	By MS/MS	By MS/MS	By MS/MS
LFTFHADICTLPDTEK	VPKAFDEKLFTFHADI	CTLPDTEKQIKKQTAL	K	L	F	E	K	Q	1	0	0	2	1	0	1	0	1	1	2	1	0	2	1	0	3	0	0	0	0	16	0	1895.88	CON__P02769	CON__P02769	529	544	yes	yes	2	1.008e-05	106.42	By MS/MS	By MS/MS	By matching	By matching	By matching	By matching	By matching	By matching
LGAEVYHTLK	ESFRDAMRLGAEVYHT	AEVYHTLKGVIKDKYG	R	L	G	L	K	G	1	0	0	0	0	0	1	1	1	0	2	1	0	0	0	0	1	0	1	1	0	10	0	1129.61	tr|A0A0N4SUX5|A0A0N4SUX5_MOUSE;sp|P17183|ENOG_MOUSE	tr|A0A0N4SUX5|A0A0N4SUX5_MOUSE	141	150	yes	no	2	0.027925	67.207	By matching	By matching	By MS/MS	By matching	By matching	By matching	By matching	By matching
LGDICFSLR	AEKEEQEKLGDICFSL	GDICFSLRYVPTAGKL	K	L	G	L	R	Y	0	1	0	1	1	0	0	1	0	1	2	0	0	1	0	1	0	0	0	0	0	9	0	1068.51	sp|P46096|SYT1_MOUSE;sp|Q9R0N5|SYT5_MOUSE	sp|P46096|SYT1_MOUSE	273	281	yes	no	2	0.013355	85.533	By matching	By MS/MS	By matching	By matching	By matching	By matching	By matching	By matching
LGEHNIDVLEGNEQFINAAK	YKSRIQVRLGEHNIDV	EQFINAAKIITHPNFN	R	L	G	A	K	I	2	0	3	1	0	1	3	2	1	2	2	1	0	1	0	0	0	0	0	1	0	20	0	2210.1	CON__P00761	CON__P00761	58	77	yes	yes	2;3;4	7.6862e-197	321.6	By MS/MS	By MS/MS	By MS/MS	By MS/MS	By MS/MS	By MS/MS	By MS/MS	By MS/MS
LGEHNINVLEGNEQFVNSAK	YKSRIQVRLGEHNINV	EQFVNSAKIIKHPNFN	R	L	G	A	K	I	1	0	4	0	0	1	3	2	1	1	2	1	0	1	0	1	0	0	0	2	0	20	0	2211.09	tr|Q9R0T7|Q9R0T7_MOUSE;tr|Q9QUK9|Q9QUK9_MOUSE	tr|Q9R0T7|Q9R0T7_MOUSE	73	92	yes	no	2	0.003094	64.249	By matching	By matching	By matching	By matching	By matching	By matching	By matching	By MS/MS
LGEYGFQNALIVR	QNCDQFEKLGEYGFQN	FQNALIVRYTRKVPQV	K	L	G	V	R	Y	1	1	1	0	0	1	1	2	0	1	2	0	0	1	0	0	0	0	1	1	0	13	0	1478.79	CON__P02769	CON__P02769	421	433	yes	yes	2	1.6616e-37	204.32	By MS/MS	By MS/MS	By MS/MS	By MS/MS	By MS/MS	By MS/MS	By MS/MS	By MS/MS
LGFSEVELVQMVVDGVK	FDVSNADRLGFSEVEL	QMVVDGVKLLIEMEQR	R	L	G	V	K	L	0	0	0	1	0	1	2	2	0	0	2	1	1	1	0	1	0	0	0	5	0	17	0	1847.97	sp|Q04447|KCRB_MOUSE	sp|Q04447|KCRB_MOUSE	342	358	yes	yes	2	1.194e-05	103.88	By matching	By matching	By matching	By MS/MS	By matching	By matching	By matching	By matching
LGGSAVISLEGKPL	DRCTLAEKLGGSAVIS	ISLEGKPL________	K	L	G	P	L	-	1	0	0	0	0	0	1	3	0	1	3	1	0	0	1	2	0	0	0	1	0	14	1	1339.77	sp|P18760|COF1_MOUSE;tr|F8WGL3|F8WGL3_MOUSE	sp|P18760|COF1_MOUSE	153	166	yes	yes	2	0.027567	81.904	By matching	By matching	By matching	By matching	By matching	By matching	By MS/MS	By matching
LGIQAEPLYR	LTLQHLNRLGIQAEPL	IQAEPLYRVVSNTIEP	R	L	G	Y	R	V	1	1	0	0	0	1	1	1	0	1	2	0	0	0	1	0	0	0	1	0	0	10	0	1158.64	sp|Q9QYR6|MAP1A_MOUSE;tr|A2ARP8|A2ARP8_MOUSE	sp|Q9QYR6|MAP1A_MOUSE	169	178	yes	no	2	0.0020678	102.95	By MS/MS	By MS/MS	By matching	By matching	By matching	By matching	By matching	By matching
LGTAAIQGAIEK	LASQPATKLGTAAIQG	AIQGAIEKAGIPKEEV	K	L	G	E	K	A	3	0	0	0	0	1	1	2	0	2	1	1	0	0	0	0	1	0	0	0	0	12	0	1170.66	sp|Q8QZT1|THIL_MOUSE	sp|Q8QZT1|THIL_MOUSE	64	75	yes	yes	2	9.495e-35	193	By MS/MS	By MS/MS	By matching	By matching	By matching	By matching	By matching	By matching
LHFFMPGFAPLTAR	VNMVPFPRLHFFMPGF	GFAPLTARGSQQYRAL	R	L	H	A	R	G	2	1	0	0	0	0	0	1	1	0	2	0	1	3	2	0	1	0	0	0	0	14	0	1603.83	sp|Q9ERD7|TBB3_MOUSE;sp|Q922F4|TBB6_MOUSE	sp|Q9ERD7|TBB3_MOUSE	263	276	no	no	2	0.00014801	100.22	By matching	By matching	By matching	By matching	By matching	By MS/MS	By MS/MS	By MS/MS
LHFFMPGFAPLTSR	VNMVPFPRLHFFMPGF	GFAPLTSRGSQQYRAL	R	L	H	S	R	G	1	1	0	0	0	0	0	1	1	0	2	0	1	3	2	1	1	0	0	0	0	14	0	1619.83	sp|Q7TMM9|TBB2A_MOUSE;sp|Q9CWF2|TBB2B_MOUSE;sp|P68372|TBB4B_MOUSE;sp|P99024|TBB5_MOUSE;sp|Q9D6F9|TBB4A_MOUSE	sp|P68372|TBB4B_MOUSE	263	276	no	no	2;3	7.7825e-06	112.5	By MS/MS	By MS/MS	By MS/MS	By MS/MS	By MS/MS	By MS/MS	By MS/MS	By MS/MS
LIETYFSK	EALTGTEKLIETYFSK	LIETYFSKNYQDYEYL	K	L	I	S	K	N	0	0	0	0	0	0	1	0	0	1	1	1	0	1	0	1	1	0	1	0	0	8	0	999.528	sp|P60202|MYPR_MOUSE	sp|P60202|MYPR_MOUSE	46	53	yes	yes	2	0.003756	115.71	By MS/MS	By matching	By matching	By matching	By matching	By MS/MS	By MS/MS	By MS/MS
LIFDNLKK	VTGVEEGRLIFDNLKK	LIFDNLKKSIAYTLTS	R	L	I	K	K	S	0	0	1	1	0	0	0	0	0	1	2	2	0	1	0	0	0	0	0	0	0	8	1	989.591	sp|Q6PIC6|AT1A3_MOUSE;tr|A0A0G2JGX4|A0A0G2JGX4_MOUSE;tr|Q8VCE0|Q8VCE0_MOUSE;sp|Q9WV27|AT1A4_MOUSE;sp|Q9Z1W8|AT12A_MOUSE;tr|Q91WH7|Q91WH7_MOUSE;sp|Q64436|ATP4A_MOUSE;tr|E9QNX7|E9QNX7_MOUSE;tr|D3YYN7|D3YYN7_MOUSE;sp|Q6PIE5|AT1A2_MOUSE;sp|Q8VDN2|AT1A1_MOUSE	sp|Q6PIC6|AT1A3_MOUSE	757	764	no	no	2	0.013263	107.01	By matching	By matching	By matching	By matching	By matching	By matching	By MS/MS	By matching
LIGQIVSSITASLR	PTYTNLNRLIGQIVSS	SSITASLRFDGALNVD	R	L	I	L	R	F	1	1	0	0	0	1	0	1	0	3	2	0	0	0	0	3	1	0	0	1	0	14	0	1456.86	sp|P68369|TBA1A_MOUSE;sp|P05214|TBA3_MOUSE	sp|P68369|TBA1A_MOUSE	230	243	yes	no	2	1.0955e-13	143.64	By MS/MS	By matching	By MS/MS	By MS/MS	By MS/MS	By MS/MS	By MS/MS	By MS/MS
LIIVEGCQR	ARTSPQQKLIIVEGCQ	IIVEGCQRQGAIVAVT	K	L	I	Q	R	Q	0	1	0	0	1	1	1	1	0	2	1	0	0	0	0	0	0	0	0	1	0	9	0	1075.55	sp|Q6PIC6|AT1A3_MOUSE;tr|A0A0G2JGX4|A0A0G2JGX4_MOUSE;tr|Q8VCE0|Q8VCE0_MOUSE;sp|Q9WV27|AT1A4_MOUSE;sp|Q9Z1W8|AT12A_MOUSE;tr|D3YYN7|D3YYN7_MOUSE;sp|Q6PIE5|AT1A2_MOUSE;sp|Q8VDN2|AT1A1_MOUSE	sp|Q6PIC6|AT1A3_MOUSE	689	697	no	no	2	0.00068105	117.89	By matching	By matching	By MS/MS	By matching	By matching	By MS/MS	By MS/MS	By MS/MS
LISQIVSSITASLR	PTYTNLNRLISQIVSS	SSITASLRFDGALNVD	R	L	I	L	R	F	1	1	0	0	0	1	0	0	0	3	2	0	0	0	0	4	1	0	0	1	0	14	0	1486.87	sp|P68368|TBA4A_MOUSE;tr|A0A0A0MQA5|A0A0A0MQA5_MOUSE;sp|P05213|TBA1B_MOUSE;tr|A0A2R8VHF3|A0A2R8VHF3_MOUSE	sp|P05213|TBA1B_MOUSE	230	243	no	no	2	6.0732e-19	164.15	By matching	By matching	By matching	By MS/MS	By matching	By matching	By MS/MS	By matching
LISWYDNEYGYSNR	ALNDNFVKLISWYDNE	NEYGYSNRVVDLMAYM	K	L	I	N	R	V	0	1	2	1	0	0	1	1	0	1	1	0	0	0	0	2	0	1	3	0	0	14	0	1778.79	sp|P16858|G3P_MOUSE;tr|A0A0A0MQF6|A0A0A0MQF6_MOUSE;tr|A0A1D5RLD8|A0A1D5RLD8_MOUSE;tr|S4R1W1|S4R1W1_MOUSE;tr|S4R257|S4R257_MOUSE	sp|P16858|G3P_MOUSE	308	321	yes	no	2;3	1.4729e-31	190.57	By MS/MS	By MS/MS	By MS/MS	By matching	By MS/MS	By MS/MS	By MS/MS	By matching
LKECCDKPLLEK	NQDTISSKLKECCDKP	CDKPLLEKSHCIAEVE	K	L	K	E	K	S	0	0	0	1	2	0	2	0	0	0	3	3	0	0	1	0	0	0	0	0	0	12	2	1509.71	CON__P02769	CON__P02769	298	309	yes	yes	3	0.039714	61.11	By matching	By MS/MS	By matching	By matching	By matching	By matching	By matching	By matching
LKEGDTIIVPGVEGPIVTQIR	DVILINGRLKEGDTII	GPIVTQIRGLLLPPPM	R	L	K	I	R	G	0	1	0	1	0	1	2	3	0	4	1	1	0	0	2	0	2	0	0	3	0	21	1	2233.27	sp|Q05D44|IF2P_MOUSE	sp|Q05D44|IF2P_MOUSE	878	898	yes	yes	3	0.016486	58.712	By MS/MS	By MS/MS	By matching	By matching	By matching	By matching	By matching	By matching
LKETQPGEAYVIQK	ELIEDEEKLKETQPGE	GEAYVIQKETEVSKGS	K	L	K	Q	K	E	1	0	0	0	0	2	2	1	0	1	1	2	0	0	1	0	1	0	1	1	0	14	1	1602.86	sp|P14873|MAP1B_MOUSE	sp|P14873|MAP1B_MOUSE	864	877	yes	yes	2;3	5.5321e-09	130.61	By MS/MS	By MS/MS	By matching	By matching	By matching	By matching	By matching	By matching
LKGEATVSFDDPPSAK	YTDRETGKLKGEATVS	FDDPPSAKAAIDWFDG	K	L	K	A	K	A	2	0	0	2	0	0	1	1	0	0	1	2	0	1	2	2	1	0	0	1	0	16	1	1660.83	tr|G3UXT7|G3UXT7_MOUSE;tr|Q8CFQ9|Q8CFQ9_MOUSE;sp|P56959|FUS_MOUSE	tr|G3UXT7|G3UXT7_MOUSE	24	39	yes	no	3	0.0062104	78.166	By MS/MS	By matching	By MS/MS	By matching	By matching	By MS/MS	By matching	By matching
LKYENEVALR	RLAADDFRLKYENEVA	YENEVALRQSVEADIN	R	L	K	L	R	Q	1	1	1	0	0	0	2	0	0	0	2	1	0	0	0	0	0	0	1	1	0	10	1	1233.67	CON__P13645	CON__P13645	236	245	yes	yes	2;3	9.6486e-09	147.62	By MS/MS	By MS/MS	By MS/MS	By MS/MS	By MS/MS	By MS/MS	By MS/MS	By MS/MS
LLDSLEPPGEPGPSTSIPENDTVDGR	ELRNKVNRLLDSLEPP	ENDTVDGREEKPAASD	R	L	L	G	R	E	0	1	1	3	0	0	3	3	0	1	3	0	0	0	5	3	2	0	0	1	0	26	0	2691.29	tr|Q9Z1A1|Q9Z1A1_MOUSE;tr|F6QJV5|F6QJV5_MOUSE	tr|Q9Z1A1|Q9Z1A1_MOUSE	119	144	yes	no	2;3	0.0011571	51.827	By matching	By matching	By matching	By matching	By matching	By MS/MS	By matching	By MS/MS
LLEAQIATGGIIDPK	IEKGHGIRLLEAQIAT	TGGIIDPKESHRLPVD	R	L	L	P	K	E	2	0	0	1	0	1	1	2	0	3	2	1	0	0	1	0	1	0	0	0	0	15	0	1537.87	tr|E9PZW0|E9PZW0_MOUSE;sp|E9Q557|DESP_MOUSE	tr|E9PZW0|E9PZW0_MOUSE	1780	1794	yes	no	2	0.00041351	94.007	By matching	By matching	By MS/MS	By MS/MS	By matching	By matching	By matching	By matching
LLEGEDAHLSSQQASGQSYSSR	QEIATYRRLLEGEDAH	SGQSYSSREVFTSSSS	R	L	L	S	R	E	2	1	0	1	0	3	2	2	1	0	3	0	0	0	0	6	0	0	1	0	0	22	0	2349.08	CON__P08779	CON__P08779	420	441	yes	yes	3	0.00015092	80.362	By MS/MS	By MS/MS	By matching	By matching	By matching	By matching	By matching	By matching
LLEGEDAHLSSSQFSSGSQSSR	QEIATYRRLLEGEDAH	SSGSQSSRDVTSSSRQ	R	L	L	S	R	D	1	1	0	1	0	2	2	2	1	0	3	0	0	1	0	8	0	0	0	0	0	22	0	2308.06	CON__P02533;CON__Q61782	CON__P02533	418	439	yes	no	3	0.00038731	74.776	By MS/MS	By matching	By matching	By matching	By matching	By matching	By matching	By MS/MS
LLEGEECR	VEIATYRKLLEGEECR	LLEGEECRMSGDLSSN	K	L	L	C	R	M	0	1	0	0	1	0	3	1	0	0	2	0	0	0	0	0	0	0	0	0	0	8	0	993.426	CON__P35908;sp|Q6NXH9|K2C73_MOUSE;CON__Q6NXH9;sp|P19246|NFH_MOUSE;sp|Q8BGZ7|K2C75_MOUSE;CON__Q8BGZ7;CON__P02538;CON__O95678;tr|E9Q1Z0|E9Q1Z0_MOUSE;CON__P04259;CON__P13647;CON__P48668;sp|Q3UV17|K22O_MOUSE;CON__Q7RTS7;CON__Q32MB2;CON__Q8N1N4-2;CON__Q7RTT2	CON__P35908	489	496	no	no	2	8.2892e-07	146.58	By MS/MS	By MS/MS	By MS/MS	By matching	By MS/MS	By MS/MS	By MS/MS	By MS/MS
LLESEECR	MEIATYRKLLESEECR	LLESEECRMSGEYPNS	K	L	L	C	R	M	0	1	0	0	1	0	3	0	0	0	2	0	0	0	0	1	0	0	0	0	0	8	0	1023.44	CON__Q14CN4-1;CON__Q3SY84	CON__Q14CN4-1	430	437	no	no	2	0.037604	77.923	By matching	By MS/MS	By matching	By matching	By matching	By matching	By matching	By matching
LLESGDLSMNSIK	CYSDAFAKLLESGDLS	DLSMNSIKVDGISMSF	K	L	L	I	K	V	0	0	1	1	0	0	1	1	0	1	3	1	1	0	0	3	0	0	0	0	0	13	0	1405.71	sp|O54774|AP3D1_MOUSE	sp|O54774|AP3D1_MOUSE	1107	1119	yes	yes	2	0.0033356	73.881	By MS/MS	By MS/MS	By matching	By matching	By matching	By matching	By matching	By matching
LLIEMEQR	QMVVDGVKLLIEMEQR	LLIEMEQRLEQGQAID	K	L	L	Q	R	L	0	1	0	0	0	1	2	0	0	1	2	0	1	0	0	0	0	0	0	0	0	8	0	1030.55	sp|Q04447|KCRB_MOUSE	sp|Q04447|KCRB_MOUSE	359	366	yes	yes	2	0.00027459	127.46	By MS/MS	By MS/MS	By matching	By MS/MS	By MS/MS	By MS/MS	By MS/MS	By MS/MS
LLLIGNSSVGK	QNFDYMFKLLLIGNSS	IGNSSVGKTSFLFRYA	K	L	L	G	K	T	0	0	1	0	0	0	0	2	0	1	3	1	0	0	0	2	0	0	0	1	0	11	0	1099.66	tr|D3YWL1|D3YWL1_MOUSE;tr|D3YW33|D3YW33_MOUSE;sp|P35276|RAB3D_MOUSE	tr|D3YWL1|D3YWL1_MOUSE	25	35	yes	no	2	0.0029504	95.477	By matching	By matching	By matching	By matching	By matching	By MS/MS	By matching	By matching
LLLLGAGESGK	ISAAKDVKLLLLGAGE	LGAGESGKSTIVKQMK	K	L	L	G	K	S	1	0	0	0	0	0	1	3	0	0	4	1	0	0	0	1	0	0	0	0	0	11	0	1056.62	sp|P18872|GNAO_MOUSE;sp|Q9DC51|GNAI3_MOUSE;sp|B2RSH2|GNAI1_MOUSE;sp|P08752|GNAI2_MOUSE;tr|A2A610|A2A610_MOUSE;tr|A2AE31|A2AE31_MOUSE;tr|Q8C040|Q8C040_MOUSE;tr|Q8BHK8|Q8BHK8_MOUSE;tr|A2AE32|A2AE32_MOUSE;sp|P20612|GNAT1_MOUSE;sp|Q3V3I2|GNAT3_MOUSE;sp|P50149|GNAT2_MOUSE;tr|Z4YKV1|Z4YKV1_MOUSE;sp|Q8CGK7|GNAL_MOUSE;sp|P63094|GNAS2_MOUSE;tr|Q66L47|Q66L47_MOUSE;sp|Q6R0H7|GNAS1_MOUSE	sp|P18872|GNAO_MOUSE	36	46	yes	no	2	0.00086864	104.82	By MS/MS	By MS/MS	By matching	By matching	By matching	By MS/MS	By MS/MS	By MS/MS
LLLQVQHASK	VAPIERVKLLLQVQHA	LQVQHASKQISAEKQY	K	L	L	S	K	Q	1	0	0	0	0	2	0	0	1	0	3	1	0	0	0	1	0	0	0	1	0	10	0	1135.67	sp|P48962|ADT1_MOUSE;sp|P51881|ADT2_MOUSE	sp|P48962|ADT1_MOUSE	34	43	no	no	2;3	6.4785e-07	137.46	By MS/MS	By MS/MS	By MS/MS	By matching	By MS/MS	By MS/MS	By MS/MS	By MS/MS
LLNDEDPVVVTK	RALPELTKLLNDEDPV	EDPVVVTKAAMIVNQL	K	L	L	T	K	A	0	0	1	2	0	0	1	0	0	0	2	1	0	0	1	0	1	0	0	3	0	12	0	1340.72	sp|Q02257|PLAK_MOUSE	sp|Q02257|PLAK_MOUSE	150	161	yes	yes	2	0.0085936	79.744	By matching	By matching	By matching	By matching	By matching	By MS/MS	By MS/MS	By MS/MS
LLNQPNQWPLVK	YGIPAIVKLLNQPNQW	PNQWPLVKATIGLIRN	K	L	L	V	K	A	0	0	2	0	0	2	0	0	0	0	3	1	0	0	2	0	0	1	0	1	0	12	0	1448.81	sp|Q02257|PLAK_MOUSE	sp|Q02257|PLAK_MOUSE	488	499	yes	yes	2	0.018046	67.93	By matching	By matching	By matching	By matching	By matching	By MS/MS	By matching	By matching
LLRDYQELMNTK	QAKEDLARLLRDYQEL	YQELMNTKLALDLEIA	R	L	L	T	K	L	0	1	1	1	0	1	1	0	0	0	3	1	1	0	0	0	1	0	1	0	0	12	1	1522.78	CON__P04264	CON__P04264	461	472	no	no	2;3	0.0016674	107.99	By matching	By matching	By MS/MS	By MS/MS	By MS/MS	By matching	By matching	By matching
LLRDYQELMNVK	QAKEDLARLLRDYQEL	YQELMNVKLALDVEIA	R	L	L	V	K	L	0	1	1	1	0	1	1	0	0	0	3	1	1	0	0	0	0	0	1	1	0	12	1	1520.8	CON__P35908	CON__P35908	465	476	no	no	3	0.0017934	85.522	By matching	By matching	By MS/MS	By MS/MS	By MS/MS	By matching	By matching	By matching
LLSNDEVTIK	MQRVFRGKLLSNDEVT	SNDEVTIKYKDEDGDL	K	L	L	I	K	Y	0	0	1	1	0	0	1	0	0	1	2	1	0	0	0	1	1	0	0	1	0	10	0	1130.62	tr|Q9Z1A1|Q9Z1A1_MOUSE;tr|B8JJG7|B8JJG7_MOUSE;tr|B8JJG8|B8JJG8_MOUSE;tr|B8JJG9|B8JJG9_MOUSE	tr|Q9Z1A1|Q9Z1A1_MOUSE	48	57	yes	no	2	0.005005	91.701	By matching	By matching	By matching	By matching	By matching	By MS/MS	By MS/MS	By MS/MS
LMDYSLLVGIHDVER	VEFLAQLKLMDYSLLV	VGIHDVERAEQEEVEC	K	L	M	E	R	A	0	1	0	2	0	0	1	1	1	1	3	0	1	0	0	1	0	0	1	2	0	15	0	1758.9	sp|O70172|PI42A_MOUSE;tr|F6RJE8|F6RJE8_MOUSE	sp|O70172|PI42A_MOUSE	271	285	yes	no	3	0.00129	67.102	By MS/MS	By MS/MS	By matching	By matching	By matching	By matching	By matching	By matching
LMIEMDGTENK	VEQEKIDKLMIEMDGT	EMDGTENKSKFGANAI	K	L	M	N	K	S	0	0	1	1	0	0	2	1	0	1	1	1	2	0	0	0	1	0	0	0	0	11	0	1279.58	sp|P17182|ENOA_MOUSE;tr|Q6PHC1|Q6PHC1_MOUSE;tr|B1ARR7|B1ARR7_MOUSE;tr|B0QZL1|B0QZL1_MOUSE	sp|P17182|ENOA_MOUSE	93	103	yes	no	2	0.001907	81.525	By matching	By matching	By matching	By matching	By matching	By MS/MS	By MS/MS	By MS/MS
LMMDPLSGQNR	AGPIWDLRLMMDPLSG	DPLSGQNRGYAFITFC	R	L	M	N	R	G	0	1	1	1	0	1	0	1	0	0	2	0	2	0	1	1	0	0	0	0	0	11	0	1260.6	tr|Q8VHM5|Q8VHM5_MOUSE;tr|A2AW41|A2AW41_MOUSE;tr|F7B5B5|F7B5B5_MOUSE	tr|Q8VHM5|Q8VHM5_MOUSE	196	206	yes	no	2	7.5353e-06	120.77	By MS/MS	By MS/MS	By MS/MS	By MS/MS	By MS/MS	By matching	By matching	By matching
LMMDPLTGLNR	AGPIWDLRLMMDPLTG	DPLTGLNRGYAFVTFC	R	L	M	N	R	G	0	1	1	1	0	0	0	1	0	0	3	0	2	0	1	0	1	0	0	0	0	11	0	1259.64	tr|G3UXJ6|G3UXJ6_MOUSE;tr|G3UZ48|G3UZ48_MOUSE;tr|G3UZI2|G3UZI2_MOUSE;tr|A0A0R4J259|A0A0R4J259_MOUSE;tr|G3V018|G3V018_MOUSE;sp|Q7TMK9|HNRPQ_MOUSE	tr|G3UXJ6|G3UXJ6_MOUSE	193	203	yes	no	2	0.011679	59.198	By MS/MS	By MS/MS	By MS/MS	By MS/MS	By MS/MS	By matching	By matching	By matching
LNDLEDALQQAK	ALKDAKNKLNDLEDAL	EDALQQAKEDLARLLR	K	L	N	A	K	E	2	0	1	2	0	2	1	0	0	0	3	1	0	0	0	0	0	0	0	0	0	12	0	1356.69	CON__P04264	CON__P04264	444	455	yes	yes	2	6.9667e-63	232.78	By MS/MS	By MS/MS	By MS/MS	By MS/MS	By MS/MS	By MS/MS	By MS/MS	By MS/MS
LNDLEDALQQAKEDLAR	ALKDAKNKLNDLEDAL	QAKEDLARLLRDYQEL	K	L	N	A	R	L	3	1	1	3	0	2	2	0	0	0	4	1	0	0	0	0	0	0	0	0	0	17	1	1940.98	CON__P04264	CON__P04264	444	460	yes	yes	2	0.010518	81.713	By matching	By matching	By MS/MS	By matching	By MS/MS	By matching	By matching	By MS/MS
LNDLEEALQQAK	ALKDARNKLNDLEEAL	EEALQQAKEDLARLLR	K	L	N	A	K	E	2	0	1	1	0	2	2	0	0	0	3	1	0	0	0	0	0	0	0	0	0	12	0	1370.7	CON__P35908	CON__P35908	448	459	yes	yes	2	8.2123e-36	203.88	By MS/MS	By MS/MS	By MS/MS	By MS/MS	By MS/MS	By MS/MS	By MS/MS	By MS/MS
LNIPVNQVNPR	TVEDIAARLNIPVNQV	PVNQVNPRDAKACVVH	R	L	N	P	R	D	0	1	3	0	0	1	0	0	0	1	1	0	0	0	2	0	0	0	0	2	0	11	0	1262.71	sp|Q8VDN2|AT1A1_MOUSE	sp|Q8VDN2|AT1A1_MOUSE	648	658	yes	yes	2	0.018659	72.321	By matching	By matching	By matching	By matching	By matching	By MS/MS	By MS/MS	By MS/MS
LNIPVSQVNPR	TVEDIAARLNIPVSQV	PVSQVNPRDAKACVIH	R	L	N	P	R	D	0	1	2	0	0	1	0	0	0	1	1	0	0	0	2	1	0	0	0	2	0	11	0	1235.7	sp|Q6PIC6|AT1A3_MOUSE;tr|A0A0G2JGX4|A0A0G2JGX4_MOUSE;tr|Q8VCE0|Q8VCE0_MOUSE;tr|D3YYN7|D3YYN7_MOUSE;sp|Q6PIE5|AT1A2_MOUSE	sp|Q6PIC6|AT1A3_MOUSE	638	648	no	no	2	4.9377e-10	143	By MS/MS	By MS/MS	By MS/MS	By MS/MS	By MS/MS	By MS/MS	By MS/MS	By MS/MS
LPLQDVYK	RPTDKPLRLPLQDVYK	LPLQDVYKIGGIGTVP	R	L	P	Y	K	I	0	0	0	1	0	1	0	0	0	0	2	1	0	0	1	0	0	0	1	1	0	8	0	974.544	sp|P10126|EF1A1_MOUSE;sp|P62631|EF1A2_MOUSE	sp|P10126|EF1A1_MOUSE	248	255	no	no	2	0.0022555	120.15	By matching	By matching	By matching	By matching	By MS/MS	By MS/MS	By MS/MS	By MS/MS
LPQFVQSADLEVQER	VTQLLVERLPQFVQSA	ADLEVQERASCILQLV	R	L	P	E	R	A	1	1	0	1	0	3	2	0	0	0	2	0	0	1	1	1	0	0	0	2	0	15	0	1757.89	sp|O54774|AP3D1_MOUSE	sp|O54774|AP3D1_MOUSE	557	571	yes	yes	2	0.00022149	82.837	By MS/MS	By MS/MS	By matching	By matching	By matching	By matching	By matching	By matching
LPRPPPPEMPESLK	DSVKVYFRLPRPPPPE	PEMPESLKKKLGLTE_	R	L	P	L	K	K	0	1	0	0	0	0	2	0	0	0	2	1	1	0	6	1	0	0	0	0	0	14	1	1586.85	sp|Q8VEM8|MPCP_MOUSE;tr|G5E902|G5E902_MOUSE	sp|Q8VEM8|MPCP_MOUSE	337	350	yes	no	3	0.00042132	90.412	By matching	By matching	By matching	By matching	By matching	By MS/MS	By MS/MS	By MS/MS
LPSYLDK	QGIPSKSRLPSYLDKV	RLPSYLDKVLKKRILN	R	L	P	D	K	V	0	0	0	1	0	0	0	0	0	0	2	1	0	0	1	1	0	0	1	0	0	7	0	834.449	tr|D3YW26|D3YW26_MOUSE;tr|D3Z4Z0|D3Z4Z0_MOUSE	tr|D3YW26|D3YW26_MOUSE	318	324	yes	no	2	9.4529e-07	152.47	By matching	By matching	By MS/MS	By MS/MS	By matching	By MS/MS	By MS/MS	By MS/MS
LQGEIAHVK	ELNRVIQRLQGEIAHV	QGEIAHVKKQCKNVQD	R	L	Q	V	K	K	1	0	0	0	0	1	1	1	1	1	1	1	0	0	0	0	0	0	0	1	0	9	0	993.561	CON__P35908	CON__P35908	412	420	yes	yes	2;3	0.014873	83.883	By matching	By MS/MS	By MS/MS	By matching	By matching	By MS/MS	By matching	By MS/MS
LQLWDTAGQER	YLEDRTVRLQLWDTAG	WDTAGQERFRSLIPSY	R	L	Q	E	R	F	1	1	0	1	0	2	1	1	0	0	2	0	0	0	0	0	1	1	0	0	0	11	0	1315.65	tr|A0A1L1SRS6|A0A1L1SRS6_MOUSE;tr|D3YV69|D3YV69_MOUSE;sp|P61294|RAB6B_MOUSE;sp|P35279|RAB6A_MOUSE;sp|Q8BHD0|RB39A_MOUSE	tr|A0A1L1SRS6|A0A1L1SRS6_MOUSE	10	20	yes	no	2	0.001177	103.44	By matching	By matching	By matching	By matching	By matching	By MS/MS	By MS/MS	By MS/MS
LQNNNVYTIAK	NADTVSSKLQNNNVYT	NNVYTIAKRNVEGQDM	K	L	Q	A	K	R	1	0	3	0	0	1	0	0	0	1	1	1	0	0	0	0	1	0	1	1	0	11	0	1276.68	tr|H3BKM0|H3BKM0_MOUSE;sp|Q9DBG3|AP2B1_MOUSE;tr|H3BIY9|H3BIY9_MOUSE	tr|H3BKM0|H3BKM0_MOUSE	844	854	yes	no	2	0.021139	69.815	By matching	By MS/MS	By matching	By matching	By matching	By matching	By matching	By matching
LQQLPADFGR	KLDLSKNKLQQLPADF	QLPADFGRLVNLQHLD	K	L	Q	G	R	L	1	1	0	1	0	2	0	1	0	0	2	0	0	1	1	0	0	0	0	0	0	10	0	1143.6	sp|Q922Q8|LRC59_MOUSE	sp|Q922Q8|LRC59_MOUSE	74	83	yes	yes	2	0.018862	74.841	By MS/MS	By matching	By matching	By matching	By matching	By matching	By matching	By matching
LQTAPVPMPDLK	SPSASKSRLQTAPVPM	PVPMPDLKNVRSKIGS	R	L	Q	L	K	N	1	0	0	1	0	1	0	0	0	0	2	1	1	0	3	0	1	0	0	1	0	12	0	1308.71	tr|B1AQW2|B1AQW2_MOUSE;tr|A0A0A0MQC7|A0A0A0MQC7_MOUSE;sp|P10637|TAU_MOUSE;tr|A2A5Y6|A2A5Y6_MOUSE	tr|B1AQW2|B1AQW2_MOUSE	192	203	yes	no	2	0.0037841	77.776	By matching	By matching	By MS/MS	By matching	By matching	By MS/MS	By MS/MS	By MS/MS
LRAEIDNVKK	EMNRMIQRLRAEIDNV	AEIDNVKKQCANLQNA	R	L	R	K	K	Q	1	1	1	1	0	0	1	0	0	1	1	2	0	0	0	0	0	0	0	1	0	10	2	1184.69	CON__P13647	CON__P13647	396	405	yes	yes	3	1.2553e-05	128.03	By MS/MS	By MS/MS	By MS/MS	By matching	By MS/MS	By MS/MS	By MS/MS	By matching
LRSEIDHVKK	EINRMIQRLRSEIDHV	SEIDHVKKQCANLQAA	R	L	R	K	K	Q	0	1	0	1	0	0	1	0	1	1	1	2	0	0	0	1	0	0	0	1	0	10	2	1223.7	CON__P02538;tr|Q6IFZ8|Q6IFZ8_MOUSE;CON__P04259;CON__P48668	CON__P02538	391	400	no	no	3	0.015499	66.056	By matching	By matching	By matching	By matching	By matching	By matching	By matching	By MS/MS
LRSEIDNVK	ELNRVIQRLRSEIDNV	RSEIDNVKKQISNLQQ	R	L	R	V	K	K	0	1	1	1	0	0	1	0	0	1	1	1	0	0	0	1	0	0	0	1	0	9	1	1072.59	CON__P04264	CON__P04264	408	416	no	no	2	0.02625	105.98	By matching	By matching	By matching	By matching	By matching	By matching	By matching	By MS/MS
LRSEIDNVKK	ELNRVIQRLRSEIDNV	SEIDNVKKQISNLQQS	R	L	R	K	K	Q	0	1	1	1	0	0	1	0	0	1	1	2	0	0	0	1	0	0	0	1	0	10	2	1200.68	CON__P04264	CON__P04264	408	417	no	no	2;3;4	5.1545e-05	121.36	By MS/MS	By MS/MS	By MS/MS	By MS/MS	By MS/MS	By MS/MS	By MS/MS	By MS/MS
LSGPGGSGSFR	DSSRLSARLSGPGGSG	PGGSGSFRSQSLSRSN	R	L	S	F	R	S	0	1	0	0	0	0	0	4	0	0	1	0	0	1	1	3	0	0	0	0	0	11	0	1020.5	sp|P46660|AINX_MOUSE	sp|P46660|AINX_MOUSE	29	39	yes	yes	2	0.021733	69.216	By matching	By matching	By matching	By matching	By matching	By matching	By matching	By matching
LSISALFVTPK	RSYGKAFKLSISALFV	SALFVTPKTAGAQVVL	K	L	S	P	K	T	1	0	0	0	0	0	0	0	0	1	2	1	0	1	1	2	1	0	0	1	0	11	0	1174.7	sp|P16330|CN37_MOUSE	sp|P16330|CN37_MOUSE	283	293	yes	yes	2	0.00054867	109.39	By matching	By matching	By matching	By matching	By matching	By MS/MS	By MS/MS	By MS/MS
LSISETYDLK	SANLHLPKLSISETYD	ISETYDLKSVLGDVGI	K	L	S	L	K	S	0	0	0	1	0	0	1	0	0	1	2	1	0	0	0	2	1	0	1	0	0	10	0	1167.6	CON__P34955	CON__P34955	313	322	yes	yes	2	0.00011286	120.63	By MS/MS	By MS/MS	By matching	By matching	By matching	By matching	By matching	By matching
LSMKPEPLFR	FTLQYLNKLSMKPEPL	MKPEPLFRSVGNTIEP	K	L	S	F	R	S	0	1	0	0	0	0	1	0	0	0	2	1	1	1	2	1	0	0	0	0	0	10	1	1216.66	sp|P14873|MAP1B_MOUSE	sp|P14873|MAP1B_MOUSE	391	400	yes	yes	3	0.0006975	102.06	By MS/MS	By MS/MS	By matching	By matching	By matching	By matching	By matching	By matching
LSMYGVDLHHAK	HFLENAKKLSMYGVDL	GVDLHHAKDSEGVEIM	K	L	S	A	K	D	1	0	0	1	0	0	0	1	2	0	2	1	1	0	0	1	0	0	1	1	0	12	0	1369.68	tr|A0A3B2WBE1|A0A3B2WBE1_MOUSE;tr|D0VYV6|D0VYV6_MOUSE;tr|A0A3B2WD96|A0A3B2WD96_MOUSE;tr|A0A286YDY4|A0A286YDY4_MOUSE;tr|A7YY80|A7YY80_MOUSE;sp|Q9WV92|E41L3_MOUSE;tr|A0A5F8MPR1|A0A5F8MPR1_MOUSE;tr|A0A286YD84|A0A286YD84_MOUSE;tr|A0A1W2P6I5|A0A1W2P6I5_MOUSE;tr|Q80UE4|Q80UE4_MOUSE;tr|Q8C928|Q8C928_MOUSE;tr|Q80UE5|Q80UE5_MOUSE;sp|O70318|E41L2_MOUSE;tr|A2AUK7|A2AUK7_MOUSE;tr|A2AUK8|A2AUK8_MOUSE;tr|A2AUK…	tr|A0A3B2WBE1|A0A3B2WBE1_MOUSE	297	308	no	no	3	0.027534	48.948	By matching	By MS/MS	By matching	By matching	By matching	By matching	By matching	By matching
LSQEEQLK	LLPATTTKLSQEEQLK	LSQEEQLKSHESKLKQ	K	L	S	L	K	S	0	0	0	0	0	2	2	0	0	0	2	1	0	0	0	1	0	0	0	0	0	8	0	973.508	tr|E9PUC5|E9PUC5_MOUSE;tr|Q8C0E9|Q8C0E9_MOUSE;tr|F6Z9E6|F6Z9E6_MOUSE;tr|A0A1D5RLK2|A0A1D5RLK2_MOUSE;sp|Q2PFD7|PSD3_MOUSE;tr|A0A1D5RMH7|A0A1D5RMH7_MOUSE	tr|E9PUC5|E9PUC5_MOUSE	255	262	yes	no	2	0.01611	96.034	By MS/MS	By MS/MS	By matching	By matching	By matching	By matching	By matching	By matching
LSQKFPK	LKAWSVARLSQKFPKA	RLSQKFPKAEFVEVTK	R	L	S	P	K	A	0	0	0	0	0	1	0	0	0	0	1	2	0	1	1	1	0	0	0	0	0	7	1	846.496	CON__P02769	CON__P02769	242	248	yes	yes	2	7.9646e-06	116.9	By matching	By MS/MS	By matching	By matching	By matching	By matching	By matching	By matching
LSSFATSVAEDQSVASLTAPQTEETGK	TSITECDKLSSFATSV	PQTEETGKSSLLLDTV	K	L	S	G	K	S	4	0	0	1	0	2	3	1	0	0	2	1	0	1	1	5	4	0	0	2	0	27	0	2753.32	sp|Q9QYR6|MAP1A_MOUSE;tr|A2ARP8|A2ARP8_MOUSE	sp|Q9QYR6|MAP1A_MOUSE	837	863	yes	no	2	0.019053	36.049	By MS/MS	By matching	By matching	By matching	By matching	By matching	By matching	By matching
LSSPATLNSR	DNDIMLIKLSSPATLN	SPATLNSRVATVSLPR	K	L	S	S	R	V	1	1	1	0	0	0	0	0	0	0	2	0	0	0	1	3	1	0	0	0	0	10	0	1044.56	CON__P00761	CON__P00761	98	107	yes	yes	2	1.77e-13	139.15	By MS/MS	By MS/MS	By MS/MS	By MS/MS	By MS/MS	By MS/MS	By MS/MS	By MS/MS
LSSQLSEEK	GWSEKSVKLSSQLSEE	SSQLSEEKWNSVPPAS	K	L	S	E	K	W	0	0	0	0	0	1	2	0	0	0	2	1	0	0	0	3	0	0	0	0	0	9	0	1019.51	sp|Q80WJ7|LYRIC_MOUSE;tr|F6QHD1|F6QHD1_MOUSE;tr|F6ZQL0|F6ZQL0_MOUSE;tr|F6ZSG0|F6ZSG0_MOUSE;tr|F6QFT1|F6QFT1_MOUSE	sp|Q80WJ7|LYRIC_MOUSE	292	300	yes	no	2	0.038838	67.704	By MS/MS	By matching	By matching	By matching	By matching	By matching	By matching	By matching
LTGMAFR	VIPELNGKLTGMAFRV	KLTGMAFRVPTPNVSV	K	L	T	F	R	V	1	1	0	0	0	0	0	1	0	0	1	0	1	1	0	0	1	0	0	0	0	7	0	794.411	sp|P16858|G3P_MOUSE;tr|A0A0A0MQF6|A0A0A0MQF6_MOUSE;tr|A0A1D5RLD8|A0A1D5RLD8_MOUSE;tr|S4R1W1|S4R1W1_MOUSE;tr|S4R257|S4R257_MOUSE;tr|A0A0R4J0X7|A0A0R4J0X7_MOUSE;tr|S4R2G5|S4R2G5_MOUSE;sp|Q64467|G3PT_MOUSE	sp|P16858|G3P_MOUSE	226	232	yes	no	2	0.01671	92.467	By matching	By matching	By matching	By matching	By matching	By MS/MS	By MS/MS	By MS/MS
LTLYDIAHTPGVAADLSHIETR	KNSPLVSRLTLYDIAH	DLSHIETRANVKGYLG	R	L	T	T	R	A	3	1	0	2	0	0	1	1	2	2	3	0	0	0	1	1	3	0	1	1	0	22	0	2392.24	sp|P08249|MDHM_MOUSE;tr|A0A0G2JGY4|A0A0G2JGY4_MOUSE;tr|A0A0G2JF23|A0A0G2JF23_MOUSE	sp|P08249|MDHM_MOUSE	53	74	yes	no	3	0.0044312	45.469	By matching	By matching	By matching	By MS/MS	By MS/MS	By matching	By matching	By matching
LTMQNLNDR	GLLAGNEKLTMQNLND	TMQNLNDRLASYLDKV	K	L	T	D	R	L	0	1	2	1	0	1	0	0	0	0	2	0	1	0	0	0	1	0	0	0	0	9	0	1103.54	CON__P08727	CON__P08727	82	90	yes	yes	2	0.0024914	93.096	By matching	By MS/MS	By matching	By matching	By matching	By matching	By matching	By matching
LTTPTYGDLNHLVSATMSGVTTCLR	DICFRTLKLTTPTYGD	SGVTTCLRFPGQLNAD	K	L	T	L	R	F	1	1	1	1	1	0	0	2	1	0	4	0	1	0	1	2	6	0	1	2	0	25	0	2696.3	sp|Q7TMM9|TBB2A_MOUSE;sp|Q9CWF2|TBB2B_MOUSE;sp|P68372|TBB4B_MOUSE;sp|P99024|TBB5_MOUSE;sp|Q9D6F9|TBB4A_MOUSE	sp|P68372|TBB4B_MOUSE	217	241	no	no	3	0.00038747	57.829	By matching	By matching	By matching	By matching	By matching	By MS/MS	By matching	By MS/MS
LTVVILEAK	RYVPTAGKLTVVILEA	TVVILEAKNLKKMDVG	K	L	T	A	K	N	1	0	0	0	0	0	1	0	0	1	2	1	0	0	0	0	1	0	0	2	0	9	0	984.622	sp|P46096|SYT1_MOUSE	sp|P46096|SYT1_MOUSE	289	297	yes	yes	2	1.0669e-11	160.36	By MS/MS	By MS/MS	By matching	By matching	By matching	By matching	By matching	By matching
LVDTFLEDVK	LFINESAKLVDTFLED	DTFLEDVKNLYHSEAF	K	L	V	V	K	N	0	0	0	2	0	0	1	0	0	0	2	1	0	1	0	0	1	0	0	2	0	10	0	1177.62	CON__P34955	CON__P34955	148	157	yes	yes	2	0.019497	89.827	By matching	By MS/MS	By matching	By matching	By matching	By matching	By matching	By matching
LVINGKPITIFQER	TVKAENGKLVINGKPI	PITIFQERDPTNIKWG	K	L	V	E	R	D	0	1	1	0	0	1	1	1	0	3	1	1	0	1	1	0	1	0	0	1	0	14	1	1626.95	sp|P16858|G3P_MOUSE;tr|A0A0A0MQF6|A0A0A0MQF6_MOUSE;tr|A0A1D5RLD8|A0A1D5RLD8_MOUSE;tr|S4R1W1|S4R1W1_MOUSE;tr|S4R257|S4R257_MOUSE;tr|S4R1W8|S4R1W8_MOUSE	sp|P16858|G3P_MOUSE	65	78	yes	no	2;3	0.0018655	87.647	By matching	By matching	By matching	By matching	By matching	By MS/MS	By MS/MS	By MS/MS
LVLEVAQHLGESTVR	EVQGRDSRLVLEVAQH	HLGESTVRTIAMDGTE	R	L	V	V	R	T	1	1	0	0	0	1	2	1	1	0	3	0	0	0	0	1	1	0	0	3	0	15	0	1649.91	sp|P56480|ATPB_MOUSE	sp|P56480|ATPB_MOUSE	95	109	yes	yes	2;3	4.1846e-06	114.54	By matching	By matching	By MS/MS	By matching	By MS/MS	By MS/MS	By MS/MS	By MS/MS
LVMEEAPESYK	AIRVASPKLVMEEAPE	EEAPESYKNVTDVVNT	K	L	V	Y	K	N	1	0	0	0	0	0	3	0	0	0	1	1	1	0	1	1	0	0	1	1	0	11	0	1294.61	sp|Q99LF4|RTCB_MOUSE	sp|Q99LF4|RTCB_MOUSE	466	476	yes	yes	2	0.0017076	90.913	By MS/MS	By matching	By MS/MS	By matching	By matching	By matching	By matching	By matching
LVNELTEFAK	CPFDEHVKLVNELTEF	NELTEFAKTCVADESH	K	L	V	A	K	T	1	0	1	0	0	0	2	0	0	0	2	1	0	1	0	0	1	0	0	1	0	10	0	1162.62	CON__P02769	CON__P02769	66	75	yes	yes	2	5.5101e-07	138.22	By MS/MS	By MS/MS	By matching	By MS/MS	By matching	By MS/MS	By matching	By MS/MS
LVNEVTEFAK	CPFEDHVKLVNEVTEF	NEVTEFAKTCVADESA	K	L	V	A	K	T	1	0	1	0	0	0	2	0	0	0	1	1	0	1	0	0	1	0	0	2	0	10	0	1148.61	CON__P02768-1	CON__P02768-1	66	75	yes	yes	2	0.005005	91.701	By matching	By matching	By MS/MS	By MS/MS	By matching	By MS/MS	By MS/MS	By matching
LVTLPVSFAQLK	HLDLLNNRLVTLPVSF	PVSFAQLKNLKWLDLK	R	L	V	L	K	N	1	0	0	0	0	1	0	0	0	0	3	1	0	1	1	1	1	0	0	2	0	12	0	1314.79	sp|Q922Q8|LRC59_MOUSE	sp|Q922Q8|LRC59_MOUSE	97	108	yes	yes	2	0.044842	54.023	By matching	By MS/MS	By matching	By matching	By matching	By matching	By matching	By matching
LVVSTQTALA	CFAVEGPKLVVSTQTA	VSTQTALA________	K	L	V	L	A	-	2	0	0	0	0	1	0	0	0	0	2	0	0	0	0	1	2	0	0	2	0	10	0	1001.58	CON__P02769	CON__P02769	598	607	yes	yes	2	0.014234	79.148	By MS/MS	By matching	By matching	By matching	By matching	By matching	By matching	By matching
LYMNPGAESELK	QPISASAKLYMNPGAE	PGAESELKTPKLDGNV	K	L	Y	L	K	T	1	0	1	0	0	0	2	1	0	0	2	1	1	0	1	1	0	0	1	0	0	12	0	1350.65	sp|Q8BX70|VP13C_MOUSE;tr|A0A1L1SUY8|A0A1L1SUY8_MOUSE	sp|Q8BX70|VP13C_MOUSE	305	316	yes	no	2	0.0061451	69.846	By MS/MS	By MS/MS	By matching	By matching	By MS/MS	By matching	By MS/MS	By MS/MS
LYMNPGAESELKTPK	QPISASAKLYMNPGAE	ESELKTPKLDGNVEVQ	K	L	Y	P	K	L	1	0	1	0	0	0	2	1	0	0	2	2	1	0	2	1	1	0	1	0	0	15	1	1676.84	sp|Q8BX70|VP13C_MOUSE;tr|A0A1L1SUY8|A0A1L1SUY8_MOUSE	sp|Q8BX70|VP13C_MOUSE	305	319	yes	no	3	0.01737	45.28	By matching	By matching	By matching	By matching	By MS/MS	By matching	By matching	By matching
MAATFIGNSTAIQELFK	DIPPRGLKMAATFIGN	TAIQELFKRISEQFTA	K	M	A	F	K	R	3	0	1	0	0	1	1	1	0	2	1	1	1	2	0	1	2	0	0	0	0	17	0	1840.94	sp|Q9D6F9|TBB4A_MOUSE	sp|Q9D6F9|TBB4A_MOUSE	363	379	yes	yes	2	1.1744e-18	154.31	By matching	By matching	By matching	By matching	By matching	By MS/MS	By matching	By matching
MADGAPLAGVR	ESGGKGERMADGAPLA	GAPLAGVRGGLSDGEG	R	M	A	V	R	G	3	1	0	1	0	0	0	2	0	0	1	0	1	0	1	0	0	0	0	1	0	11	0	1056.54	sp|Q9JIS5|SV2A_MOUSE	sp|Q9JIS5|SV2A_MOUSE	113	123	yes	yes	2	0.0027069	86.344	By matching	By matching	By matching	By matching	By matching	By MS/MS	By MS/MS	By MS/MS
MASTFIGNSTAIQELFK	DIPPRGLKMASTFIGN	TAIQELFKRISEQFSA	K	M	A	F	K	R	2	0	1	0	0	1	1	1	0	2	1	1	1	2	0	2	2	0	0	0	0	17	0	1856.93	sp|Q922F4|TBB6_MOUSE	sp|Q922F4|TBB6_MOUSE	363	379	yes	yes	2	1.5817e-12	135.08	By matching	By matching	By matching	By matching	By matching	By MS/MS	By matching	By matching
MATDPENIIK	AKGLSDVKMATDPENI	TDPENIIKEMPMCRQT	K	M	A	I	K	E	1	0	1	1	0	0	1	0	0	2	0	1	1	0	1	0	1	0	0	0	0	10	0	1130.56	sp|Q62277|SYPH_MOUSE	sp|Q62277|SYPH_MOUSE	170	179	yes	yes	2	0.0081169	72.096	By matching	By matching	By matching	By matching	By matching	By MS/MS	By matching	By MS/MS
MAVTFIGNSTAIQELFK	DIPPRGLKMAVTFIGN	TAIQELFKRISEQFTA	K	M	A	F	K	R	2	0	1	0	0	1	1	1	0	2	1	1	1	2	0	1	2	0	0	1	0	17	0	1868.97	sp|P99024|TBB5_MOUSE	sp|P99024|TBB5_MOUSE	363	379	yes	yes	2	7.6888e-06	85.203	By matching	By matching	By matching	By MS/MS	By matching	By matching	By matching	By matching
MDDFQLKGIVEEKFVK	IEGFDPKRMDDFQLKG	IVEEKFVKWEYNSSSA	R	M	D	V	K	W	0	0	0	2	0	1	2	1	0	1	1	3	1	2	0	0	0	0	0	2	0	16	2	1925	tr|A0A0A0MQJ6|A0A0A0MQJ6_MOUSE;sp|B2RX14|TUT4_MOUSE;tr|A2A8R7|A2A8R7_MOUSE	tr|A0A0A0MQJ6|A0A0A0MQJ6_MOUSE	535	550	yes	no	2	0.00046125	76.574	By matching	By matching	By matching	By matching	By matching	By matching	By matching	By MS/MS
MDENQFVAVTSTNAAK	DKAVVTGKMDENQFVA	VTSTNAAKVFNLYPRK	K	M	D	A	K	V	3	0	2	1	0	1	1	0	0	0	0	1	1	1	0	1	2	0	0	2	0	16	0	1724.8	sp|O08553|DPYL2_MOUSE;tr|Q3TT92|Q3TT92_MOUSE;sp|Q62188|DPYL3_MOUSE;sp|P97427|DPYL1_MOUSE;tr|E9PWE8|E9PWE8_MOUSE;tr|Q6P1J1|Q6P1J1_MOUSE	sp|O08553|DPYL2_MOUSE	375	390	yes	no	2	0.002934	61.524	By matching	By matching	By matching	By MS/MS	By MS/MS	By matching	By matching	By matching
MDSTEPAYSEK	QLIVGVNKMDSTEPAY	TEPAYSEKRYDEIVKE	K	M	D	E	K	R	1	0	0	1	0	0	2	0	0	0	0	1	1	0	1	2	1	0	1	0	0	11	0	1256.52	sp|P62631|EF1A2_MOUSE	sp|P62631|EF1A2_MOUSE	155	165	yes	yes	2	0.006362	73.9	By matching	By matching	By matching	By matching	By matching	By MS/MS	By MS/MS	By matching
MDSTEPPYSQK	QLIVGVNKMDSTEPPY	TEPPYSQKRYEEIVKE	K	M	D	Q	K	R	0	0	0	1	0	1	1	0	0	0	0	1	1	0	2	2	1	0	1	0	0	11	0	1281.55	sp|P10126|EF1A1_MOUSE;tr|D3Z3I8|D3Z3I8_MOUSE;tr|D3YZ68|D3YZ68_MOUSE	sp|P10126|EF1A1_MOUSE	155	165	yes	no	2	6.282e-06	126.19	By matching	By matching	By matching	By matching	By matching	By MS/MS	By MS/MS	By MS/MS
MDVGGLSDPYVK	LEAKNLKKMDVGGLSD	GLSDPYVKIHLMQNGK	K	M	D	V	K	I	0	0	0	2	0	0	0	2	0	0	1	1	1	0	1	1	0	0	1	2	0	12	0	1279.61	sp|P46096|SYT1_MOUSE;sp|Q9R0N5|SYT5_MOUSE;tr|A0A0R4J2C2|A0A0R4J2C2_MOUSE;sp|P46097|SYT2_MOUSE	sp|P46096|SYT1_MOUSE	302	313	no	no	2	1.0076e-11	142.76	By MS/MS	By MS/MS	By matching	By matching	By matching	By matching	By matching	By matching
MEEEVLLLEDQNSK	TAEAKIKKMEEEVLLL	LLEDQNSKFIKEKKLM	K	M	E	S	K	F	0	0	1	1	0	1	4	0	0	0	3	1	1	0	0	1	0	0	0	1	0	14	0	1675.8	sp|Q61879|MYH10_MOUSE;tr|Q5SV64|Q5SV64_MOUSE;tr|Q3UH59|Q3UH59_MOUSE	sp|Q61879|MYH10_MOUSE	983	996	yes	no	2	0.0010325	83.204	By matching	By matching	By matching	By matching	By matching	By matching	By matching	By matching
MEEGEVYAIETFGSTGK	VKGGEATRMEEGEVYA	ETFGSTGKGVVHDDME	R	M	E	G	K	G	1	0	0	0	0	0	4	3	0	1	0	1	1	1	0	1	2	0	1	1	0	17	0	1846.83	tr|M0QWX0|M0QWX0_MOUSE;tr|Q3TMN1|Q3TMN1_MOUSE;sp|O08663|MAP2_MOUSE;tr|Q3UI33|Q3UI33_MOUSE	tr|M0QWX0|M0QWX0_MOUSE	66	82	yes	no	2	0.0057072	53.861	By MS/MS	By matching	By matching	By matching	By matching	By matching	By matching	By matching
MEIAELNR	GDDLKNSKMEIAELNR	MEIAELNRTVQRLQAE	K	M	E	N	R	T	1	1	1	0	0	0	2	0	0	1	1	0	1	0	0	0	0	0	0	0	0	8	0	974.486	CON__Q7Z794	CON__Q7Z794	380	387	yes	yes	2	0.024626	67.897	By matching	By matching	By MS/MS	By matching	By matching	By matching	By matching	By matching
MEIGLPDEK	RPGRLEVKMEIGLPDE	EIGLPDEKGRLQILHI	K	M	E	E	K	G	0	0	0	1	0	0	2	1	0	1	1	1	1	0	1	0	0	0	0	0	0	9	0	1030.5	sp|P46460|NSF_MOUSE	sp|P46460|NSF_MOUSE	393	401	yes	yes	2	0.013887	68.626	By matching	By matching	By matching	By matching	By matching	By MS/MS	By matching	By matching
MEPLNNLQVAVK	NTLGPVMKMEPLNNLQ	NNLQVAVKNNIDVFYF	K	M	E	V	K	N	1	0	2	0	0	1	1	0	0	0	2	1	1	0	1	0	0	0	0	2	0	12	0	1354.73	tr|H3BKM0|H3BKM0_MOUSE;sp|Q9DBG3|AP2B1_MOUSE;tr|H3BIY9|H3BIY9_MOUSE;tr|Q5SVG5|Q5SVG5_MOUSE;tr|Q5SVG4|Q5SVG4_MOUSE;sp|O35643|AP1B1_MOUSE	tr|H3BKM0|H3BKM0_MOUSE	773	784	yes	no	2	0.0054173	72.29	By MS/MS	By MS/MS	By matching	By matching	By matching	By matching	By matching	By matching
MESPIPILPLPTPDAETEK	SKLTQDSRMESPIPIL	TPDAETEKLIRMKDEE	R	M	E	E	K	L	1	0	0	1	0	0	3	0	0	2	2	1	1	0	5	1	2	0	0	0	0	19	0	2077.07	tr|A0A338P6R8|A0A338P6R8_MOUSE;sp|Q9Z2Q6|SEPT5_MOUSE;tr|A0A338P769|A0A338P769_MOUSE;tr|B7ZNM7|B7ZNM7_MOUSE	tr|A0A338P6R8|A0A338P6R8_MOUSE	334	352	yes	no	2	0.00065985	69.422	By matching	By matching	By matching	By matching	By matching	By matching	By matching	By matching
MFFDAELSQMQTHVSDTSVVLSMDNNR	MDEINFMKMFFDAELS	VLSMDNNRNLDLDSII	K	M	F	N	R	N	1	1	2	3	0	2	1	0	1	0	2	0	3	2	0	4	2	0	0	3	0	27	0	3101.39	CON__P13647	CON__P13647	305	331	no	no	3	4.6043e-05	55.177	By matching	By MS/MS	By matching	By matching	By matching	By MS/MS	By MS/MS	By matching
MFIGGLSWDTTKK	AAQREEWKMFIGGLSW	LSWDTTKKDLKDYFSK	K	M	F	K	K	D	0	0	0	1	0	0	0	2	0	1	1	2	1	1	0	1	2	1	0	0	0	13	1	1482.75	sp|Q60668|HNRPD_MOUSE;tr|E9Q5B6|E9Q5B6_MOUSE;tr|F6ZV59|F6ZV59_MOUSE;tr|G5E8G0|G5E8G0_MOUSE;tr|G3X9W0|G3X9W0_MOUSE;tr|A0A0G2JFL4|A0A0G2JFL4_MOUSE	sp|Q60668|HNRPD_MOUSE	99	111	yes	no	2	0.0073204	71.558	By MS/MS	By MS/MS	By matching	By matching	By MS/MS	By MS/MS	By matching	By matching
MGVGKLEMYVLNPVK	EPVILFQKMGVGKLEM	MYVLNPVKSSKEMQYF	K	M	G	V	K	S	0	0	1	0	0	0	1	2	0	0	2	2	2	0	1	0	0	0	1	3	0	15	1	1676.9	sp|P14873|MAP1B_MOUSE	sp|P14873|MAP1B_MOUSE	415	429	yes	yes	3	0.016137	49.298	By MS/MS	By matching	By matching	By matching	By matching	By matching	By matching	By matching
MHDSHLSSDEPK	MPKQVEVRMHDSHLSS	HLSSDEPKHRNLGMRM	R	M	H	P	K	H	0	0	0	2	0	0	1	0	2	0	1	1	1	0	1	3	0	0	0	0	0	12	0	1381.59	sp|P43006|EAA2_MOUSE;tr|A2APL5|A2APL5_MOUSE;tr|A2AQI7|A2AQI7_MOUSE	sp|P43006|EAA2_MOUSE	18	29	yes	no	2;3;4	7.9353e-22	174.23	By MS/MS	By matching	By matching	By matching	By matching	By MS/MS	By MS/MS	By MS/MS
MIAEAIPELK	KITPFEEKMIAEAIPE	AEAIPELKASIKKGED	K	M	I	L	K	A	2	0	0	0	0	0	2	0	0	2	1	1	1	0	1	0	0	0	0	0	0	10	0	1113.61	sp|P08249|MDHM_MOUSE	sp|P08249|MDHM_MOUSE	315	324	yes	yes	2	0.0043025	82.417	By MS/MS	By matching	By MS/MS	By MS/MS	By MS/MS	By matching	By matching	By matching
MIEEAGAIISTR	VHGGTILKMIEEAGAI	AGAIISTRHCNSQNGE	K	M	I	T	R	H	2	1	0	0	0	0	2	1	0	3	0	0	1	0	0	1	1	0	0	0	0	12	0	1289.66	sp|Q91V12|BACH_MOUSE;tr|E9PYH2|E9PYH2_MOUSE	sp|Q91V12|BACH_MOUSE	80	91	yes	no	2	0.017026	53.869	By matching	By matching	By matching	By matching	By MS/MS	By matching	By matching	By matching
MKGYPHWPAR	PGDLIFAKMKGYPHWP	GYPHWPARVDEVPDGA	K	M	K	A	R	V	1	1	0	0	0	0	0	1	1	0	0	1	1	0	2	0	0	1	1	0	0	10	1	1241.61	tr|A2BI12|A2BI12_MOUSE;sp|Q99JF8|PSIP1_MOUSE;tr|F6RB63|F6RB63_MOUSE;sp|Q9JMG7|HDGR3_MOUSE;sp|P51859|HDGF_MOUSE;sp|Q3UMU9|HDGR2_MOUSE	tr|A2BI12|A2BI12_MOUSE	15	24	yes	no	3	0.01883	56.013	By matching	By MS/MS	By matching	By matching	By matching	By matching	By matching	By matching
MLDNLGYR	QEFEALMRMLDNLGYR	MLDNLGYRTGYPYRYP	R	M	L	Y	R	T	0	1	1	1	0	0	0	1	0	0	2	0	1	0	0	0	0	0	1	0	0	8	0	980.475	tr|F6V4G5|F6V4G5_MOUSE;tr|E9Q1K3|E9Q1K3_MOUSE;tr|F8WHZ9|F8WHZ9_MOUSE;tr|F8WGR0|F8WGR0_MOUSE;sp|Q9QYB8|ADDB_MOUSE;sp|Q9QYC0|ADDA_MOUSE	tr|F6V4G5|F6V4G5_MOUSE	34	41	yes	no	2	0.011209	81.296	By MS/MS	By MS/MS	By matching	By matching	By matching	By matching	By matching	By matching
MLEIDPQK	VVVLANIKMLEIDPQK	MLEIDPQKVNIHGGAV	K	M	L	Q	K	V	0	0	0	1	0	1	1	0	0	1	1	1	1	0	1	0	0	0	0	0	0	8	0	972.495	sp|Q8QZT1|THIL_MOUSE	sp|Q8QZT1|THIL_MOUSE	363	370	yes	yes	2	0.02677	66.692	By MS/MS	By matching	By matching	By matching	By matching	By matching	By matching	By matching
MLVVGGIDR	IAPELYHKMLVVGGID	LVVGGIDRVYEIGRQF	K	M	L	D	R	V	0	1	0	1	0	0	0	2	0	1	1	0	1	0	0	0	0	0	0	2	0	9	0	958.527	sp|Q99MN1|SYK_MOUSE;tr|Q8R2P8|Q8R2P8_MOUSE	sp|Q99MN1|SYK_MOUSE	304	312	yes	no	2	0.019199	64.654	By MS/MS	By MS/MS	By matching	By matching	By matching	By matching	By matching	By matching
MPCTEDYLSLILNR	CTKPESERMPCTEDYL	YLSLILNRLCVLHEKT	R	M	P	N	R	L	0	1	1	1	1	0	1	0	0	1	3	0	1	0	1	1	1	0	1	0	0	14	0	1712.79	CON__P02769	CON__P02769	469	482	yes	yes	2	1.2558e-10	135.91	By MS/MS	By MS/MS	By matching	By matching	By matching	By MS/MS	By MS/MS	By MS/MS
MPIPVIQAFGILK	KIGGATERMPIPVIQA	IQAFGILKRAAAEVNQ	R	M	P	L	K	R	1	0	0	0	0	1	0	1	0	3	1	1	1	1	2	0	0	0	0	1	0	13	0	1425.84	sp|P97807|FUMH_MOUSE	sp|P97807|FUMH_MOUSE	85	97	yes	yes	2	0.033289	43.68	By matching	By matching	By matching	By matching	By matching	By MS/MS	By matching	By matching
MQAFEASPMWLQDTK	NANSHARRMQAFEASP	PMWLQDTKPRKNASSV	R	M	Q	T	K	P	2	0	0	1	0	2	1	0	0	0	1	1	2	1	1	1	1	1	0	0	0	15	0	1781.81	tr|A0A140LHB6|A0A140LHB6_MOUSE;sp|Q8R0A6|VTM2A_MOUSE;tr|F6Y6A6|F6Y6A6_MOUSE	tr|A0A140LHB6|A0A140LHB6_MOUSE	139	153	yes	no	2	0.018929	46.66	By matching	By MS/MS	By matching	By matching	By matching	By matching	By matching	By matching
MQEDIEMTK	DTIDSQHRMQEDIEMT	QEDIEMTKTQSIYDDK	R	M	Q	T	K	T	0	0	0	1	0	1	2	0	0	1	0	1	2	0	0	0	1	0	0	0	0	9	0	1123.49	sp|P43006|EAA2_MOUSE;tr|A2APL5|A2APL5_MOUSE;tr|F7CAM6|F7CAM6_MOUSE;tr|F6ZRK3|F6ZRK3_MOUSE	sp|P43006|EAA2_MOUSE	509	517	yes	no	2	2.1297e-12	163.66	By MS/MS	By MS/MS	By MS/MS	By MS/MS	By MS/MS	By MS/MS	By MS/MS	By MS/MS
MQINAEEVVVGDLVEVK	LVIREGEKMQINAEEV	VGDLVEVKGGDRVPAD	K	M	Q	V	K	G	1	0	1	1	0	1	3	1	0	1	1	1	1	0	0	0	0	0	0	5	0	17	0	1870.97	tr|D3YYN7|D3YYN7_MOUSE;sp|Q6PIE5|AT1A2_MOUSE	tr|D3YYN7|D3YYN7_MOUSE	176	192	yes	no	2	0.00040307	82.609	By matching	By matching	By MS/MS	By matching	By matching	By MS/MS	By MS/MS	By MS/MS
MQVNAEEVVVGDLVEIK	LVIREGEKMQVNAEEV	VGDLVEIKGGDRVPAD	K	M	Q	I	K	G	1	0	1	1	0	1	3	1	0	1	1	1	1	0	0	0	0	0	0	5	0	17	0	1870.97	sp|Q6PIC6|AT1A3_MOUSE;tr|A0A0G2JGX4|A0A0G2JGX4_MOUSE;tr|Q8VCE0|Q8VCE0_MOUSE	sp|Q6PIC6|AT1A3_MOUSE	168	184	yes	no	2	8.8258e-24	165.66	By matching	By matching	By MS/MS	By MS/MS	By MS/MS	By MS/MS	By MS/MS	By matching
MREIVHIQAGQCGNQIGTK	________________	CGNQIGTKFWEVISDE	-	M	R	T	K	F	1	1	1	0	1	3	1	3	1	3	0	1	1	0	0	0	1	0	0	1	0	19	1	2128.03	sp|Q922F4|TBB6_MOUSE	sp|Q922F4|TBB6_MOUSE	1	19	yes	yes	3	0.00053163	69.935	By matching	By matching	By matching	By matching	By matching	By MS/MS	By matching	By matching
MREIVHLQAGQCGNQIGAK	________________	CGNQIGAKFWEVISDE	-	M	R	A	K	F	2	1	1	0	1	3	1	3	1	2	1	1	1	0	0	0	0	0	0	1	0	19	1	2098.02	sp|P68372|TBB4B_MOUSE;sp|Q9D6F9|TBB4A_MOUSE	sp|P68372|TBB4B_MOUSE	1	19	no	no	3	7.4813e-11	128.82	By MS/MS	By MS/MS	By MS/MS	By matching	By MS/MS	By MS/MS	By MS/MS	By MS/MS
MSATFIGNSTAIQELFK	DIPPRGLKMSATFIGN	TAIQELFKRISEQFTA	K	M	S	F	K	R	2	0	1	0	0	1	1	1	0	2	1	1	1	2	0	2	2	0	0	0	0	17	0	1856.93	sp|Q7TMM9|TBB2A_MOUSE;sp|Q9CWF2|TBB2B_MOUSE;sp|P68372|TBB4B_MOUSE	sp|P68372|TBB4B_MOUSE	363	379	no	no	2	0.00011812	92.096	By MS/MS	By matching	By matching	By matching	By MS/MS	By matching	By matching	By matching
MSDAQVQTDPVSIGPVGK	LKGLGPKRMSDAQVQT	VSIGPVGKSK______	R	M	S	G	K	S	1	0	0	2	0	2	0	2	0	1	0	1	1	0	2	2	1	0	0	3	0	18	0	1827.9	tr|F7BNZ5|F7BNZ5_MOUSE;tr|A2AVX1|A2AVX1_MOUSE;tr|E9Q8Q5|E9Q8Q5_MOUSE;sp|Q80YN3|BCAS1_MOUSE	tr|F7BNZ5|F7BNZ5_MOUSE	360	377	yes	no	2	0.00037776	80.541	By MS/MS	By MS/MS	By MS/MS	By MS/MS	By MS/MS	By matching	By MS/MS	By matching
MSESLDTADPAVTGAK	LVDVICEKMSESLDTA	DPAVTGAKQGPQLTDQ	K	M	S	A	K	Q	3	0	0	2	0	0	1	1	0	0	1	1	1	0	1	2	2	0	0	1	0	16	0	1591.74	sp|P63011|RAB3A_MOUSE	sp|P63011|RAB3A_MOUSE	187	202	yes	yes	2	9.9744e-17	147.07	By matching	By matching	By MS/MS	By matching	By MS/MS	By MS/MS	By MS/MS	By MS/MS
MSGDLSSNVTVSVTSSTISSNVASK	LLEGEECRMSGDLSSN	ISSNVASKAAFGGSGG	R	M	S	S	K	A	1	0	2	1	0	0	0	1	0	1	1	1	1	0	0	9	3	0	0	4	0	25	0	2457.19	CON__P35908	CON__P35908	497	521	yes	yes	2;3	7.2257e-18	131.27	By MS/MS	By MS/MS	By MS/MS	By MS/MS	By MS/MS	By MS/MS	By MS/MS	By MS/MS
MSGECAPNVSVSVSTSHTTISGGGSR	LLEGEESRMSGECAPN	TISGGGSRGGGGGGYG	R	M	S	S	R	G	1	1	1	0	1	0	1	4	1	1	0	0	1	0	1	7	3	0	0	3	0	26	0	2553.13	CON__P04264	CON__P04264	493	518	yes	yes	3	1.0531e-05	85.062	By MS/MS	By MS/MS	By MS/MS	By matching	By MS/MS	By MS/MS	By MS/MS	By MS/MS
MSISEGTVSDK	GSFKEDTKMSISEGTV	SEGTVSDKSATPVDEG	K	M	S	D	K	S	0	0	0	1	0	0	1	1	0	1	0	1	1	0	0	3	1	0	0	1	0	11	0	1152.53	sp|P14873|MAP1B_MOUSE	sp|P14873|MAP1B_MOUSE	1515	1525	yes	yes	2	0.0025231	87.184	By MS/MS	By MS/MS	By matching	By matching	By matching	By matching	By matching	By matching
MSMKEVDEQMLAIQSK	VATVFRGRMSMKEVDE	QMLAIQSKNSSYFVEW	R	M	S	S	K	N	1	0	0	1	0	2	2	0	0	1	1	2	3	0	0	2	0	0	0	1	0	16	1	1866.89	sp|Q9ERD7|TBB3_MOUSE	sp|Q9ERD7|TBB3_MOUSE	321	336	yes	yes	3	0.00017306	86.497	By matching	By matching	By matching	By matching	By matching	By MS/MS	By MS/MS	By MS/MS
MSMKEVDEQMLNVQNK	VAAVFRGRMSMKEVDE	QMLNVQNKNSSYFVEW	R	M	S	N	K	N	0	0	2	1	0	2	2	0	0	0	1	2	3	0	0	1	0	0	0	2	0	16	1	1922.89	sp|Q7TMM9|TBB2A_MOUSE;sp|Q9CWF2|TBB2B_MOUSE;sp|P68372|TBB4B_MOUSE;sp|P99024|TBB5_MOUSE	sp|P68372|TBB4B_MOUSE	321	336	no	no	3	2.1792e-28	168.5	By MS/MS	By MS/MS	By MS/MS	By MS/MS	By MS/MS	By MS/MS	By MS/MS	By MS/MS
MSMKEVDEQMLSVQSK	VAAVFRGRMSMKEVDE	QMLSVQSKNSSYFVEW	R	M	S	S	K	N	0	0	0	1	0	2	2	0	0	0	1	2	3	0	0	3	0	0	0	2	0	16	1	1868.87	sp|Q9D6F9|TBB4A_MOUSE	sp|Q9D6F9|TBB4A_MOUSE	321	336	yes	yes	3	0.00027405	80.387	By matching	By matching	By matching	By matching	By matching	By MS/MS	By MS/MS	By MS/MS
MSSTFIGNSTAIQELFK	DIPPRGLKMSSTFIGN	TAIQELFKRISEQFTA	K	M	S	F	K	R	1	0	1	0	0	1	1	1	0	2	1	1	1	2	0	3	2	0	0	0	0	17	0	1872.93	sp|Q9ERD7|TBB3_MOUSE	sp|Q9ERD7|TBB3_MOUSE	363	379	yes	yes	2;3	1.82e-36	185.63	By MS/MS	By MS/MS	By MS/MS	By MS/MS	By MS/MS	By MS/MS	By MS/MS	By MS/MS
MSVEADINGLRR	YETELNLRMSVEADIN	ADINGLRRVLDELTLA	R	M	S	R	R	V	1	2	1	1	0	0	1	1	0	1	1	0	1	0	0	1	0	0	0	1	0	12	1	1359.69	CON__P02533;sp|Q61781|K1C14_MOUSE;sp|Q6IFX2|K1C42_MOUSE;CON__Q6IFX2;CON__P08727	CON__P02533	212	223	no	no	3	0.02843	41.164	By matching	By MS/MS	By matching	By matching	By matching	By matching	By matching	By matching
MSVQPTVSLGGFEITPPVVLR	KVTLATLKMSVQPTVS	ITPPVVLRLKCGSGPV	K	M	S	L	R	L	0	1	0	0	0	1	1	2	0	1	2	0	1	1	3	2	2	0	0	4	0	21	0	2226.21	tr|Q9DAY9|Q9DAY9_MOUSE;tr|Q5SQB0|Q5SQB0_MOUSE;tr|Q5SQB5|Q5SQB5_MOUSE;sp|Q61937|NPM_MOUSE	tr|Q9DAY9|Q9DAY9_MOUSE	81	101	yes	no	2	9.146e-06	92.932	By MS/MS	By MS/MS	By matching	By matching	By matching	By matching	By matching	By matching
MTLDDFR	LLDIDNTRMTLDDFRI	RMTLDDFRIKFEMEQN	R	M	T	F	R	I	0	1	0	2	0	0	0	0	0	0	1	0	1	1	0	0	1	0	0	0	0	7	0	896.406	CON__P35527	CON__P35527	234	240	yes	yes	2	0.010143	104.37	By MS/MS	By MS/MS	By MS/MS	By MS/MS	By MS/MS	By MS/MS	By matching	By MS/MS
MVIGMDVAASEFYR	DKAGYTEKMVIGMDVA	VAASEFYRDGKYDLDF	K	M	V	Y	R	D	2	1	0	1	0	0	1	1	0	1	0	0	2	1	0	1	0	0	1	2	0	14	0	1587.74	tr|A0A0N4SUX5|A0A0N4SUX5_MOUSE;sp|P17183|ENOG_MOUSE;tr|D3Z6E4|D3Z6E4_MOUSE	tr|A0A0N4SUX5|A0A0N4SUX5_MOUSE	197	210	yes	no	2	0.00046627	84.759	By matching	By MS/MS	By MS/MS	By MS/MS	By MS/MS	By MS/MS	By MS/MS	By MS/MS
MVIPGGIDVHTR	KTIEAHSRMVIPGGID	GGIDVHTRFQMPDQGM	R	M	V	T	R	F	0	1	0	1	0	0	0	2	1	2	0	0	1	0	1	0	1	0	0	2	0	12	0	1293.69	sp|O08553|DPYL2_MOUSE	sp|O08553|DPYL2_MOUSE	64	75	yes	yes	2	0.005819	70.942	By matching	By matching	By MS/MS	By matching	By matching	By MS/MS	By matching	By MS/MS
MVSADAYK	EKYHDGTKMVSADAYK	MVSADAYKIIPGSRAD	K	M	V	Y	K	I	2	0	0	1	0	0	0	0	0	0	0	1	1	0	0	1	0	0	1	1	0	8	0	883.411	sp|P16330|CN37_MOUSE	sp|P16330|CN37_MOUSE	80	87	yes	yes	2	0.020601	71.692	By matching	By matching	By matching	By matching	By matching	By matching	By MS/MS	By MS/MS
MVTGDNINTAR	QRAGITVRMVTGDNIN	GDNINTARAIAAKCGI	R	M	V	A	R	A	1	1	2	1	0	0	0	1	0	1	0	0	1	0	0	0	2	0	0	1	0	11	0	1190.57	tr|Q8C048|Q8C048_MOUSE;tr|S4R1C4|S4R1C4_MOUSE;tr|A2ALL9|A2ALL9_MOUSE;tr|Q3UHH0|Q3UHH0_MOUSE;sp|Q9R0K7|AT2B2_MOUSE;tr|Q0VF55|Q0VF55_MOUSE;sp|G5E829|AT2B1_MOUSE;tr|F8WHB1|F8WHB1_MOUSE;tr|A0A1W2P867|A0A1W2P867_MOUSE	tr|Q8C048|Q8C048_MOUSE	703	713	yes	no	2	0.00025425	107.17	By matching	By matching	By matching	By matching	By matching	By MS/MS	By MS/MS	By MS/MS
MYGVLPWNAFPGK	GSLCADARMYGVLPWN	PWNAFPGKVCGSNLLS	R	M	Y	G	K	V	1	0	1	0	0	0	0	2	0	0	1	1	1	1	2	0	0	1	1	1	0	13	0	1478.74	sp|P60202|MYPR_MOUSE	sp|P60202|MYPR_MOUSE	206	218	yes	yes	2	1.4116e-10	141.08	By matching	By MS/MS	By MS/MS	By MS/MS	By MS/MS	By MS/MS	By MS/MS	By MS/MS
MYKEEGLNAFYK	TLREAVPKMYKEEGLN	EGLNAFYKGVAPLWMR	K	M	Y	Y	K	G	1	0	1	0	0	0	2	1	0	0	1	2	1	1	0	0	0	0	2	0	0	12	1	1491.71	sp|Q8VEM8|MPCP_MOUSE;tr|G5E902|G5E902_MOUSE	sp|Q8VEM8|MPCP_MOUSE	202	213	yes	no	2;3	1.7448e-15	164.48	By matching	By matching	By matching	By matching	By matching	By MS/MS	By MS/MS	By MS/MS
NADVELQQR	LRSDSQLKNADVELQQ	ADVELQQRAVEYLRLS	K	N	A	Q	R	A	1	1	1	1	0	2	1	0	0	0	1	0	0	0	0	0	0	0	0	1	0	9	0	1071.53	sp|P17427|AP2A2_MOUSE;sp|P17426|AP2A1_MOUSE	sp|P17427|AP2A2_MOUSE	570	578	yes	no	2	0.0047284	99.568	By MS/MS	By MS/MS	By matching	By matching	By matching	By matching	By matching	By matching
NAVTQEFGPVPDTAR	NGKANSVRNAVTQEFG	GPVPDTARYYKKHGIR	R	N	A	A	R	Y	2	1	1	1	0	1	1	1	0	0	0	0	0	1	2	0	2	0	0	2	0	15	0	1600.78	sp|Q99KI0|ACON_MOUSE	sp|Q99KI0|ACON_MOUSE	634	648	yes	yes	2	0.024654	53.168	By matching	By matching	By matching	By matching	By MS/MS	By matching	By matching	By matching
NDEVSSLDAFLDLIR	KQLGPGKKNDEVSSLD	DAFLDLIRNLFPENLV	K	N	D	I	R	N	1	1	1	3	0	0	1	0	0	1	3	0	0	1	0	2	0	0	0	1	0	15	0	1705.85	sp|P43006|EAA2_MOUSE;tr|A2APL5|A2APL5_MOUSE	sp|P43006|EAA2_MOUSE	159	173	yes	no	2	2.0764e-27	169.15	By matching	By matching	By matching	By matching	By matching	By MS/MS	By MS/MS	By matching
NDISSHPPVEGSYAPR	EKLMENMRNDISSHPP	VEGSYAPRRGEFCIAK	R	N	D	P	R	R	1	1	1	1	0	0	1	1	1	1	0	0	0	0	3	3	0	0	1	1	0	16	0	1724.81	sp|Q78PY7|SND1_MOUSE	sp|Q78PY7|SND1_MOUSE	716	731	yes	yes	3	0.006935	52.862	By MS/MS	By MS/MS	By matching	By matching	By matching	By matching	By matching	By matching
NEGTATYAAAVLFR	LMELLHSRNEGTATYA	YAAAVLFRISEDKNPD	R	N	E	F	R	I	4	1	1	0	0	0	1	1	0	0	1	0	0	1	0	0	2	0	1	1	0	14	0	1482.75	sp|Q02257|PLAK_MOUSE	sp|Q02257|PLAK_MOUSE	638	651	yes	yes	2	0.010188	65.374	By matching	By matching	By matching	By matching	By matching	By matching	By MS/MS	By matching
NEVLMVNIGSLSTGGR	AKVQKLSKNEVLMVNI	GSLSTGGRVSAVKADL	K	N	E	G	R	V	0	1	2	0	0	0	1	3	0	1	2	0	1	0	0	2	1	0	0	2	0	16	0	1645.85	sp|Q9Z0N2|IF2H_MOUSE;sp|Q9Z0N1|IF2G_MOUSE	sp|Q9Z0N2|IF2H_MOUSE	401	416	yes	no	2	0.0090542	54.768	By matching	By MS/MS	By matching	By matching	By matching	By matching	By matching	By matching
NFDVGHVPIR	MECSHYMKNFDVGHVP	DVGHVPIR________	K	N	F	I	R	-	0	1	1	1	0	0	0	1	1	1	0	0	0	1	1	0	0	0	0	2	0	10	0	1152.6	tr|M0QWX0|M0QWX0_MOUSE;tr|Q3TMN1|Q3TMN1_MOUSE;sp|O08663|MAP2_MOUSE;tr|Q3UI33|Q3UI33_MOUSE	tr|M0QWX0|M0QWX0_MOUSE	97	106	yes	no	2	0.00071177	112.71	By MS/MS	By MS/MS	By matching	By matching	By matching	By matching	By matching	By matching
NFILDQTNVSAAAQR	EIAARKKRNFILDQTN	NVSAAAQRRKMCLFAG	R	N	F	Q	R	R	3	1	2	1	0	2	0	0	0	1	1	0	0	1	0	1	1	0	0	1	0	15	0	1646.84	sp|Q8VEK3|HNRPU_MOUSE	sp|Q8VEK3|HNRPU_MOUSE	552	566	yes	yes	2	0.0024071	72.187	By MS/MS	By matching	By matching	By matching	By matching	By matching	By matching	By matching
NFSGAELEGLVR	KELAVETKNFSGAELE	AELEGLVRAAQSTAMN	K	N	F	V	R	A	1	1	1	0	0	0	2	2	0	0	2	0	0	1	0	1	0	0	0	1	0	12	0	1290.66	sp|P46460|NSF_MOUSE	sp|P46460|NSF_MOUSE	435	446	yes	yes	2	0.0070425	82.85	By matching	By matching	By matching	By matching	By matching	By MS/MS	By MS/MS	By matching
NHEEEMLALR	EELAYLRKNHEEEMLA	EEEMLALRGQTGGDVN	K	N	H	L	R	G	1	1	1	0	0	0	3	0	1	0	2	0	1	0	0	0	0	0	0	0	0	10	0	1240.59	CON__P08779;sp|Q9Z2K1|K1C16_MOUSE;CON__Q9Z2K1;CON__Q3ZAW8	CON__P08779	254	263	yes	no	2	0.0034835	85.533	By MS/MS	By MS/MS	By MS/MS	By matching	By matching	By matching	By matching	By matching
NHEEEMNALR	EELAYLKKNHEEEMNA	EEEMNALRGQVGGDVN	K	N	H	L	R	G	1	1	2	0	0	0	3	0	1	0	1	0	1	0	0	0	0	0	0	0	0	10	0	1241.55	CON__P02533;sp|Q6IFX2|K1C42_MOUSE;CON__Q6IFX2;CON__Q04695	CON__P02533	252	261	no	no	2;3	0.0094158	68.847	By matching	By matching	By MS/MS	By matching	By matching	By MS/MS	By MS/MS	By MS/MS
NHKEEMSQLTGQNSGDVNVEINVAPGKDLTK	EELMALKKNHKEEMSQ	APGKDLTKTLNDMRQE	K	N	H	T	K	T	1	0	4	2	0	2	3	3	1	1	2	3	1	0	1	2	2	0	0	3	0	31	2	3351.64	CON__P35527	CON__P35527	291	321	yes	yes	4	2.1219e-06	55.158	By matching	By MS/MS	By matching	By MS/MS	By MS/MS	By matching	By matching	By matching
NIPAGLQSMNQALQR	EQAPGRDKNIPAGLQS	SMNQALQRRFAKGVQY	K	N	I	Q	R	R	2	1	2	0	0	3	0	1	0	1	2	0	1	0	1	1	0	0	0	0	0	15	0	1639.85	sp|Q5U3K5|RABL6_MOUSE	sp|Q5U3K5|RABL6_MOUSE	20	34	yes	yes	2	0.00067427	77.776	By MS/MS	By MS/MS	By matching	By matching	By matching	By matching	By matching	By matching
NISFTVWDVGGQDK	NVETVEYKNISFTVWD	WDVGGQDKIRPLWRHY	K	N	I	D	K	I	0	0	1	2	0	1	0	2	0	1	0	1	0	1	0	1	1	1	0	2	0	14	0	1564.75	sp|Q8BSL7|ARF2_MOUSE;sp|P84078|ARF1_MOUSE;sp|P61205|ARF3_MOUSE	sp|Q8BSL7|ARF2_MOUSE	60	73	yes	no	2	0.022247	55.755	By matching	By matching	By matching	By matching	By matching	By matching	By matching	By matching
NKLDHYAIIK	PRKSAPRRNKLDHYAI	LDHYAIIKFPLTTESA	R	N	K	I	K	F	1	0	1	1	0	0	0	0	1	2	1	2	0	0	0	0	0	0	1	0	0	10	1	1213.68	sp|P62751|RL23A_MOUSE	sp|P62751|RL23A_MOUSE	69	78	yes	yes	3	0.039502	84.817	By MS/MS	By matching	By matching	By matching	By matching	By matching	By matching	By matching
NKLEGLEDALQK	EMALKDAKNKLEGLED	GLEDALQKAKQDLARL	K	N	K	Q	K	A	1	0	1	1	0	1	2	1	0	0	3	2	0	0	0	0	0	0	0	0	0	12	1	1356.72	CON__P02538;CON__P04259;CON__P48668	CON__P02538	425	436	no	no	2	8.1119e-05	120.59	By MS/MS	By MS/MS	By matching	By matching	By MS/MS	By matching	By matching	By MS/MS
NKLNDLEDALQQAK	ENALKDAKNKLNDLED	EDALQQAKEDLARLLR	K	N	K	A	K	E	2	0	2	2	0	2	1	0	0	0	3	2	0	0	0	0	0	0	0	0	0	14	1	1598.83	CON__P04264	CON__P04264	442	455	yes	yes	2;3	1.9336e-37	192.54	By MS/MS	By MS/MS	By MS/MS	By MS/MS	By MS/MS	By MS/MS	By MS/MS	By MS/MS
NKLNDLEDALQQAKEDLAR	ENALKDAKNKLNDLED	QAKEDLARLLRDYQEL	K	N	K	A	R	L	3	1	2	3	0	2	2	0	0	0	4	2	0	0	0	0	0	0	0	0	0	19	2	2183.12	CON__P04264	CON__P04264	442	460	yes	yes	3	1.32e-05	101.53	By MS/MS	By matching	By MS/MS	By MS/MS	By MS/MS	By MS/MS	By MS/MS	By MS/MS
NKLNDLEEALQQAK	EHALKDARNKLNDLEE	EEALQQAKEDLARLLR	R	N	K	A	K	E	2	0	2	1	0	2	2	0	0	0	3	2	0	0	0	0	0	0	0	0	0	14	1	1612.84	CON__P35908	CON__P35908	446	459	yes	yes	2;3	3.2489e-56	220.99	By MS/MS	By MS/MS	By MS/MS	By MS/MS	By MS/MS	By MS/MS	By MS/MS	By MS/MS
NKYEDEINK	QDMVEDYRNKYEDEIN	KYEDEINKRTNAENEF	R	N	K	N	K	R	0	0	2	1	0	0	2	0	0	1	0	2	0	0	0	0	0	0	1	0	0	9	1	1151.55	CON__P02538;sp|Q8VED5|K2C79_MOUSE;CON__Q8VED5;CON__P05787;sp|P11679|K2C8_MOUSE;CON__H-INV:HIT000292931;CON__P04259;CON__P04264;CON__P13647;CON__P48668	CON__P04264	268	276	no	no	2	0.0072983	117.02	By matching	By matching	By matching	By matching	By matching	By matching	By MS/MS	By matching
NKYEDEINKR	QDMVEDYRNKYEDEIN	YEDEINKRTNAENEFV	R	N	K	K	R	T	0	1	2	1	0	0	2	0	0	1	0	2	0	0	0	0	0	0	1	0	0	10	2	1307.65	CON__P02538;sp|Q8VED5|K2C79_MOUSE;CON__Q8VED5;CON__P05787;sp|P11679|K2C8_MOUSE;CON__P04259;CON__P04264;CON__P13647;CON__P48668	CON__P04264	268	277	no	no	2;3	2.5913e-13	161.67	By MS/MS	By MS/MS	By MS/MS	By MS/MS	By MS/MS	By MS/MS	By MS/MS	By MS/MS
NLANTVTEEILEK	LVKVLFVRNLANTVTE	VTEEILEKSFSQFGKL	R	N	L	E	K	S	1	0	2	0	0	0	3	0	0	1	2	1	0	0	0	0	2	0	0	1	0	13	0	1472.77	tr|G3UXJ6|G3UXJ6_MOUSE;tr|G3UZ48|G3UZ48_MOUSE;tr|G3UZI2|G3UZI2_MOUSE;tr|A0A0R4J259|A0A0R4J259_MOUSE;tr|G3V018|G3V018_MOUSE;sp|Q7TMK9|HNRPQ_MOUSE	tr|G3UXJ6|G3UXJ6_MOUSE	230	242	yes	no	2	0.024318	59.294	By matching	By matching	By matching	By MS/MS	By MS/MS	By MS/MS	By matching	By matching
NLATTVTEEILEK	KVKVLFVRNLATTVTE	VTEEILEKSFSEFGKL	R	N	L	E	K	S	1	0	1	0	0	0	3	0	0	1	2	1	0	0	0	0	3	0	0	1	0	13	0	1459.78	tr|Q8VHM5|Q8VHM5_MOUSE;tr|F7B5B5|F7B5B5_MOUSE	tr|Q8VHM5|Q8VHM5_MOUSE	347	359	yes	no	2	3.3444e-07	126.71	By MS/MS	By MS/MS	By MS/MS	By matching	By MS/MS	By MS/MS	By MS/MS	By MS/MS
NLDIERPTYTNLNR	AIYDICRRNLDIERPT	PTYTNLNRLISQIVSS	R	N	L	N	R	L	0	2	3	1	0	0	1	0	0	1	2	0	0	0	1	0	2	0	1	0	0	14	1	1717.87	sp|P68368|TBA4A_MOUSE;tr|A0A0A0MQA5|A0A0A0MQA5_MOUSE;sp|P05213|TBA1B_MOUSE;tr|A0A2R8VHF3|A0A2R8VHF3_MOUSE;sp|P68369|TBA1A_MOUSE;sp|P05214|TBA3_MOUSE	sp|P05213|TBA1B_MOUSE	216	229	no	no	2;3	3.4988e-06	119.17	By matching	By matching	By MS/MS	By matching	By MS/MS	By MS/MS	By MS/MS	By matching
NLDLDSIIAEVK	ILSMDNSRNLDLDSII	DSIIAEVKAQYEEIAQ	R	N	L	V	K	A	1	0	1	2	0	0	1	0	0	2	2	1	0	0	0	1	0	0	0	1	0	12	0	1328.72	CON__P35908;CON__P02538;CON__O95678;sp|Q8VED5|K2C79_MOUSE;CON__Q8VED5;CON__P04259;CON__P13647;CON__P48668	CON__P35908	348	359	no	no	2	4.9076e-74	242.48	By matching	By MS/MS	By MS/MS	By MS/MS	By MS/MS	By MS/MS	By MS/MS	By matching
NLEAVETLGSTSTICSDK	ARKNCLVKNLEAVETL	TSTICSDKTGTLTQNR	K	N	L	D	K	T	1	0	1	1	1	0	2	1	0	1	2	1	0	0	0	3	3	0	0	1	0	18	0	1912.88	sp|Q6PIC6|AT1A3_MOUSE;tr|A0A0G2JGX4|A0A0G2JGX4_MOUSE;tr|Q8VCE0|Q8VCE0_MOUSE;sp|Q9WV27|AT1A4_MOUSE;tr|D3YYN7|D3YYN7_MOUSE;sp|Q6PIE5|AT1A2_MOUSE;sp|Q8VDN2|AT1A1_MOUSE	sp|Q6PIC6|AT1A3_MOUSE	350	367	no	no	2	0.034097	43.946	By matching	By matching	By matching	By matching	By matching	By matching	By MS/MS	By matching
NLHQSGFSLSGAQIDDNIPR	KQQAPPVRNLHQSGFS	QIDDNIPRRTTQRIVA	R	N	L	P	R	R	1	1	2	2	0	2	0	2	1	2	2	0	0	1	1	3	0	0	0	0	0	20	0	2168.06	sp|O08553|DPYL2_MOUSE	sp|O08553|DPYL2_MOUSE	533	552	yes	yes	3	0.015812	39.992	By matching	By matching	By matching	By MS/MS	By matching	By matching	By matching	By MS/MS
NLINQMLTINPAK	DTVTPEAKNLINQMLT	MLTINPAKRITAHEAL	K	N	L	A	K	R	1	0	3	0	0	1	0	0	0	2	2	1	1	0	1	0	1	0	0	0	0	13	0	1468.81	tr|Q5SVI9|Q5SVI9_MOUSE;tr|Q5SVJ1|Q5SVJ1_MOUSE;tr|Q5SVI3|Q5SVI3_MOUSE;tr|Q5SVI0|Q5SVI0_MOUSE;tr|Q5SVI2|Q5SVI2_MOUSE;sp|P28652|KCC2B_MOUSE;tr|Q68EG2|Q68EG2_MOUSE;tr|Q5SVI1|Q5SVI1_MOUSE;tr|Q5SVJ0|Q5SVJ0_MOUSE;tr|A0A286YCB8|A0A286YCB8_MOUSE;tr|A0A286YDL6|A0A286YDL6_MOUSE;sp|Q923T9|KCC2G_MOUSE;tr|A0A2I3BQP6|A0A2I3BQP6_MOUSE;tr|A0A286YDK9|A0A286YDK9_MOUSE;tr|A0A286YCW8|A0A286YCW8_MOUSE	tr|Q5SVI9|Q5SVI9_MOUSE	247	259	yes	no	2	0.04221	48.532	By matching	By matching	By matching	By matching	By matching	By MS/MS	By matching	By matching
NLLLSGEQLEASR	FFTVTDPRNLLLSGEQ	GEQLEASRNIVQNYRA	R	N	L	S	R	N	1	1	1	0	0	1	2	1	0	0	4	0	0	0	0	2	0	0	0	0	0	13	0	1428.76	tr|Q3U4F0|Q3U4F0_MOUSE;sp|Q91V61|SFXN3_MOUSE;tr|A0A494BB84|A0A494BB84_MOUSE	tr|Q3U4F0|Q3U4F0_MOUSE	35	47	yes	no	2	0.0061243	78.985	By matching	By matching	By matching	By matching	By matching	By MS/MS	By MS/MS	By matching
NLPIYSENIIEMYR	CVVINPYKNLPIYSEN	ENIIEMYRGKKRHEMP	K	N	L	Y	R	G	0	1	2	0	0	0	2	0	0	3	1	0	1	0	1	1	0	0	2	0	0	14	0	1753.87	sp|Q61879|MYH10_MOUSE;tr|Q5SV64|Q5SV64_MOUSE;tr|Q3UH59|Q3UH59_MOUSE;tr|Q8BXF2|Q8BXF2_MOUSE	sp|Q61879|MYH10_MOUSE	130	143	yes	no	2	0.0021078	72.898	By matching	By matching	By matching	By matching	By matching	By matching	By MS/MS	By MS/MS
NLVDSYMAIVNK	ERQVETIRNLVDSYMA	SYMAIVNKTVRDLMPK	R	N	L	N	K	T	1	0	2	1	0	0	0	0	0	1	1	1	1	0	0	1	0	0	1	2	0	12	0	1365.7	tr|A0A0J9YUE9|A0A0J9YUE9_MOUSE;tr|A0A0J9YUN4|A0A0J9YUN4_MOUSE;sp|P39053|DYN1_MOUSE;tr|F6W8Z8|F6W8Z8_MOUSE	tr|A0A0J9YUE9|A0A0J9YUE9_MOUSE	635	646	yes	no	2	0.0012905	90.697	By matching	By matching	By matching	By matching	By matching	By MS/MS	By MS/MS	By MS/MS
NMELNVLDSLNTK	NQSSSFLKNMELNVLD	VLDSLNTKMTRPEGSS	K	N	M	T	K	M	0	0	3	1	0	0	1	0	0	0	3	1	1	0	0	1	1	0	0	1	0	13	0	1489.74	sp|O54774|AP3D1_MOUSE	sp|O54774|AP3D1_MOUSE	1009	1021	yes	yes	2	1.18e-05	113.65	By MS/MS	By MS/MS	By matching	By matching	By matching	By matching	By matching	By matching
NMGGPYGGGNYGPGGSGGSGGYGGR	SGNFGGSRNMGGPYGG	GSGGYGGRSRY_____	R	N	M	G	R	S	0	1	2	0	0	0	0	14	0	0	0	0	1	0	2	2	0	0	3	0	0	25	0	2188.9	sp|O88569|ROA2_MOUSE	sp|O88569|ROA2_MOUSE	326	350	yes	yes	2;3	2.2158e-10	115.88	By MS/MS	By MS/MS	By MS/MS	By MS/MS	By MS/MS	By MS/MS	By MS/MS	By matching
NMMAACDPR	TQQMFDAKNMMAACDP	MMAACDPRHGRYLTVA	K	N	M	P	R	H	2	1	1	1	1	0	0	0	0	0	0	0	2	0	1	0	0	0	0	0	0	9	0	1053.39	sp|Q7TMM9|TBB2A_MOUSE;sp|Q9CWF2|TBB2B_MOUSE;sp|P68372|TBB4B_MOUSE;sp|P99024|TBB5_MOUSE;sp|Q9D6F9|TBB4A_MOUSE;sp|Q9ERD7|TBB3_MOUSE;sp|Q922F4|TBB6_MOUSE	sp|P68372|TBB4B_MOUSE	298	306	no	no	2	0.012022	61.78	By matching	By MS/MS	By matching	By MS/MS	By MS/MS	By MS/MS	By MS/MS	By matching
NMQDLVEDFK	GRLDSELRNMQDLVED	QDLVEDFKNKYEDEIN	R	N	M	F	K	N	0	0	1	2	0	1	1	0	0	0	1	1	1	1	0	0	0	0	0	1	0	10	0	1237.56	CON__P13647	CON__P13647	246	255	no	no	2	0.00042896	108.9	By MS/MS	By matching	By MS/MS	By matching	By MS/MS	By MS/MS	By MS/MS	By MS/MS
NMQDMVEDYR	SRLDSELKNMQDMVED	QDMVEDYRNKYEDEIN	K	N	M	Y	R	N	0	1	1	2	0	1	1	0	0	0	0	0	2	0	0	0	0	0	1	1	0	10	0	1299.52	CON__P04264	CON__P04264	258	267	yes	yes	2	1.6804e-13	155	By MS/MS	By MS/MS	By MS/MS	By MS/MS	By MS/MS	By MS/MS	By MS/MS	By MS/MS
NMVPQQALVIR	SKIMESFKNMVPQQAL	PQQALVIREGEKMQVN	K	N	M	I	R	E	1	1	1	0	0	2	0	0	0	1	1	0	1	0	1	0	0	0	0	2	0	11	0	1267.71	sp|Q6PIC6|AT1A3_MOUSE;tr|A0A0G2JGX4|A0A0G2JGX4_MOUSE;tr|Q8VCE0|Q8VCE0_MOUSE;sp|Q9WV27|AT1A4_MOUSE;tr|D3YYN7|D3YYN7_MOUSE;sp|Q6PIE5|AT1A2_MOUSE;sp|Q8VDN2|AT1A1_MOUSE	sp|Q6PIC6|AT1A3_MOUSE	153	163	no	no	2	4.5788e-08	139.43	By MS/MS	By MS/MS	By MS/MS	By MS/MS	By MS/MS	By MS/MS	By MS/MS	By MS/MS
NQILNLTTDNANILLQIDNAR	YKTIDDLKNQILNLTT	LLQIDNARLAADDFRL	K	N	Q	A	R	L	2	1	5	2	0	2	0	0	0	3	4	0	0	0	0	0	2	0	0	0	0	21	0	2366.26	CON__P13645	CON__P13645	208	228	yes	yes	2;3	6.3542e-26	158.5	By MS/MS	By MS/MS	By MS/MS	By MS/MS	By MS/MS	By MS/MS	By MS/MS	By MS/MS
NQVAMNPTNTVFDAK	RLIGDAAKNQVAMNPT	TNTVFDAKRLIGRRFD	K	N	Q	A	K	R	2	0	3	1	0	1	0	0	0	0	0	1	1	1	1	0	2	0	0	2	0	15	0	1648.79	sp|P63017|HSP7C_MOUSE;tr|Q504P4|Q504P4_MOUSE;tr|D3Z5E2|D3Z5E2_MOUSE	sp|P63017|HSP7C_MOUSE	57	71	yes	no	2	2.9577e-12	138.28	By MS/MS	By MS/MS	By MS/MS	By MS/MS	By MS/MS	By MS/MS	By MS/MS	By MS/MS
NQWQLSADDLK	DCAQLKEKNQWQLSAD	QLSADDLKKLKPGLEK	K	N	Q	L	K	K	1	0	1	2	0	2	0	0	0	0	2	1	0	0	0	1	0	1	0	0	0	11	0	1316.64	sp|P16330|CN37_MOUSE	sp|P16330|CN37_MOUSE	164	174	yes	yes	2	4.5819e-05	119.39	By matching	By matching	By matching	By matching	By matching	By MS/MS	By MS/MS	By MS/MS
NQWQLSADDLKK	DCAQLKEKNQWQLSAD	LSADDLKKLKPGLEKD	K	N	Q	K	K	L	1	0	1	2	0	2	0	0	0	0	2	2	0	0	0	1	0	1	0	0	0	12	1	1444.73	sp|P16330|CN37_MOUSE	sp|P16330|CN37_MOUSE	164	175	yes	yes	2;3	2.3164e-06	128.57	By MS/MS	By MS/MS	By matching	By matching	By matching	By MS/MS	By MS/MS	By MS/MS
NRAPDSGAEVER	FPEDKGSKNRAPDSGA	DSGAEVEREKETWEER	K	N	R	E	R	E	2	2	1	1	0	0	2	1	0	0	0	0	0	0	1	1	0	0	0	1	0	12	1	1299.62	sp|Q9QYR6|MAP1A_MOUSE;tr|A2ARP8|A2ARP8_MOUSE	sp|Q9QYR6|MAP1A_MOUSE	606	617	yes	no	3	0.032827	80.312	By MS/MS	By matching	By matching	By matching	By matching	By matching	By matching	By matching
NRLDYHISVQNMMR	HKAYKEVKNRLDYHIS	ISVQNMMRRKEEEHMI	K	N	R	M	R	R	0	2	2	1	0	1	0	0	1	1	1	0	2	0	0	1	0	0	1	1	0	14	1	1775.86	sp|Q9CQQ7|AT5F1_MOUSE	sp|Q9CQQ7|AT5F1_MOUSE	195	208	yes	yes	3	0.013903	43.03	By matching	By matching	By matching	By matching	By matching	By matching	By MS/MS	By matching
NSLESYAFNMK	QRDKVSSKNSLESYAF	ESYAFNMKATVEDEKL	K	N	S	M	K	A	1	0	2	0	0	0	1	0	0	0	1	1	1	1	0	2	0	0	1	0	0	11	0	1302.59	sp|P63017|HSP7C_MOUSE;tr|Q504P4|Q504P4_MOUSE	sp|P63017|HSP7C_MOUSE	540	550	yes	no	2	0.00052414	102.4	By MS/MS	By MS/MS	By MS/MS	By matching	By MS/MS	By matching	By matching	By matching
NSLLNEDLEK	SELHQEVKNSLLNEDL	LLNEDLEKVKNWQKDA	K	N	S	E	K	V	0	0	2	1	0	0	2	0	0	0	3	1	0	0	0	1	0	0	0	0	0	10	0	1173.59	sp|Q61644|PACN1_MOUSE;tr|A0A338P6K4|A0A338P6K4_MOUSE	sp|Q61644|PACN1_MOUSE	100	109	yes	no	2	0.024209	69.864	By MS/MS	By matching	By matching	By matching	By matching	By matching	By matching	By matching
NSSYFVEWIPNNVK	QMLNVQNKNSSYFVEW	EWIPNNVKTAVCDIPP	K	N	S	V	K	T	0	0	3	0	0	0	1	0	0	1	0	1	0	1	1	2	0	1	1	2	0	14	0	1695.83	sp|Q7TMM9|TBB2A_MOUSE;sp|Q9CWF2|TBB2B_MOUSE;sp|P68372|TBB4B_MOUSE;sp|P99024|TBB5_MOUSE;sp|Q9D6F9|TBB4A_MOUSE;sp|Q9ERD7|TBB3_MOUSE;sp|Q922F4|TBB6_MOUSE	sp|P68372|TBB4B_MOUSE	337	350	no	no	2;3	3.5087e-05	109.07	By MS/MS	By MS/MS	By MS/MS	By MS/MS	By MS/MS	By MS/MS	By MS/MS	By MS/MS
NSVFQQGMK	LIICKTRRNSVFQQGM	SVFQQGMKNKILIFGL	R	N	S	M	K	N	0	0	1	0	0	2	0	1	0	0	0	1	1	1	0	1	0	0	0	1	0	9	0	1037.5	sp|Q6PIC6|AT1A3_MOUSE;tr|A0A0G2JGX4|A0A0G2JGX4_MOUSE;tr|Q8VCE0|Q8VCE0_MOUSE;tr|D3YYN7|D3YYN7_MOUSE;sp|Q6PIE5|AT1A2_MOUSE;sp|Q8VDN2|AT1A1_MOUSE	sp|Q6PIC6|AT1A3_MOUSE	932	940	no	no	2	0.019199	64.654	By matching	By matching	By matching	By matching	By matching	By matching	By MS/MS	By MS/MS
NTATVLDSDGSYFMYSK	GRTEQNYKNTATVLDS	GSYFMYSKLRVQKSTW	K	N	T	S	K	L	1	0	1	2	0	0	0	1	0	0	1	1	1	1	0	3	2	0	2	1	0	17	0	1897.84	tr|A0A0A6YY53|A0A0A6YY53_MOUSE;sp|P01864|GCAB_MOUSE;tr|F6TQW2|F6TQW2_MOUSE	tr|A0A0A6YY53|A0A0A6YY53_MOUSE	281	297	yes	no	2	0.0039578	55.688	By MS/MS	By matching	By matching	By MS/MS	By matching	By matching	By matching	By matching
NTDQASMPDNTAAQK	NIAFKKERNTDQASMP	PDNTAAQKVSHLLGIN	R	N	T	Q	K	V	3	0	2	2	0	2	0	0	0	0	0	1	1	0	1	1	2	0	0	0	0	15	0	1590.69	sp|Q8VDD5|MYH9_MOUSE	sp|Q8VDD5|MYH9_MOUSE	359	373	no	no	2	0.0058319	55.975	By matching	By matching	By matching	By matching	By matching	By matching	By matching	By MS/MS
NTDQASMPENTVAQK	NISFKKERNTDQASMP	PENTVAQKLCHLLGMN	R	N	T	Q	K	L	2	0	2	1	0	2	1	0	0	0	0	1	1	0	1	1	2	0	0	1	0	15	0	1632.74	sp|Q61879|MYH10_MOUSE;tr|Q5SV64|Q5SV64_MOUSE;tr|Q3UH59|Q3UH59_MOUSE	sp|Q61879|MYH10_MOUSE	366	380	yes	no	2	0.00069552	77.24	By matching	By matching	By matching	By matching	By matching	By MS/MS	By MS/MS	By MS/MS
NTKQEIAEINR	GRHGDDLRNTKQEIAE	QEIAEINRMIQRLRSE	R	N	T	N	R	M	1	1	2	0	0	1	2	0	0	2	0	1	0	0	0	0	1	0	0	0	0	11	1	1314.69	CON__P02538;tr|Q6IFZ8|Q6IFZ8_MOUSE;tr|D3Z6R0|D3Z6R0_MOUSE;CON__P04259;CON__P48668	CON__P02538	376	386	no	no	2	0.0074859	105.03	By MS/MS	By matching	By matching	By matching	By matching	By matching	By matching	By matching
NTLNPYYNESFSFEVPFEQIQK	KKKTTIKKNTLNPYYN	VPFEQIQKVQVVVTVL	K	N	T	Q	K	V	0	0	3	0	0	2	3	0	0	1	1	1	0	3	2	2	1	0	2	1	0	22	0	2693.26	sp|P46096|SYT1_MOUSE	sp|P46096|SYT1_MOUSE	333	354	yes	yes	2;3	0.00084709	66.137	By MS/MS	By MS/MS	By matching	By matching	By matching	By matching	By matching	By matching
NVDVEFFKR	IPNHSNSKNVDVEFFK	VDVEFFKRVRSSYYVV	K	N	V	K	R	V	0	1	1	1	0	0	1	0	0	0	0	1	0	2	0	0	0	0	0	2	0	9	1	1152.59	sp|P14873|MAP1B_MOUSE	sp|P14873|MAP1B_MOUSE	2367	2375	yes	yes	2	0.0085182	97.635	By MS/MS	By MS/MS	By matching	By matching	By matching	By matching	By matching	By matching
NVEGQDMLYQSLK	NVYTIAKRNVEGQDML	DMLYQSLKLTNGIWIL	R	N	V	L	K	L	0	0	1	1	0	2	1	1	0	0	2	1	1	0	0	1	0	0	1	1	0	13	0	1523.73	tr|H3BKM0|H3BKM0_MOUSE;sp|Q9DBG3|AP2B1_MOUSE;tr|H3BIY9|H3BIY9_MOUSE;tr|Q5SVG5|Q5SVG5_MOUSE;tr|Q5SVG4|Q5SVG4_MOUSE;sp|O35643|AP1B1_MOUSE	tr|H3BKM0|H3BKM0_MOUSE	856	868	yes	no	2	0.0028231	76.357	By MS/MS	By MS/MS	By matching	By matching	By matching	By matching	By matching	By matching
NVMSAFGLTDDQVSGPPSAPTEDR	KNQDEINKNVMSAFGL	PSAPTEDRSGTPDSIA	K	N	V	D	R	S	2	1	1	3	0	1	1	2	0	0	1	0	1	1	3	3	2	0	0	2	0	24	0	2490.13	tr|Q9Z1A1|Q9Z1A1_MOUSE;tr|F6QJV5|F6QJV5_MOUSE	tr|Q9Z1A1|Q9Z1A1_MOUSE	181	204	yes	no	2	1.9e-54	193.73	By matching	By matching	By matching	By matching	By matching	By MS/MS	By MS/MS	By MS/MS
NVQAEEMVEFSSGLK	IARVHGLRNVQAEEMV	VEFSSGLKGMSLNLEP	R	N	V	L	K	G	1	0	1	0	0	1	3	1	0	0	1	1	1	1	0	2	0	0	0	2	0	15	0	1666.79	sp|Q03265|ATPA_MOUSE;tr|D3Z6F5|D3Z6F5_MOUSE	sp|Q03265|ATPA_MOUSE	89	103	yes	no	2	9.742e-23	166.52	By matching	By matching	By MS/MS	By MS/MS	By matching	By MS/MS	By MS/MS	By MS/MS
NVQALEIELQSQLALK	SEITELRRNVQALEIE	LQSQLALKQSLEASLA	R	N	V	L	K	Q	2	0	1	0	0	3	2	0	0	1	4	1	0	0	0	1	0	0	0	1	0	16	0	1796	CON__P13645	CON__P13645	371	386	yes	yes	2;3	1.012e-42	195.6	By MS/MS	By MS/MS	By MS/MS	By MS/MS	By MS/MS	By MS/MS	By MS/MS	By MS/MS
NVQDAIADAEQR	AHVKKQCKNVQDAIAD	AIADAEQRGEHALKDA	K	N	V	Q	R	G	3	1	1	2	0	2	1	0	0	1	0	0	0	0	0	0	0	0	0	1	0	12	0	1328.63	CON__P35908	CON__P35908	425	436	yes	yes	2;3	2.3212e-21	173.72	By MS/MS	By MS/MS	By MS/MS	By MS/MS	By MS/MS	By MS/MS	By MS/MS	By MS/MS
NVQDAIADAEQRGEHALK	AHVKKQCKNVQDAIAD	QRGEHALKDARNKLND	K	N	V	L	K	D	4	1	1	2	0	2	2	1	1	1	1	1	0	0	0	0	0	0	0	1	0	18	1	1963.97	CON__P35908	CON__P35908	425	442	yes	yes	4	0.045895	22.833	By matching	By matching	By matching	By matching	By matching	By matching	By matching	By MS/MS
NVQDAIADAEQRGEHALKDAR	AHVKKQCKNVQDAIAD	EHALKDARNKLNDLEE	K	N	V	A	R	N	5	2	1	3	0	2	2	1	1	1	1	1	0	0	0	0	0	0	0	1	0	21	2	2306.14	CON__P35908	CON__P35908	425	445	yes	yes	3	0.0080813	47.082	By matching	By matching	By MS/MS	By matching	By MS/MS	By matching	By matching	By matching
NVSTGDVNVEMNAAPGVDLTQLLNNMR	EEEMKDLRNVSTGDVN	TQLLNNMRSQYEQLAE	R	N	V	M	R	S	2	1	5	2	0	1	1	2	0	0	3	0	2	0	1	1	2	0	0	4	0	27	0	2871.39	CON__P13645;tr|A2A513|A2A513_MOUSE;sp|P02535|K1C10_MOUSE;CON__P02535-1	CON__P13645	296	322	yes	yes	2;3;4	4.5668e-15	123.87	By MS/MS	By MS/MS	By MS/MS	By MS/MS	By MS/MS	By MS/MS	By MS/MS	By MS/MS
NVTAIQGPGGK	APIQWEERNVTAIQGP	AIQGPGGKWMIPPEAK	R	N	V	G	K	W	1	0	1	0	0	1	0	3	0	1	0	1	0	0	1	0	1	0	0	1	0	11	0	1040.56	sp|Q9D6R2|IDH3A_MOUSE;tr|A0A1L1STE6|A0A1L1STE6_MOUSE	sp|Q9D6R2|IDH3A_MOUSE	67	77	yes	no	2	0.029408	64.64	By matching	By matching	By matching	By matching	By matching	By matching	By matching	By MS/MS
NVTELNEPLSNEER	DDMAAAMKNVTELNEP	EPLSNEERNLLSVAYK	K	N	V	E	R	N	0	1	3	0	0	0	4	0	0	0	2	0	0	0	1	1	1	0	0	1	0	14	0	1642.78	sp|P61982|1433G_MOUSE	sp|P61982|1433G_MOUSE	29	42	yes	yes	2	0.0061763	71.279	By matching	By matching	By matching	By matching	By MS/MS	By matching	By matching	By matching
NYSPYYNTIDDLKDQIVDLTVGNNK	KGPAAIQKNYSPYYNT	DLTVGNNKTLLDIDNT	K	N	Y	N	K	T	0	0	4	4	0	1	0	1	0	2	2	2	0	0	1	1	2	0	3	2	0	25	1	2901.4	CON__P35527	CON__P35527	200	224	yes	yes	3;4	0.0030816	66.906	By matching	By MS/MS	By MS/MS	By MS/MS	By MS/MS	By MS/MS	By matching	By MS/MS
PATKPVASK	ADSRESLKPATKPVAS	ATKPVASKSVRKESKE	K	P	A	S	K	S	2	0	0	0	0	0	0	0	0	0	0	2	0	0	2	1	1	0	0	1	0	9	1	897.528	sp|P14873|MAP1B_MOUSE	sp|P14873|MAP1B_MOUSE	547	555	yes	yes	2	0.03084	83.647	By matching	By MS/MS	By matching	By matching	By matching	By matching	By matching	By matching
PDVVVKEDEEYKR	ITISVKGKPDVVVKED	KEDEEYKRVDFSKVPK	K	P	D	K	R	V	0	1	0	2	0	0	3	0	0	0	0	2	0	0	1	0	0	0	1	3	0	13	2	1604.8	sp|Q8QZT1|THIL_MOUSE	sp|Q8QZT1|THIL_MOUSE	243	255	yes	yes	3	5.4938e-07	118.87	By matching	By MS/MS	By matching	By matching	By matching	By matching	By matching	By matching
PGAHVTVK	VAREESGKPGAHVTVK	PGAHVTVKKLFVGGIK	K	P	G	V	K	K	1	0	0	0	0	0	0	1	1	0	0	1	0	0	1	0	1	0	0	2	0	8	0	807.46	sp|O88569|ROA2_MOUSE;tr|A0A0N4SUM2|A0A0N4SUM2_MOUSE	sp|O88569|ROA2_MOUSE	105	112	yes	no	2	0.017559	94.114	By matching	By MS/MS	By matching	By matching	By matching	By matching	By matching	By matching
PLAASPKPGALK	KKGDGKSKPLAASPKP	SPKPGALKESSDKVSR	K	P	L	L	K	E	3	0	0	0	0	0	0	1	0	0	2	2	0	0	3	1	0	0	0	0	0	12	1	1148.69	sp|P14873|MAP1B_MOUSE	sp|P14873|MAP1B_MOUSE	2263	2274	yes	yes	2	0.041354	88.338	By MS/MS	By matching	By matching	By matching	By matching	By matching	By matching	By matching
PLESSQVK	LFVNGQPRPLESSQVK	PLESSQVKYLRRELVE	R	P	L	V	K	Y	0	0	0	0	0	1	1	0	0	0	1	1	0	0	1	2	0	0	0	1	0	8	0	886.476	tr|Q9Z1A1|Q9Z1A1_MOUSE;tr|F6QJV5|F6QJV5_MOUSE;tr|B8JJG7|B8JJG7_MOUSE;tr|B8JJG8|B8JJG8_MOUSE	tr|Q9Z1A1|Q9Z1A1_MOUSE	96	103	yes	no	2	0.026218	85.161	By matching	By matching	By matching	By matching	By matching	By MS/MS	By MS/MS	By MS/MS
PSICSGVVAVLNSYTELM				P	S	L	M		1	0	1	0	1	0	1	1	0	1	2	0	1	0	1	3	1	0	1	3	0	18	0	1927.91		REV__sp|P16373|ZFP59_MOUSE			yes	yes	2	0.014496	44.312	By matching	By matching	By matching	By matching	By matching	By matching	By matching	By MS/MS
QAADMILLDDNFASIVTGVEEGR	IAGSDVSKQAADMILL	VTGVEEGRLIFDNLKK	K	Q	A	G	R	L	3	1	1	3	0	1	2	2	0	2	2	0	1	1	0	1	1	0	0	2	0	23	0	2463.2	sp|Q6PIC6|AT1A3_MOUSE;tr|A0A0G2JGX4|A0A0G2JGX4_MOUSE;tr|Q8VCE0|Q8VCE0_MOUSE;sp|Q9WV27|AT1A4_MOUSE;tr|D3YYN7|D3YYN7_MOUSE;sp|Q6PIE5|AT1A2_MOUSE;sp|Q8VDN2|AT1A1_MOUSE	sp|Q6PIC6|AT1A3_MOUSE	734	756	no	no	2;3	2.6711e-05	90.475	By matching	By matching	By matching	By MS/MS	By matching	By MS/MS	By MS/MS	By MS/MS
QATINIGTIGHVAHGK	LSREIISRQATINIGT	IGHVAHGKSTVVKAIS	R	Q	A	G	K	S	2	0	1	0	0	1	0	3	2	3	0	1	0	0	0	0	2	0	0	1	0	16	0	1615.88	sp|Q9Z0N2|IF2H_MOUSE;sp|Q9Z0N1|IF2G_MOUSE;tr|A2AAW9|A2AAW9_MOUSE	sp|Q9Z0N2|IF2H_MOUSE	39	54	yes	no	3	0.043146	35.657	By matching	By MS/MS	By matching	By matching	By matching	By matching	By matching	By matching
QATLGAGLPISTPCTTVNK	GEGQAPTRQATLGAGL	TPCTTVNKVCASGMKA	R	Q	A	N	K	V	2	0	1	0	1	1	0	2	0	1	2	1	0	0	2	1	4	0	0	1	0	19	0	1916.97	sp|Q8QZT1|THIL_MOUSE	sp|Q8QZT1|THIL_MOUSE	103	121	yes	yes	2	3.0844e-14	141.6	By MS/MS	By MS/MS	By matching	By matching	By matching	By matching	By matching	By matching
QCANLQNAIADAEQR	AEIDNVKKQCANLQNA	AIADAEQRGELALKDA	K	Q	C	Q	R	G	4	1	2	1	1	3	1	0	0	1	1	0	0	0	0	0	0	0	0	0	0	15	0	1689.76	CON__P13647	CON__P13647	406	420	no	no	2	3.8549e-08	122.33	By matching	By matching	By matching	By matching	By matching	By MS/MS	By matching	By matching
QDGQFSVLFTK	DCDIHVLKQDGQFSVL	QFSVLFTKCDSSPDSA	K	Q	D	T	K	C	0	0	0	1	0	2	0	1	0	0	1	1	0	2	0	1	1	0	0	1	0	11	0	1268.64	CON__P12763	CON__P12763	121	131	yes	yes	2	0.0055363	89.301	By MS/MS	By MS/MS	By matching	By matching	By matching	By matching	By matching	By matching
QDHPSSMGVYGQESGGFSGPGENR	YGQQSSFRQDHPSSMG	FSGPGENRSLSGPDNR	R	Q	D	N	R	S	0	1	1	1	0	2	2	6	1	0	0	0	1	1	2	4	0	0	1	1	0	24	0	2479.05	tr|Q5SUT0|Q5SUT0_MOUSE;sp|Q61545|EWS_MOUSE;tr|Q5SUS9|Q5SUS9_MOUSE;tr|Q5SUS8|Q5SUS8_MOUSE	tr|Q5SUT0|Q5SUT0_MOUSE	269	292	yes	no	3	1.0857e-05	91.378	By MS/MS	By MS/MS	By matching	By matching	By matching	By MS/MS	By MS/MS	By MS/MS
QDLATLDVTK	LGQPHLSRQDLATLDV	LATLDVTKLTPLSREI	R	Q	D	T	K	L	1	0	0	2	0	1	0	0	0	0	2	1	0	0	0	0	2	0	0	1	0	10	0	1102.59	sp|Q9Z0N2|IF2H_MOUSE;sp|Q9Z0N1|IF2G_MOUSE;tr|A2AAW9|A2AAW9_MOUSE	sp|Q9Z0N2|IF2H_MOUSE	18	27	yes	no	2	4.1646e-05	126.66	By MS/MS	By matching	By matching	By matching	By matching	By matching	By matching	By matching
QDLPNAMNAAEITDK	VLLVFVNKQDLPNAMN	NAAEITDKLGLHSLRQ	K	Q	D	D	K	L	3	0	2	2	0	1	1	0	0	1	1	1	1	0	1	0	1	0	0	0	0	15	0	1629.77	sp|Q8BSL7|ARF2_MOUSE;sp|P84078|ARF1_MOUSE;sp|P61205|ARF3_MOUSE	sp|Q8BSL7|ARF2_MOUSE	128	142	yes	no	2	8.6512e-05	99.069	By matching	By matching	By matching	By matching	By matching	By MS/MS	By matching	By MS/MS
QEIAEINR	GDDLRNTKQEIAEINR	QEIAEINRMIQRLRSE	K	Q	E	N	R	M	1	1	1	0	0	1	2	0	0	2	0	0	0	0	0	0	0	0	0	0	0	8	0	971.504	CON__P02538;tr|Q6IFZ8|Q6IFZ8_MOUSE;tr|D3Z6R0|D3Z6R0_MOUSE;CON__P04259;CON__P48668	CON__P02538	379	386	no	no	2	0.00033088	129.42	By MS/MS	By matching	By matching	By matching	By matching	By matching	By matching	By matching
QEIECQNQEYSLLLSIK	EAQITDVRQEIECQNQ	YSLLLSIKMRLEKEIE	R	Q	E	I	K	M	0	0	1	0	1	3	3	0	0	2	3	1	0	0	0	2	0	0	1	0	0	17	0	2083	CON__P35527	CON__P35527	428	444	yes	yes	2	0.00069743	87.388	By matching	By MS/MS	By matching	By MS/MS	By matching	By MS/MS	By MS/MS	By MS/MS
QEPSDSPMFIINR	MIAFKIIRQEPSDSPM	SPMFIINRKTGEIRTM	R	Q	E	N	R	K	0	1	1	1	0	1	1	0	0	2	0	0	1	1	2	2	0	0	0	0	0	13	0	1532.73	sp|Q61495|DSG1A_MOUSE;sp|Q7TSF1|DSG1B_MOUSE	sp|Q61495|DSG1A_MOUSE	201	213	yes	no	2	0.0096732	58.116	By matching	By MS/MS	By matching	By matching	By matching	By MS/MS	By MS/MS	By MS/MS
QEQDTYALSSYTR	AKKMNISRQEQDTYAL	YALSSYTRSKEAWDAG	R	Q	E	T	R	S	1	1	0	1	0	2	1	0	0	0	1	0	0	0	0	2	2	0	2	0	0	13	0	1560.71	sp|Q8QZT1|THIL_MOUSE	sp|Q8QZT1|THIL_MOUSE	206	218	yes	yes	2	9.6413e-18	164.88	By MS/MS	By MS/MS	By matching	By matching	By matching	By matching	By matching	By matching
QEYDESGPSIVHR	FQQMWISKQEYDESGP	SGPSIVHRKCF_____	K	Q	E	H	R	K	0	1	0	1	0	1	2	1	1	1	0	0	0	0	1	2	0	0	1	1	0	13	0	1515.7	sp|P63260|ACTG_MOUSE;sp|P60710|ACTB_MOUSE;tr|E9Q1F2|E9Q1F2_MOUSE;tr|B1ATY1|B1ATY1_MOUSE;tr|F8WGM8|F8WGM8_MOUSE	sp|P63260|ACTG_MOUSE	360	372	yes	no	2;3	4.6976e-13	150.14	By MS/MS	By MS/MS	By MS/MS	By MS/MS	By MS/MS	By MS/MS	By MS/MS	By MS/MS
QEYEQLIAK	TKTLNDMRQEYEQLIA	EYEQLIAKNRKDIENQ	R	Q	E	A	K	N	1	0	0	0	0	2	2	0	0	1	1	1	0	0	0	0	0	0	1	0	0	9	0	1120.58	CON__P35527	CON__P35527	328	336	yes	yes	2	5.3105e-09	154.01	By matching	By MS/MS	By MS/MS	By matching	By MS/MS	By MS/MS	By matching	By MS/MS
QFSSSYLSR	________________	FSSSYLSRSGGGGGGG	R	Q	F	S	R	S	0	1	0	0	0	1	0	0	0	0	1	0	0	1	0	4	0	0	1	0	0	9	0	1073.51	CON__P35527	CON__P35527	5	13	yes	yes	2	0.021684	78.098	By MS/MS	By MS/MS	By matching	By matching	By matching	By MS/MS	By matching	By matching
QGAIVAVTGDGVNDSPALK	IIVEGCQRQGAIVAVT	VNDSPALKKADIGVAM	R	Q	G	L	K	K	3	0	1	2	0	1	0	3	0	1	1	1	0	0	1	1	1	0	0	3	0	19	0	1810.94	sp|Q6PIC6|AT1A3_MOUSE;tr|A0A0G2JGX4|A0A0G2JGX4_MOUSE;tr|Q8VCE0|Q8VCE0_MOUSE;tr|D3YYN7|D3YYN7_MOUSE;sp|Q6PIE5|AT1A2_MOUSE;sp|Q8VDN2|AT1A1_MOUSE	sp|Q6PIC6|AT1A3_MOUSE	698	716	no	no	2	9.8534e-19	153.04	By MS/MS	By MS/MS	By MS/MS	By MS/MS	By MS/MS	By MS/MS	By MS/MS	By MS/MS
QGAIVAVTGDGVNDSPALKK	IIVEGCQRQGAIVAVT	NDSPALKKADIGVAMG	R	Q	G	K	K	A	3	0	1	2	0	1	0	3	0	1	1	2	0	0	1	1	1	0	0	3	0	20	1	1939.04	sp|Q6PIC6|AT1A3_MOUSE;tr|A0A0G2JGX4|A0A0G2JGX4_MOUSE;tr|Q8VCE0|Q8VCE0_MOUSE;tr|D3YYN7|D3YYN7_MOUSE;sp|Q6PIE5|AT1A2_MOUSE;sp|Q8VDN2|AT1A1_MOUSE	sp|Q6PIC6|AT1A3_MOUSE	698	717	no	no	3	0.0042829	73.252	By matching	By matching	By matching	By matching	By matching	By matching	By MS/MS	By matching
QGVDADINGLR	FEMEQNLRQGVDADIN	DADINGLRQVLDNLTM	R	Q	G	L	R	Q	1	1	1	2	0	1	0	2	0	1	1	0	0	0	0	0	0	0	0	1	0	11	0	1156.58	CON__P35527	CON__P35527	251	261	yes	yes	2	0.0014084	102.4	By MS/MS	By MS/MS	By MS/MS	By MS/MS	By MS/MS	By MS/MS	By MS/MS	By MS/MS
QIFLGGVDR	FAFKDKYKQIFLGGVD	IFLGGVDRHKQFWRYF	K	Q	I	D	R	H	0	1	0	1	0	1	0	2	0	1	1	0	0	1	0	0	0	0	0	1	0	9	0	1003.55	sp|P48962|ADT1_MOUSE	sp|P48962|ADT1_MOUSE	97	105	yes	yes	2	0.016815	81.771	By matching	By matching	By matching	By matching	By matching	By matching	By MS/MS	By MS/MS
QIGENLIVPGGVK	YMEDGLIKQIGENLIV	LIVPGGVKTIEAHSRM	K	Q	I	V	K	T	0	0	1	0	0	1	1	3	0	2	1	1	0	0	1	0	0	0	0	2	0	13	0	1322.76	sp|O08553|DPYL2_MOUSE;sp|P97427|DPYL1_MOUSE;tr|Q6P1J1|Q6P1J1_MOUSE;tr|Q71H75|Q71H75_MOUSE	sp|O08553|DPYL2_MOUSE	44	56	yes	no	2	0.0041966	84.169	By MS/MS	By MS/MS	By MS/MS	By matching	By MS/MS	By MS/MS	By matching	By MS/MS
QIPYTMMK	GVAPLWMRQIPYTMMK	QIPYTMMKFACFERTV	R	Q	I	M	K	F	0	0	0	0	0	1	0	0	0	1	0	1	2	0	1	0	1	0	1	0	0	8	0	1010.49	sp|Q8VEM8|MPCP_MOUSE;tr|G5E902|G5E902_MOUSE	sp|Q8VEM8|MPCP_MOUSE	222	229	yes	no	2	0.024792	55.37	By matching	By matching	By matching	By matching	By matching	By MS/MS	By MS/MS	By matching
QIQDAIDMEK	EVKQSSMKQIQDAIDM	QDAIDMEKAQQALVQK	K	Q	I	E	K	A	1	0	0	2	0	2	1	0	0	2	0	1	1	0	0	0	0	0	0	0	0	10	0	1189.56	sp|Q9CQQ7|AT5F1_MOUSE;tr|A0A0G2JGX3|A0A0G2JGX3_MOUSE	sp|Q9CQQ7|AT5F1_MOUSE	145	154	yes	no	2	0.0052759	79.201	By matching	By matching	By matching	By matching	By matching	By MS/MS	By matching	By MS/MS
QISNLQQSISDAEQR	SEIDNVKKQISNLQQS	SISDAEQRGENALKDA	K	Q	I	Q	R	G	1	1	1	1	0	4	1	0	0	2	1	0	0	0	0	3	0	0	0	0	0	15	0	1715.84	CON__P04264	CON__P04264	418	432	yes	yes	2;3	6.9882e-62	225.31	By MS/MS	By MS/MS	By MS/MS	By MS/MS	By MS/MS	By MS/MS	By MS/MS	By MS/MS
QISNLQQSISDAEQRGENALK	SEIDNVKKQISNLQQS	QRGENALKDAKNKLND	K	Q	I	L	K	D	2	1	2	1	0	4	2	1	0	2	2	1	0	0	0	3	0	0	0	0	0	21	1	2328.17	CON__P04264	CON__P04264	418	438	yes	yes	3	0.0050015	74.726	By matching	By matching	By matching	By matching	By MS/MS	By matching	By matching	By matching
QISNLQQSISDAEQRGENALKDAK	SEIDNVKKQISNLQQS	ENALKDAKNKLNDLED	K	Q	I	A	K	N	3	1	2	2	0	4	2	1	0	2	2	2	0	0	0	3	0	0	0	0	0	24	2	2642.33	CON__P04264	CON__P04264	418	441	yes	yes	3	0.019617	36.053	By matching	By matching	By MS/MS	By matching	By matching	By matching	By matching	By matching
QITTELAEHR	KSHESKLKQITTELAE	TTELAEHRSYPPDKKV	K	Q	I	H	R	S	1	1	0	0	0	1	2	0	1	1	1	0	0	0	0	0	2	0	0	0	0	10	0	1196.61	tr|E9PUC5|E9PUC5_MOUSE;tr|Q8C0E9|Q8C0E9_MOUSE;tr|F6Z9E6|F6Z9E6_MOUSE;tr|A0A1D5RLK2|A0A1D5RLK2_MOUSE;sp|Q2PFD7|PSD3_MOUSE;tr|A0A1D5RMH7|A0A1D5RMH7_MOUSE	tr|E9PUC5|E9PUC5_MOUSE	270	279	yes	no	2	0.0028816	99.283	By MS/MS	By MS/MS	By matching	By matching	By matching	By matching	By matching	By matching
QLDDLKVELSQLR	KKKEELLKQLDDLKVE	KVELSQLRVAKVTGGA	K	Q	L	L	R	V	0	1	0	2	0	2	1	0	0	0	4	1	0	0	0	1	0	0	0	1	0	13	1	1555.86	sp|Q6ZWV7|RL35_MOUSE	sp|Q6ZWV7|RL35_MOUSE	20	32	yes	yes	2	4.5556e-12	149.82	By matching	By MS/MS	By matching	By matching	By matching	By matching	By matching	By matching
QLDSIVGER	QYINNLRRQLDSIVGE	LDSIVGERGRLDSELR	R	Q	L	E	R	G	0	1	0	1	0	1	1	1	0	1	1	0	0	0	0	1	0	0	0	1	0	9	0	1015.53	CON__P02538;CON__P04259;CON__P13647;CON__P48668	CON__P13647	224	232	no	no	2	0.0016808	112.36	By matching	By MS/MS	By matching	By matching	By matching	By MS/MS	By matching	By MS/MS
QLEEAEEEATR	ARMKQLKRQLEEAEEE	EAEEEATRANASRRKL	R	Q	L	T	R	A	2	1	0	0	0	1	5	0	0	0	1	0	0	0	0	0	1	0	0	0	0	11	0	1303.59	sp|Q61879|MYH10_MOUSE;tr|Q5SV64|Q5SV64_MOUSE;tr|Q3UH59|Q3UH59_MOUSE	sp|Q61879|MYH10_MOUSE	1885	1895	yes	no	2	0.0065119	87.641	By matching	By matching	By matching	By matching	By matching	By matching	By matching	By MS/MS
QLFHPEQLITGK	EVRTGTYRQLFHPEQL	PEQLITGKEDAANNYA	R	Q	L	G	K	E	0	0	0	0	0	2	1	1	1	1	2	1	0	1	1	0	1	0	0	0	0	12	0	1409.77	sp|P68368|TBA4A_MOUSE;tr|A0A0A0MQA5|A0A0A0MQA5_MOUSE;tr|A0A087WRB4|A0A087WRB4_MOUSE;tr|A0A087WQS4|A0A087WQS4_MOUSE;tr|A0A087WSB0|A0A087WSB0_MOUSE;tr|A0A087WSL5|A0A087WSL5_MOUSE;sp|P05213|TBA1B_MOUSE;tr|A0A2R8VHF3|A0A2R8VHF3_MOUSE;sp|P68369|TBA1A_MOUSE;sp|P05214|TBA3_MOUSE	sp|P05213|TBA1B_MOUSE	85	96	no	no	2;3	4.8341e-05	116.24	By MS/MS	By MS/MS	By MS/MS	By MS/MS	By MS/MS	By MS/MS	By MS/MS	By MS/MS
QLFHPEQLITGKEDAANNYAR	EVRTGTYRQLFHPEQL	DAANNYARGHYTIGKE	R	Q	L	A	R	G	3	1	2	1	0	2	2	1	1	1	2	1	0	1	1	0	1	0	1	0	0	21	1	2414.2	sp|P68368|TBA4A_MOUSE;tr|A0A0A0MQA5|A0A0A0MQA5_MOUSE;tr|A0A087WRB4|A0A087WRB4_MOUSE;tr|A0A087WQS4|A0A087WQS4_MOUSE;sp|P05213|TBA1B_MOUSE;tr|A0A2R8VHF3|A0A2R8VHF3_MOUSE;sp|P68369|TBA1A_MOUSE;sp|P05214|TBA3_MOUSE	sp|P05213|TBA1B_MOUSE	85	105	no	no	3;4	3.2297e-25	156.08	By MS/MS	By MS/MS	By MS/MS	By MS/MS	By MS/MS	By MS/MS	By MS/MS	By MS/MS
QLITDLVISK	GEHQVEDRQLITDLVI	ITDLVISKMNQLLSRT	R	Q	L	S	K	M	0	0	0	1	0	1	0	0	0	2	2	1	0	0	0	1	1	0	0	1	0	10	0	1128.68	sp|Q64332|SYN2_MOUSE	sp|Q64332|SYN2_MOUSE	405	414	yes	yes	2	0.021699	72.2	By matching	By matching	By matching	By matching	By matching	By matching	By matching	By MS/MS
QLLQANPILESFGNAK	NIPGELERQLLQANPI	LESFGNAKTVKNDNSS	R	Q	L	A	K	T	2	0	2	0	0	2	1	1	0	1	3	1	0	1	1	1	0	0	0	0	0	16	0	1741.94	sp|Q61879|MYH10_MOUSE;tr|Q5SV64|Q5SV64_MOUSE;tr|Q3UH59|Q3UH59_MOUSE	sp|Q61879|MYH10_MOUSE	217	232	yes	no	2	0.008121	61.265	By matching	By matching	By matching	By matching	By matching	By matching	By matching	By matching
QMYMSLPQGEK	SHLNKGIKQMYMSLPQ	MSLPQGEKVQAMYIWV	K	Q	M	E	K	V	0	0	0	0	0	2	1	1	0	0	1	1	2	0	1	1	0	0	1	0	0	11	0	1310.6	tr|D3YVK1|D3YVK1_MOUSE;sp|P15105|GLNA_MOUSE	tr|D3YVK1|D3YVK1_MOUSE	15	25	yes	no	2	0.0063584	62.528	By matching	By matching	By matching	By matching	By matching	By MS/MS	By matching	By MS/MS
QNCDQFEK	DEPQNLIKQNCDQFEK	QNCDQFEKLGEYGFQN	K	Q	N	E	K	L	0	0	1	1	1	2	1	0	0	0	0	1	0	1	0	0	0	0	0	0	0	8	0	1056.4	CON__P02769	CON__P02769	413	420	yes	yes	2	0.025234	86.136	By MS/MS	By matching	By matching	By matching	By matching	By matching	By matching	By matching
QNLEPLFEQYINNLR	EQGTKTVRQNLEPLFE	EQYINNLRRQLDSIVG	R	Q	N	L	R	R	0	1	3	0	0	2	2	0	0	1	3	0	0	1	1	0	0	0	1	0	0	15	0	1889.96	CON__P02538;CON__P04259;CON__P13647;CON__P48668	CON__P13647	208	222	no	no	2	0.00091132	87.519	By matching	By matching	By matching	By MS/MS	By matching	By matching	By matching	By MS/MS
QNPMTLGNVVIFDK	RPAFSAIRQNPMTLGN	GNVVIFDKVLTNQESP	R	Q	N	D	K	V	0	0	2	1	0	1	0	1	0	1	1	1	1	1	1	0	1	0	0	2	0	14	0	1574.81	sp|P98086|C1QA_MOUSE	sp|P98086|C1QA_MOUSE	122	135	yes	yes	2	0.00098425	83.869	By matching	By matching	By matching	By matching	By matching	By MS/MS	By matching	By MS/MS
QQPALEQFPEAAAHSTPVKR	NGSLNGEKQQPALEQF	AHSTPVKREIGDKDRD	K	Q	Q	K	R	E	4	1	0	0	0	3	2	0	1	0	1	1	0	1	3	1	1	0	0	1	0	20	1	2204.13	tr|A0A3B2WBE1|A0A3B2WBE1_MOUSE;tr|D0VYV6|D0VYV6_MOUSE;tr|A0A3B2WD96|A0A3B2WD96_MOUSE;tr|A7YY80|A7YY80_MOUSE;sp|Q9WV92|E41L3_MOUSE;tr|A0A5F8MPR1|A0A5F8MPR1_MOUSE;tr|A0A5F8MPE1|A0A5F8MPE1_MOUSE;tr|A0A286YCY8|A0A286YCY8_MOUSE	tr|A0A3B2WBE1|A0A3B2WBE1_MOUSE	45	64	yes	no	4	0.027686	28.067	By matching	By MS/MS	By matching	By matching	By matching	By matching	By matching	By matching
QRPAEIKDYSPYFK	KIRDWYQRQRPAEIKD	KDYSPYFKTIEDLRNK	R	Q	R	F	K	T	1	1	0	1	0	1	1	0	0	1	0	2	0	1	2	1	0	0	2	0	0	14	2	1740.88	CON__P02533	CON__P02533	154	167	yes	yes	3	0.00015569	101.39	By MS/MS	By MS/MS	By MS/MS	By matching	By MS/MS	By MS/MS	By MS/MS	By matching
QRPSEIKDYSPYFK	KIRDWYQRQRPSEIKD	KDYSPYFKTIEDLRNK	R	Q	R	F	K	T	0	1	0	1	0	1	1	0	0	1	0	2	0	1	2	2	0	0	2	0	0	14	2	1756.88	CON__P08779	CON__P08779	156	169	yes	yes	3	0.0015937	80.905	By MS/MS	By MS/MS	By matching	By matching	By matching	By matching	By matching	By matching
QSLEASLAETEGR	LQSQLALKQSLEASLA	SLAETEGRYCVQLSQI	K	Q	S	G	R	Y	2	1	0	0	0	1	3	1	0	0	2	0	0	0	0	2	1	0	0	0	0	13	0	1389.67	CON__P13645;tr|A2A513|A2A513_MOUSE;sp|P02535|K1C10_MOUSE;CON__P02535-1	CON__P13645	387	399	yes	no	2	1.7756e-101	269.88	By MS/MS	By MS/MS	By MS/MS	By MS/MS	By matching	By MS/MS	By MS/MS	By MS/MS
QSRPVAGGPGAPPAARPPASPSPQR	PVTQGQGRQSRPVAGG	PASPSPQRQAGAPQAT	R	Q	S	Q	R	Q	5	3	0	0	0	2	0	3	0	0	0	0	0	0	8	3	0	0	0	1	0	25	2	2405.27	sp|O88935|SYN1_MOUSE	sp|O88935|SYN1_MOUSE	532	556	yes	yes	4	0.028661	23.869	By matching	By matching	By matching	By matching	By matching	By matching	By MS/MS	By matching
QSSYGQQSYNNQGQQNTESSGGQGGR	YGSYENQKQSSYGQQS	SSGGQGGRAPSYGQSD	K	Q	S	G	R	A	0	1	3	0	0	7	1	6	0	0	0	0	0	0	0	5	1	0	2	0	0	26	0	2746.16	tr|Q8BQ46|Q8BQ46_MOUSE	tr|Q8BQ46|Q8BQ46_MOUSE	75	100	yes	yes	2;3	4.8484e-08	101.92	By MS/MS	By matching	By MS/MS	By MS/MS	By matching	By MS/MS	By MS/MS	By MS/MS
QSTQVMAASMSAFDPLK	AASDSSGKQSTQVMAA	MSAFDPLKNQDEINKN	K	Q	S	L	K	N	3	0	0	1	0	2	0	0	0	0	1	1	2	1	1	3	1	0	0	1	0	17	0	1810.86	tr|Q9Z1A1|Q9Z1A1_MOUSE;tr|F6QJV5|F6QJV5_MOUSE	tr|Q9Z1A1|Q9Z1A1_MOUSE	157	173	yes	no	2	4.9676e-06	93.342	By matching	By matching	By matching	By matching	By matching	By MS/MS	By MS/MS	By MS/MS
QSTQVMAASMSAFDPLKNQDEINK	AASDSSGKQSTQVMAA	KNQDEINKNVMSAFGL	K	Q	S	N	K	N	3	0	2	2	0	3	1	0	0	1	1	2	2	1	1	3	1	0	0	1	0	24	1	2652.25	tr|Q9Z1A1|Q9Z1A1_MOUSE;tr|F6QJV5|F6QJV5_MOUSE	tr|Q9Z1A1|Q9Z1A1_MOUSE	157	180	yes	no	3	0.00036309	55.337	By matching	By matching	By matching	By matching	By matching	By MS/MS	By MS/MS	By MS/MS
QSVEADINGLR	YENEVALRQSVEADIN	EADINGLRRVLDELTL	R	Q	S	L	R	R	1	1	1	1	0	1	1	1	0	1	1	0	0	0	0	1	0	0	0	1	0	11	0	1200.61	CON__P13645;tr|A2A513|A2A513_MOUSE;sp|P02535|K1C10_MOUSE;CON__P02535-1;CON__Q7Z3Y8;CON__Q2M2I5	CON__P13645	246	256	no	no	2	2.7605e-05	123.67	By MS/MS	By MS/MS	By MS/MS	By MS/MS	By MS/MS	By MS/MS	By MS/MS	By MS/MS
QSVEADINGLRR	YENEVALRQSVEADIN	ADINGLRRVLDELTLT	R	Q	S	R	R	V	1	2	1	1	0	1	1	1	0	1	1	0	0	0	0	1	0	0	0	1	0	12	1	1356.71	CON__P13645;tr|A2A513|A2A513_MOUSE;sp|P02535|K1C10_MOUSE;CON__P02535-1;CON__Q7Z3Y8	CON__P13645	246	257	no	no	2	0.0023494	98.898	By MS/MS	By matching	By matching	By MS/MS	By MS/MS	By MS/MS	By MS/MS	By matching
QTAASAGLVDAPAPSAASR	SSLSQAVKQTAASAGL	PAPSAASRKAKVLLVV	K	Q	T	S	R	K	7	1	0	1	0	1	0	1	0	0	1	0	0	0	2	3	1	0	0	1	0	19	0	1739.88	sp|Q64332|SYN2_MOUSE	sp|Q64332|SYN2_MOUSE	94	112	yes	yes	2	0.02933	45.347	By matching	By matching	By matching	By MS/MS	By matching	By matching	By matching	By matching
QTVEADVNGLRR	YEHELALRQTVEADVN	ADVNGLRRVLDELTLA	R	Q	T	R	R	V	1	2	1	1	0	1	1	1	0	0	1	0	0	0	0	0	1	0	0	2	0	12	1	1356.71	CON__P08779	CON__P08779	214	225	yes	yes	3	0.046027	35.496	By MS/MS	By matching	By matching	By matching	By matching	By matching	By matching	By matching
QVDLLSAEQMR	NYIGDLRRQVDLLSAE	LLSAEQMRQNAEVRSM	R	Q	V	M	R	Q	1	1	0	1	0	2	1	0	0	0	2	0	1	0	0	1	0	0	0	1	0	11	0	1288.64	CON__Q7Z794	CON__Q7Z794	225	235	yes	yes	2	0.00025023	107.34	By matching	By matching	By MS/MS	By MS/MS	By MS/MS	By MS/MS	By matching	By matching
QVDTEEAGMVTAATASNVK	GRKRKAEKQVDTEEAG	AATASNVKASPKRGRP	K	Q	V	V	K	A	4	0	1	1	0	1	2	1	0	0	0	1	1	0	0	1	3	0	0	3	0	19	0	1920.91	tr|A2BI12|A2BI12_MOUSE;sp|Q99JF8|PSIP1_MOUSE	tr|A2BI12|A2BI12_MOUSE	156	174	yes	no	2	1.0692e-13	133.93	By MS/MS	By MS/MS	By matching	By matching	By matching	By matching	By matching	By matching
QVLALQSQLADTK	EARKNLEKQVLALQSQ	QSQLADTKKKVDDDLG	K	Q	V	T	K	K	2	0	0	1	0	3	0	0	0	0	3	1	0	0	0	1	1	0	0	1	0	13	0	1413.78	sp|Q61879|MYH10_MOUSE;tr|Q5SV64|Q5SV64_MOUSE;tr|Q3UH59|Q3UH59_MOUSE	sp|Q61879|MYH10_MOUSE	1365	1377	yes	no	2	1.1908e-08	122.1	By matching	By matching	By matching	By matching	By matching	By MS/MS	By MS/MS	By MS/MS
QVLDNLTMEK	DADINGLRQVLDNLTM	LDNLTMEKSDLEMQYE	R	Q	V	E	K	S	0	0	1	1	0	1	1	0	0	0	2	1	1	0	0	0	1	0	0	1	0	10	0	1189.6	CON__P35527	CON__P35527	262	271	yes	yes	2	2.8715e-07	136.49	By MS/MS	By MS/MS	By MS/MS	By matching	By MS/MS	By MS/MS	By MS/MS	By MS/MS
QVVAVTGDGTNDGPALK	DSTTGEQRQVVAVTGD	TNDGPALKKADVGFAM	R	Q	V	L	K	K	2	0	1	2	0	1	0	3	0	0	1	1	0	0	1	0	2	0	0	3	0	17	0	1640.84	tr|Q8C048|Q8C048_MOUSE;tr|S4R1C4|S4R1C4_MOUSE;tr|A2ALL9|A2ALL9_MOUSE;tr|Q3UHH0|Q3UHH0_MOUSE;sp|Q9R0K7|AT2B2_MOUSE;tr|Q0VF55|Q0VF55_MOUSE;sp|G5E829|AT2B1_MOUSE;tr|F8WHB1|F8WHB1_MOUSE;tr|F7AAP4|F7AAP4_MOUSE;tr|E9Q828|E9Q828_MOUSE;sp|Q6Q477|AT2B4_MOUSE	tr|Q8C048|Q8C048_MOUSE	787	803	yes	no	2	0.0015259	72.489	By matching	By matching	By matching	By matching	By matching	By matching	By MS/MS	By MS/MS
RAIGNIELGIR	TVTEEHLRRAIGNIEL	GNIELGIRSWDTNLIE	R	R	A	I	R	S	1	2	1	0	0	0	1	2	0	3	1	0	0	0	0	0	0	0	0	0	0	11	1	1210.71	sp|P14873|MAP1B_MOUSE	sp|P14873|MAP1B_MOUSE	54	64	yes	yes	2	0.014593	83.226	By matching	By MS/MS	By matching	By matching	By matching	By matching	By matching	By matching
REEVLEEGAK	TAMSKLAKREEVLEEG	EVLEEGAKEARSELAK	K	R	E	A	K	E	1	1	0	0	0	0	4	1	0	0	1	1	0	0	0	0	0	0	0	1	0	10	1	1158.59	sp|Q9QYR6|MAP1A_MOUSE;tr|A2ARP8|A2ARP8_MOUSE	sp|Q9QYR6|MAP1A_MOUSE	337	346	yes	no	2	2.0876e-06	132.32	By MS/MS	By MS/MS	By matching	By matching	By matching	By matching	By matching	By matching
RGDIIGVEGNPGK	VHINNKLRRGDIIGVE	GVEGNPGKTKKGELSI	R	R	G	G	K	T	0	1	1	1	0	0	1	4	0	2	0	1	0	0	1	0	0	0	0	1	0	13	1	1310.69	sp|Q99MN1|SYK_MOUSE;tr|Q8R2P8|Q8R2P8_MOUSE	sp|Q99MN1|SYK_MOUSE	176	188	yes	no	2	0.027692	64.244	By MS/MS	By matching	By matching	By matching	By matching	By matching	By matching	By matching
RHPEYAVSVLLR	SFLYEYSRRHPEYAVS	YAVSVLLRLAKEYEAT	R	R	H	L	R	L	1	2	0	0	0	0	1	0	1	0	2	0	0	0	1	1	0	0	1	2	0	12	1	1438.8	CON__P02769	CON__P02769	360	371	yes	yes	2;3	1.041e-07	135.02	By MS/MS	By MS/MS	By MS/MS	By MS/MS	By MS/MS	By MS/MS	By MS/MS	By MS/MS
RIPIHNEDITYDELVLMMQR	AQLGEDIRRIPIHNED	ELVLMMQRVFRGKLLS	R	R	I	Q	R	V	0	2	1	2	0	1	2	0	1	3	2	0	2	0	1	0	1	0	1	1	0	20	1	2485.25	tr|Q9Z1A1|Q9Z1A1_MOUSE;tr|B8JJG7|B8JJG7_MOUSE;tr|B8JJG8|B8JJG8_MOUSE;tr|B8JJG9|B8JJG9_MOUSE	tr|Q9Z1A1|Q9Z1A1_MOUSE	23	42	yes	no	3	0.0012393	54.412	By matching	By matching	By matching	By matching	By matching	By MS/MS	By matching	By matching
RISEQFTAMFR	TAIQELFKRISEQFTA	EQFTAMFRRKAFLHWY	K	R	I	F	R	R	1	2	0	0	0	1	1	0	0	1	0	0	1	2	0	1	1	0	0	0	0	11	1	1384.69	sp|Q7TMM9|TBB2A_MOUSE;sp|Q9CWF2|TBB2B_MOUSE;sp|P68372|TBB4B_MOUSE;sp|P99024|TBB5_MOUSE;sp|Q9D6F9|TBB4A_MOUSE;sp|Q9ERD7|TBB3_MOUSE	sp|P68372|TBB4B_MOUSE	380	390	no	no	3	0.025176	45.661	By matching	By matching	By matching	By matching	By matching	By matching	By MS/MS	By MS/MS
RLDEDLAGYCR	ADFSEAYKRLDEDLAG	EDLAGYCRRDIRVLVL	K	R	L	C	R	R	1	2	0	2	1	0	1	1	0	0	2	0	0	0	0	0	0	0	1	0	0	11	1	1355.6	sp|P16330|CN37_MOUSE	sp|P16330|CN37_MOUSE	102	112	yes	yes	2	0.0011023	107.09	By matching	By matching	By matching	By matching	By matching	By matching	By MS/MS	By MS/MS
RMEELHNQEVQK	MRRQEELRRMEELHNQ	LHNQEVQKRKQLELRQ	R	R	M	Q	K	R	0	1	1	0	0	2	3	0	1	0	1	1	1	0	0	0	0	0	0	1	0	12	1	1539.75	sp|Q99K48|NONO_MOUSE	sp|Q99K48|NONO_MOUSE	327	338	yes	yes	3	0.014995	50.149	By matching	By matching	By matching	By matching	By matching	By matching	By matching	By MS/MS
RNLDIERPTYTNLNR	EAIYDICRRNLDIERP	PTYTNLNRLISQIVSS	R	R	N	N	R	L	0	3	3	1	0	0	1	0	0	1	2	0	0	0	1	0	2	0	1	0	0	15	2	1873.98	sp|P68368|TBA4A_MOUSE;tr|A0A0A0MQA5|A0A0A0MQA5_MOUSE;sp|P05213|TBA1B_MOUSE;tr|A0A2R8VHF3|A0A2R8VHF3_MOUSE;sp|P68369|TBA1A_MOUSE;sp|P05214|TBA3_MOUSE	sp|P05213|TBA1B_MOUSE	215	229	no	no	3	0.00036713	89.44	By matching	By matching	By matching	By matching	By matching	By MS/MS	By matching	By MS/MS
RPCFSALTPDETYVPK	CTESLVNRRPCFSALT	PDETYVPKAFDEKLFT	R	R	P	P	K	A	1	1	0	1	1	0	1	0	0	0	1	1	0	1	3	1	2	0	1	1	0	16	1	1868.88	CON__P02769	CON__P02769	508	523	yes	yes	2;3	0.0025774	77.324	By MS/MS	By MS/MS	By matching	By matching	By matching	By MS/MS	By matching	By matching
RPPGVLHCTTK	ELVSYFGKRPPGVLHC	GVLHCTTKFCDYGKAA	K	R	P	T	K	F	0	1	0	0	1	0	0	1	1	0	1	1	0	0	2	0	2	0	0	1	0	11	1	1253.64	sp|P16330|CN37_MOUSE	sp|P16330|CN37_MOUSE	244	254	yes	yes	3	0.025158	84.507	By matching	By matching	By matching	By matching	By matching	By matching	By MS/MS	By matching
RQLDSIVGER	EQYINNLRRQLDSIVG	LDSIVGERGRLDSELR	R	R	Q	E	R	G	0	2	0	1	0	1	1	1	0	1	1	0	0	0	0	1	0	0	0	1	0	10	1	1171.63	CON__P02538;CON__P04259;CON__P13647;CON__P48668	CON__P13647	223	232	no	no	2	0.0069908	92.611	By MS/MS	By matching	By matching	By matching	By matching	By matching	By matching	By MS/MS
RSEGHEQTPAAHAQGTGPEGGK	AGPAWMVRRSEGHEQT	GTGPEGGKGRAVADAL	R	R	S	G	K	G	3	1	0	0	0	2	3	5	2	0	0	1	0	0	2	1	2	0	0	0	0	22	1	2201.02	tr|D3Z6W1|D3Z6W1_MOUSE;sp|Q7TSJ2|MAP6_MOUSE;tr|A0A140LIT9|A0A140LIT9_MOUSE	tr|D3Z6W1|D3Z6W1_MOUSE	385	406	yes	no	4	0.002498	45.237	By matching	By matching	By matching	By matching	By matching	By matching	By MS/MS	By MS/MS
RVDQLKSDQSR	SFINNLRRRVDQLKSD	QLKSDQSRLDSELKNM	R	R	V	S	R	L	0	2	0	2	0	2	0	0	0	0	1	1	0	0	0	2	0	0	0	1	0	11	2	1330.7	CON__P04264	CON__P04264	241	251	yes	yes	3	0.0189	60.301	By matching	By matching	By MS/MS	By matching	By matching	By matching	By matching	By matching
RVIISAPSADAPMFVMGVNHEK	AHLKGGAKRVIISAPS	VMGVNHEKYDNSLKIV	K	R	V	E	K	Y	3	1	1	1	0	0	1	1	1	2	0	1	2	1	2	2	0	0	0	3	0	22	1	2368.2	sp|P16858|G3P_MOUSE;tr|A0A0A0MQF6|A0A0A0MQF6_MOUSE;tr|A0A1D5RLD8|A0A1D5RLD8_MOUSE;tr|S4R1W1|S4R1W1_MOUSE;tr|S4R257|S4R257_MOUSE	sp|P16858|G3P_MOUSE	116	137	yes	no	3	0.00010679	79.172	By matching	By matching	By matching	By matching	By matching	By MS/MS	By MS/MS	By MS/MS
RVLDELTLTK	EADINGLRRVLDELTL	LDELTLTKADLEMQIE	R	R	V	T	K	A	0	1	0	1	0	0	1	0	0	0	3	1	0	0	0	0	2	0	0	1	0	10	1	1186.69	CON__P13645	CON__P13645	257	266	yes	yes	2	0.0098885	90.05	By MS/MS	By MS/MS	By MS/MS	By MS/MS	By MS/MS	By matching	By matching	By MS/MS
SAAEVIAQAR	YVTKVMSKSAAEVIAQ	AEVIAQARKKGTVVYG	K	S	A	A	R	K	4	1	0	0	0	1	1	0	0	1	0	0	0	0	0	1	0	0	0	1	0	10	0	1014.55	sp|O08553|DPYL2_MOUSE	sp|O08553|DPYL2_MOUSE	259	268	yes	yes	2	1.6665e-09	143.4	By MS/MS	By MS/MS	By matching	By matching	By MS/MS	By MS/MS	By matching	By matching
SADCSVEEEPWK	VTLAANGKSADCSVEE	SVEEEPWKREK_____	K	S	A	W	K	R	1	0	0	1	1	0	3	0	0	0	0	1	0	0	1	2	0	1	0	1	0	12	0	1424.56	sp|P43006|EAA2_MOUSE	sp|P43006|EAA2_MOUSE	558	569	yes	yes	2	3.8715e-16	163.45	By matching	By matching	By matching	By matching	By matching	By MS/MS	By MS/MS	By MS/MS
SADCSVEEEPWKR	VTLAANGKSADCSVEE	VEEEPWKREK______	K	S	A	K	R	E	1	1	0	1	1	0	3	0	0	0	0	1	0	0	1	2	0	1	0	1	0	13	1	1580.66	sp|P43006|EAA2_MOUSE	sp|P43006|EAA2_MOUSE	558	570	yes	yes	2;3	1.528e-09	138.89	By matching	By matching	By matching	By matching	By matching	By MS/MS	By MS/MS	By MS/MS
SASSGAEGDVSSER	NAPRKEDRSASSGAEG	EGDVSSEREP______	R	S	A	E	R	E	2	1	0	1	0	0	2	2	0	0	0	0	0	0	0	5	0	0	0	1	0	14	0	1337.57	sp|Q9DD18|DTD1_MOUSE	sp|Q9DD18|DTD1_MOUSE	194	207	yes	yes	2	0.0031682	81.185	By MS/MS	By MS/MS	By matching	By matching	By matching	By matching	By matching	By matching
SASSGAEGDVSSEREP	NAPRKEDRSASSGAEG	DVSSEREP________	R	S	A	E	P	-	2	1	0	1	0	0	3	2	0	0	0	0	0	0	1	5	0	0	0	1	0	16	1	1563.66	sp|Q9DD18|DTD1_MOUSE	sp|Q9DD18|DTD1_MOUSE	194	209	yes	yes	2	1.7767e-07	123.4	By MS/MS	By matching	By matching	By matching	By matching	By matching	By matching	By matching
SDAAPAASDSKPSSAEPAPSSK	AAAGPEAKSDAAPAAS	AEPAPSSKETPAASEA	K	S	D	S	K	E	6	0	0	2	0	0	1	0	0	0	0	2	0	0	4	7	0	0	0	0	0	22	1	2056.95	sp|Q91XV3|BASP1_MOUSE	sp|Q91XV3|BASP1_MOUSE	160	181	yes	yes	3	0.010359	65.085	By matching	By matching	By matching	By matching	By MS/MS	By matching	By matching	By matching
SDAAPTPVPQSAPR	KAAKQEARSDAAPTPV	PVPQSAPRNTVTQSAS	R	S	D	P	R	N	3	1	0	1	0	1	0	0	0	0	0	0	0	0	4	2	1	0	0	1	0	14	0	1392.7	sp|Q8BJW6|EIF2A_MOUSE	sp|Q8BJW6|EIF2A_MOUSE	503	516	yes	yes	2	0.0025854	84.173	By MS/MS	By MS/MS	By matching	By matching	By matching	By matching	By matching	By matching
SDISPLTPR	EGEKLSPKSDISPLTP	DISPLTPRESSPLYSP	K	S	D	P	R	E	0	1	0	1	0	0	0	0	0	1	1	0	0	0	2	2	1	0	0	0	0	9	0	984.524	sp|P14873|MAP1B_MOUSE	sp|P14873|MAP1B_MOUSE	1778	1786	yes	yes	2	0.00063654	118.71	By MS/MS	By MS/MS	By matching	By matching	By matching	By matching	By matching	By matching
SDLEMQYETLQEELMALK	LDNLTMEKSDLEMQYE	QEELMALKKNHKEEMS	K	S	D	L	K	K	1	0	0	1	0	2	4	0	0	0	4	1	2	0	0	1	1	0	1	0	0	18	0	2170.02	CON__P35527	CON__P35527	272	289	yes	yes	2;3	3.2837e-18	142.72	By MS/MS	By MS/MS	By MS/MS	By MS/MS	By MS/MS	By MS/MS	By MS/MS	By MS/MS
SDLEMQYETLQEELMALKK	LDNLTMEKSDLEMQYE	EELMALKKNHKEEMSQ	K	S	D	K	K	N	1	0	0	1	0	2	4	0	0	0	4	2	2	0	0	1	1	0	1	0	0	19	1	2298.11	CON__P35527	CON__P35527	272	290	yes	yes	3	0.00021138	75.376	By MS/MS	By MS/MS	By MS/MS	By matching	By matching	By matching	By matching	By MS/MS
SDLYSSGR	RDSYSSSRSDLYSSGR	SDLYSSGRDRVGRQER	R	S	D	G	R	D	0	1	0	1	0	0	0	1	0	0	1	0	0	0	0	3	0	0	1	0	0	8	0	883.404	tr|A0A2I3BRL8|A0A2I3BRL8_MOUSE;sp|Q91VM5|RMXL1_MOUSE;sp|Q9WV02|RBMX_MOUSE;tr|S4R1F6|S4R1F6_MOUSE	tr|A0A2I3BRL8|A0A2I3BRL8_MOUSE	329	336	yes	no	2	0.03097	80.455	By matching	By MS/MS	By matching	By matching	By matching	By matching	By matching	By matching
SDVLETVVLINPSDEAVSTEVR	GQKILHHRSDVLETVV	EAVSTEVRLMITDAAR	R	S	D	V	R	L	1	1	1	2	0	0	3	0	0	1	2	0	0	0	1	3	2	0	0	5	0	22	0	2371.21	sp|P14873|MAP1B_MOUSE	sp|P14873|MAP1B_MOUSE	104	125	yes	yes	2	8.3874e-06	97.69	By MS/MS	By MS/MS	By matching	By matching	By matching	By matching	By matching	By matching
SEETLDEGPPK	DDKPKDSKSEETLDEG	TLDEGPPKYTKSILKK	K	S	E	P	K	Y	0	0	0	1	0	0	3	1	0	0	1	1	0	0	2	1	1	0	0	0	0	11	0	1200.55	sp|Q62446|FKBP3_MOUSE	sp|Q62446|FKBP3_MOUSE	100	110	yes	yes	2	0.018826	72.152	By MS/MS	By matching	By matching	By matching	By matching	By matching	By matching	By matching
SEISELRR	SELVQSGKSEISELRR	SEISELRRTMQNLEIE	K	S	E	R	R	T	0	2	0	0	0	0	2	0	0	1	1	0	0	0	0	2	0	0	0	0	0	8	1	988.53	CON__P02533;sp|Q61781|K1C14_MOUSE;CON__Q04695	CON__P02533	329	336	no	no	2	0.0038633	119.41	By matching	By MS/MS	By MS/MS	By matching	By matching	By MS/MS	By matching	By MS/MS
SEITELR	IEQISSYKSEITELRR	KSEITELRRNVQALEI	K	S	E	L	R	R	0	1	0	0	0	0	2	0	0	1	1	0	0	0	0	1	1	0	0	0	0	7	0	846.445	CON__P13645;tr|A2A513|A2A513_MOUSE;sp|P02535|K1C10_MOUSE;CON__P02535-1	CON__P13645	363	369	yes	no	2	0.033491	100.19	By matching	By matching	By MS/MS	By matching	By matching	By matching	By matching	By matching
SEITELRR	IEQISSYKSEITELRR	SEITELRRNVQALEIE	K	S	E	R	R	N	0	2	0	0	0	0	2	0	0	1	1	0	0	0	0	1	1	0	0	0	0	8	1	1002.55	CON__P13645;tr|A2A513|A2A513_MOUSE;sp|P02535|K1C10_MOUSE;CON__P02535-1	CON__P13645	363	370	yes	no	2	0.014821	105.14	By matching	By matching	By MS/MS	By MS/MS	By MS/MS	By matching	By MS/MS	By matching
SELDTIDSQHR	GIVYHLSKSELDTIDS	DTIDSQHRMQEDIEMT	K	S	E	H	R	M	0	1	0	2	0	1	1	0	1	1	1	0	0	0	0	2	1	0	0	0	0	11	0	1299.61	sp|P43006|EAA2_MOUSE;tr|A2APL5|A2APL5_MOUSE;tr|F7CAM6|F7CAM6_MOUSE;tr|F6ZRK3|F6ZRK3_MOUSE	sp|P43006|EAA2_MOUSE	498	508	yes	no	2;3	1.4732e-39	209.8	By matching	By MS/MS	By matching	By matching	By matching	By MS/MS	By MS/MS	By MS/MS
SEQHGSSSGLSSSYGQHGSGSHQSSGHGR	SRSGQSSRSEQHGSSS	HQSSGHGRQGSGSGHS	R	S	E	G	R	Q	0	1	0	0	0	3	1	7	4	0	1	0	0	0	0	11	0	0	1	0	0	29	0	2868.22	CON__Q86YZ3	CON__Q86YZ3	739	767	yes	yes	5	0.027036	17.621	By matching	By matching	By matching	By matching	By matching	By matching	By matching	By matching
SEVTELRR	SELVQSSRSEVTELRR	SEVTELRRVLQGLEIE	R	S	E	R	R	V	0	2	0	0	0	0	2	0	0	0	1	0	0	0	0	1	1	0	0	1	0	8	1	988.53	CON__P08779;sp|Q9WTL4|INSRR_MOUSE	CON__P08779	331	338	yes	no	2	0.00031577	130.27	By matching	By MS/MS	By matching	By matching	By matching	By matching	By matching	By matching
SFNLPYQDAR	TPTEYLQRSFNLPYQD	NLPYQDARKCLGRFGL	R	S	F	A	R	K	1	1	1	1	0	1	0	0	0	0	1	0	0	1	1	1	0	0	1	0	0	10	0	1209.58	sp|Q6P542|ABCF1_MOUSE	sp|Q6P542|ABCF1_MOUSE	706	715	yes	yes	2	0.0078211	87.713	By matching	By MS/MS	By matching	By matching	By matching	By matching	By matching	By matching
SFSTASAITPSVSR	SFRSGGSRSFSTASAI	AITPSVSRTSFTSVSR	R	S	F	S	R	T	2	1	0	0	0	0	0	0	0	1	0	0	0	1	1	5	2	0	0	1	0	14	0	1409.72	CON__P13647	CON__P13647	16	29	no	no	2	4.1643e-05	107.46	By MS/MS	By MS/MS	By MS/MS	By matching	By MS/MS	By MS/MS	By MS/MS	By matching
SGFSSISVSR	ARLPGVSRSGFSSISV	FSSISVSRSRGSGGLG	R	S	G	S	R	S	0	1	0	0	0	0	0	1	0	1	0	0	0	1	0	5	0	0	0	1	0	10	0	1025.51	CON__P04259;CON__P48668	CON__P48668	31	40	no	no	2	0.00014119	118.23	By MS/MS	By MS/MS	By matching	By matching	By matching	By matching	By matching	By matching
SGFSSVSVSR	ARLPGVSRSGFSSVSV	FSSVSVSRSRGSGGLG	R	S	G	S	R	S	0	1	0	0	0	0	0	1	0	0	0	0	0	1	0	5	0	0	0	2	0	10	0	1011.5	CON__P02538	CON__P02538	31	40	yes	yes	2	0.0063444	89.805	By MS/MS	By MS/MS	By matching	By matching	By MS/MS	By matching	By matching	By matching
SGGGFSSGSAGIINYQR	FSSRSGYRSGGGFSSG	AGIINYQRRTTSSSTR	R	S	G	Q	R	R	1	1	1	0	0	1	0	5	0	2	0	0	0	1	0	4	0	0	1	0	0	17	0	1656.79	CON__P04264	CON__P04264	13	29	yes	yes	2;3	8.7333e-23	160.79	By MS/MS	By MS/MS	By MS/MS	By MS/MS	By MS/MS	By MS/MS	By MS/MS	By MS/MS
SGGGGGGGGCGGGGGVSSLR	SKHYSSSRSGGGGGGG	GGGVSSLRISSSKGSL	R	S	G	L	R	I	0	1	0	0	1	0	0	13	0	0	1	0	0	0	0	3	0	0	0	1	0	20	0	1537.64	CON__P13645	CON__P13645	16	35	yes	yes	2	0.00060243	81.016	By MS/MS	By MS/MS	By MS/MS	By MS/MS	By MS/MS	By MS/MS	By MS/MS	By MS/MS
SGGGGGGGLGSGGSIR	FSSSYLSRSGGGGGGG	LGSGGSIRSSYSRFSS	R	S	G	I	R	S	0	1	0	0	0	0	0	10	0	1	1	0	0	0	0	3	0	0	0	0	0	16	0	1231.59	CON__P35527	CON__P35527	14	29	yes	yes	2	0.0021697	69.069	By MS/MS	By MS/MS	By MS/MS	By MS/MS	By MS/MS	By MS/MS	By MS/MS	By MS/MS
SGPFGQIFRPDNFVFGQSGAGNNWAK	PGTMDSVRSGPFGQIF	GAGNNWAKGHYTEGAE	R	S	G	A	K	G	2	1	3	1	0	2	0	5	0	1	0	1	0	4	2	2	0	1	0	1	0	26	1	2797.34	sp|Q7TMM9|TBB2A_MOUSE;tr|G3UZR1|G3UZR1_MOUSE;sp|Q9CWF2|TBB2B_MOUSE;sp|P68372|TBB4B_MOUSE;sp|P99024|TBB5_MOUSE;sp|Q9D6F9|TBB4A_MOUSE	sp|P68372|TBB4B_MOUSE	78	103	no	no	3	0.00011995	84.689	By matching	By matching	By matching	By matching	By matching	By MS/MS	By matching	By MS/MS
SGQSSYGQHSSGSSQSSGYGQHGSR	GFGQHESRSGQSSYGQ	GYGQHGSRQTSGFGQH	R	S	G	S	R	Q	0	1	0	0	0	4	0	6	2	0	0	0	0	0	0	10	0	0	2	0	0	25	0	2499.04	CON__Q5D862	CON__Q5D862	613	637	yes	no	4	0.045052	13.446	By matching	By matching	By matching	By matching	By matching	By matching	By matching	By MS/MS
SGVSLAALK	AVAASKERSGVSLAAL	GVSLAALKKALAAAGY	R	S	G	L	K	K	2	0	0	0	0	0	0	1	0	0	2	1	0	0	0	2	0	0	0	1	0	9	0	844.502	sp|P15864|H12_MOUSE;sp|P43277|H13_MOUSE;sp|P43275|H11_MOUSE;sp|P43274|H14_MOUSE	sp|P43274|H14_MOUSE	55	63	no	no	2	0.037317	68.626	By MS/MS	By matching	By matching	By matching	By matching	By matching	By matching	By matching
SGVSLAALKK	AVAASKERSGVSLAAL	VSLAALKKALAAAGYD	R	S	G	K	K	A	2	0	0	0	0	0	0	1	0	0	2	2	0	0	0	2	0	0	0	1	0	10	1	972.597	sp|P15864|H12_MOUSE;sp|P43277|H13_MOUSE;sp|P43275|H11_MOUSE;sp|P43274|H14_MOUSE	sp|P43274|H14_MOUSE	55	64	no	no	2	0.0031868	103.31	By MS/MS	By MS/MS	By matching	By matching	By matching	By matching	By matching	By matching
SHCIAEVEK	CDKPLLEKSHCIAEVE	HCIAEVEKDAIPENLP	K	S	H	E	K	D	1	0	0	0	1	0	2	0	1	1	0	1	0	0	0	1	0	0	0	1	0	9	0	1060.47	CON__P02769	CON__P02769	310	318	yes	yes	2	0.0026517	107.21	By MS/MS	By MS/MS	By matching	By matching	By matching	By matching	By matching	By matching
SIEEACLTLQHLNR	DASRKAKRSIEEACLT	LTLQHLNRLGIQAEPL	R	S	I	N	R	L	1	1	1	0	1	1	2	0	1	1	3	0	0	0	0	1	1	0	0	0	0	14	0	1671.81	sp|Q9QYR6|MAP1A_MOUSE;tr|A2ARP8|A2ARP8_MOUSE	sp|Q9QYR6|MAP1A_MOUSE	155	168	yes	no	2	0.0055183	86.738	By MS/MS	By MS/MS	By matching	By matching	By matching	By matching	By matching	By matching
SIQFVDWCPTGFK	IATIKTKRSIQFVDWC	DWCPTGFKVGINYQPP	R	S	I	F	K	V	0	0	0	1	1	1	0	1	0	1	0	1	0	2	1	1	1	1	0	1	0	13	0	1572.71	sp|P68368|TBA4A_MOUSE;tr|A0A0A0MQA5|A0A0A0MQA5_MOUSE;sp|P05213|TBA1B_MOUSE	sp|P05213|TBA1B_MOUSE	340	352	no	no	2	3.0694e-08	129.77	By matching	By matching	By matching	By matching	By matching	By MS/MS	By MS/MS	By MS/MS
SISHPESGDPPTMAEGEGYR	FSNRTSRKSISHPESG	MAEGEGYRNPTEVQMS	K	S	I	Y	R	N	1	1	0	1	0	0	3	3	1	1	0	0	1	0	3	3	1	0	1	0	0	20	0	2115.92	sp|Q8VHQ9|ACO11_MOUSE;tr|A2AVR6|A2AVR6_MOUSE;tr|F6SS52|F6SS52_MOUSE;tr|E0CYS0|E0CYS0_MOUSE;tr|E0CYA0|E0CYA0_MOUSE;tr|E0CXP8|E0CXP8_MOUSE	sp|Q8VHQ9|ACO11_MOUSE	25	44	yes	no	3	0.0014075	61.87	By MS/MS	By matching	By matching	By matching	By matching	By MS/MS	By MS/MS	By matching
SISISVAGGGGGFGAAGGFGGR	LVGLGGTKSISISVAG	AAGGFGGRGGGFGGGS	K	S	I	G	R	G	3	1	0	0	0	0	0	10	0	2	0	0	0	2	0	3	0	0	0	1	0	22	0	1837.91	CON__P35908	CON__P35908	71	92	yes	yes	2;3	1.1903e-21	154.56	By MS/MS	By MS/MS	By MS/MS	By MS/MS	By MS/MS	By MS/MS	By MS/MS	By MS/MS
SITIANQTNCPLYVTK	VEAEAVNRSITIANQT	NCPLYVTKVMSKSAAE	R	S	I	T	K	V	1	0	2	0	1	1	0	0	0	2	1	1	0	0	1	1	3	0	1	1	0	16	0	1810.9	sp|O08553|DPYL2_MOUSE	sp|O08553|DPYL2_MOUSE	239	254	yes	yes	2	0.015309	55.851	By matching	By matching	By matching	By MS/MS	By matching	By matching	By matching	By matching
SKAEAESLYQSK	QNEDIAQKSKAEAESL	AESLYQSKYEELQITA	K	S	K	S	K	Y	2	0	0	0	0	1	2	0	0	0	1	2	0	0	0	3	0	0	1	0	0	12	1	1339.66	CON__P04264	CON__P04264	365	376	yes	yes	2;3	1.7485e-42	211.83	By MS/MS	By MS/MS	By matching	By MS/MS	By MS/MS	By MS/MS	By MS/MS	By MS/MS
SKAEAESLYQSKYEELQITAGR	QNEDIAQKSKAEAESL	ELQITAGRHGDSVRNS	K	S	K	G	R	H	3	1	0	0	0	2	4	1	0	1	2	2	0	0	0	3	1	0	2	0	0	22	2	2500.24	CON__P04264	CON__P04264	365	386	yes	yes	3;4	0.00015651	84.689	By MS/MS	By matching	By MS/MS	By MS/MS	By MS/MS	By matching	By matching	By matching
SKEEAEALYHSK	QYEEIAQRSKEEAEAL	AEALYHSKYEELQVTV	R	S	K	S	K	Y	2	0	0	0	0	0	3	0	1	0	1	2	0	0	0	2	0	0	1	0	0	12	1	1390.67	CON__P35908	CON__P35908	369	380	yes	yes	2;3;4	4.9559e-62	234.87	By MS/MS	By MS/MS	By MS/MS	By MS/MS	By MS/MS	By MS/MS	By MS/MS	By MS/MS
SKEEAEALYHSKYEELQVTVGR	QYEEIAQRSKEEAEAL	ELQVTVGRHGDSLKEI	R	S	K	G	R	H	2	1	0	0	0	1	5	1	1	0	2	2	0	0	0	2	1	0	2	2	0	22	2	2565.27	CON__P35908	CON__P35908	369	390	yes	yes	3;4	0.00060439	60.454	By matching	By matching	By MS/MS	By MS/MS	By MS/MS	By matching	By matching	By matching
SKEEQELHDIHSTR	MQKYEDIKSKEEQELH	LHDIHSTRSKERLNAY	K	S	K	T	R	S	0	1	0	1	0	1	3	0	2	1	1	1	0	0	0	2	1	0	0	0	0	14	1	1707.82	sp|P35802|GPM6A_MOUSE	sp|P35802|GPM6A_MOUSE	256	269	yes	yes	4	0.0021314	66.393	By matching	By matching	By matching	By matching	By matching	By matching	By matching	By MS/MS
SKELTTEIDNNIEQISSYK	AEAWFNEKSKELTTEI	IEQISSYKSEITELRR	K	S	K	Y	K	S	0	0	2	1	0	1	3	0	0	3	1	2	0	0	0	3	2	0	1	0	0	19	1	2211.09	CON__P13645	CON__P13645	344	362	yes	yes	2;3	7.7045e-30	171.83	By MS/MS	By MS/MS	By MS/MS	By MS/MS	By MS/MS	By MS/MS	By MS/MS	By MS/MS
SKYLATASTMDHAR	SQKRPSQRSKYLATAS	ASTMDHARHGFLPRHR	R	S	K	A	R	H	3	1	0	1	0	0	0	0	1	0	1	1	1	0	0	2	2	0	1	0	0	14	1	1550.75	tr|A0A498WGS3|A0A498WGS3_MOUSE;sp|P04370|MBP_MOUSE	tr|A0A498WGS3|A0A498WGS3_MOUSE	11	24	yes	no	3	7.3401e-06	111.83	By MS/MS	By MS/MS	By matching	By MS/MS	By MS/MS	By MS/MS	By MS/MS	By MS/MS
SLDGEVGTGQYATTK	SKRYTMSRSLDGEVGT	TGQYATTKGISQTNLI	R	S	L	T	K	G	1	0	0	1	0	1	1	3	0	0	1	1	0	0	0	1	3	0	1	1	0	15	0	1525.73	tr|A0A3B2WBE1|A0A3B2WBE1_MOUSE;tr|D0VYV6|D0VYV6_MOUSE;tr|A0A286YDY4|A0A286YDY4_MOUSE	tr|A0A3B2WBE1|A0A3B2WBE1_MOUSE	447	461	yes	no	2	0.002289	73.296	By matching	By MS/MS	By matching	By matching	By matching	By matching	By matching	By matching
SLDLDSIIAEVK	ILSMDNNRSLDLDSII	DSIIAEVKAQNEDIAQ	R	S	L	V	K	A	1	0	0	2	0	0	1	0	0	2	2	1	0	0	0	2	0	0	0	1	0	12	0	1301.71	sp|Q8BGZ7|K2C75_MOUSE;CON__Q8BGZ7;CON__P04264	CON__P04264	344	355	no	no	2	1.0627e-21	177.1	By matching	By MS/MS	By matching	By matching	By MS/MS	By MS/MS	By matching	By matching
SLHTLFGDELCK	ESHAGCEKSLHTLFGD	LFGDELCKVASLRETY	K	S	L	C	K	V	0	0	0	1	1	0	1	1	1	0	3	1	0	1	0	1	1	0	0	0	0	12	0	1407.65	CON__P02769	CON__P02769	89	100	yes	yes	2	2.5749e-21	173.04	By MS/MS	By MS/MS	By MS/MS	By matching	By MS/MS	By MS/MS	By MS/MS	By MS/MS
SLHTLFGDK	ESAENCDKSLHTLFGD	LHTLFGDKLCTVATLR	K	S	L	D	K	L	0	0	0	1	0	0	0	1	1	0	2	1	0	1	0	1	1	0	0	0	0	9	0	1016.53	CON__P02768-1;sp|P07724|ALBU_MOUSE	CON__P02768-1	89	97	yes	no	2	0.041856	66.962	By matching	By matching	By matching	By matching	By MS/MS	By matching	By matching	By matching
SLLEGEGSSGGGGR	ENEIQTYRSLLEGEGS	GSSGGGGRGGGSFGGG	R	S	L	G	R	G	0	1	0	0	0	0	2	6	0	0	2	0	0	0	0	3	0	0	0	0	0	14	0	1261.59	CON__P13645	CON__P13645	451	464	yes	yes	2	1.5793e-38	195.71	By MS/MS	By MS/MS	By MS/MS	By MS/MS	By MS/MS	By MS/MS	By MS/MS	By MS/MS
SLNNQFASFIDK	SREREQIKSLNNQFAS	QFASFIDKVRFLEQQN	K	S	L	D	K	V	1	0	2	1	0	1	0	0	0	1	1	1	0	2	0	2	0	0	0	0	0	12	0	1382.68	CON__P04264	CON__P04264	186	197	no	no	2	8.1808e-44	215.02	By MS/MS	By MS/MS	By MS/MS	By MS/MS	By matching	By MS/MS	By MS/MS	By MS/MS
SLNNQFASFIDKVR	SREREQIKSLNNQFAS	ASFIDKVRFLEQQNQV	K	S	L	V	R	F	1	1	2	1	0	1	0	0	0	1	1	1	0	2	0	2	0	0	0	1	0	14	1	1637.85	CON__P04264	CON__P04264	186	199	no	no	2;3	1.3932e-06	125.73	By MS/MS	By matching	By MS/MS	By MS/MS	By MS/MS	By MS/MS	By MS/MS	By MS/MS
SLVGHTVGGAAGVVSR	EGLVIGVRSLVGHTVG	GAAGVVSRITGSVGKG	R	S	L	S	R	I	2	1	0	0	0	0	0	4	1	0	1	0	0	0	0	2	1	0	0	4	0	16	0	1465.8	sp|Q8BX70|VP13C_MOUSE;tr|A0A1L1SS63|A0A1L1SS63_MOUSE	sp|Q8BX70|VP13C_MOUSE	3460	3475	yes	no	2	0.0073974	62.055	By matching	By matching	By matching	By matching	By matching	By MS/MS	By matching	By matching
SLVGLGGTK	GGGGFGSRSLVGLGGT	LVGLGGTKSISISVAG	R	S	L	T	K	S	0	0	0	0	0	0	0	3	0	0	2	1	0	0	0	1	1	0	0	1	0	9	0	830.486	CON__P35908	CON__P35908	62	70	yes	yes	2	8.452e-05	128.91	By MS/MS	By matching	By MS/MS	By MS/MS	By MS/MS	By MS/MS	By MS/MS	By MS/MS
SLVNLGGSK	AGGGFGSRSLVNLGGS	LVNLGGSKSISISVAR	R	S	L	S	K	S	0	0	1	0	0	0	0	2	0	0	2	1	0	0	0	2	0	0	0	1	0	9	0	873.492	CON__P04264	CON__P04264	66	74	yes	yes	2	4.3255e-06	140.17	By MS/MS	By MS/MS	By MS/MS	By MS/MS	By MS/MS	By MS/MS	By matching	By MS/MS
SLVNLGGSKSISISVAR	AGGGFGSRSLVNLGGS	SISISVARGGGRGSGF	R	S	L	A	R	G	1	1	1	0	0	0	0	2	0	2	2	1	0	0	0	5	0	0	0	2	0	17	1	1686.96	CON__P04264	CON__P04264	66	82	yes	yes	2;3	3.608e-12	138.28	By MS/MS	By MS/MS	By MS/MS	By MS/MS	By MS/MS	By MS/MS	By MS/MS	By MS/MS
SLYNLGGSKR	GVGGYGSRSLYNLGGS	YNLGGSKRISISTSGG	R	S	L	K	R	I	0	1	1	0	0	0	0	2	0	0	2	1	0	0	0	2	0	0	1	0	0	10	1	1093.59	CON__P13647	CON__P13647	64	73	no	no	2	0.034952	72.096	By matching	By matching	By matching	By matching	By MS/MS	By matching	By matching	By matching
SMQDVVEDYK	MRQNAEVRSMQDVVED	QDVVEDYKSKYEDEIN	R	S	M	Y	K	S	0	0	0	2	0	1	1	0	0	0	0	1	1	0	0	1	0	0	1	2	0	10	0	1212.53	CON__Q7Z794	CON__Q7Z794	242	251	yes	yes	2	0.0061066	77.124	By matching	By matching	By MS/MS	By MS/MS	By MS/MS	By MS/MS	By MS/MS	By matching
SNVNDGVAQSTR	EKLRGWLKSNVNDGVA	DGVAQSTRIIYGGSVT	K	S	N	T	R	I	1	1	2	1	0	1	0	1	0	0	0	0	0	0	0	2	1	0	0	2	0	12	0	1246.59	tr|H7BXC3|H7BXC3_MOUSE;sp|P17751|TPIS_MOUSE	tr|H7BXC3|H7BXC3_MOUSE	113	124	yes	no	2	0.0079288	80.905	By matching	By matching	By matching	By matching	By MS/MS	By MS/MS	By matching	By MS/MS
SPEFTHENPLETR	GESEPQTRSPEFTHEN	HENPLETRNICFFSTN	R	S	P	T	R	N	0	1	1	0	0	0	3	0	1	0	1	0	0	1	2	1	2	0	0	0	0	13	0	1555.73	tr|D3YYN7|D3YYN7_MOUSE;sp|Q6PIE5|AT1A2_MOUSE	tr|D3YYN7|D3YYN7_MOUSE	226	238	yes	no	3	0.042193	43.502	By matching	By matching	By matching	By matching	By matching	By matching	By matching	By matching
SPPLLGSESPYEDFLSADSK	EKVLSPLRSPPLLGSE	DFLSADSKVLGRRSES	R	S	P	S	K	V	1	0	0	2	0	0	2	1	0	0	3	1	0	1	3	5	0	0	1	0	0	20	0	2138.01	sp|P14873|MAP1B_MOUSE	sp|P14873|MAP1B_MOUSE	1395	1414	yes	yes	2	0.0014738	72.793	By MS/MS	By MS/MS	By matching	By matching	By matching	By matching	By matching	By matching
SPSLSPSPPSPIEK	DERLSPAKSPSLSPSP	SPPSPIEKTPLGERSV	K	S	P	E	K	T	0	0	0	0	0	0	1	0	0	1	1	1	0	0	5	5	0	0	0	0	0	14	0	1421.74	sp|P14873|MAP1B_MOUSE	sp|P14873|MAP1B_MOUSE	1251	1264	yes	yes	2	0.00089518	93.228	By MS/MS	By MS/MS	By matching	By matching	By matching	By matching	By matching	By matching
SPWASDFKDFQEPLPQK	TPLQHTPRSPWASDFK	FQEPLPQKGLEVERWL	R	S	P	Q	K	G	1	0	0	2	0	2	1	0	0	0	1	2	0	2	3	2	0	1	0	0	0	17	1	2018.97	sp|Q9QYR6|MAP1A_MOUSE;tr|A2ARP8|A2ARP8_MOUSE	sp|Q9QYR6|MAP1A_MOUSE	1720	1736	yes	no	3	0.0065853	68.751	By MS/MS	By MS/MS	By matching	By matching	By matching	By matching	By matching	By matching
SQGSTSNSDWMK	IAELEEERSQGSTSNS	TSNSDWMKNLISPDLG	R	S	Q	M	K	N	0	0	1	1	0	1	0	1	0	0	0	1	1	0	0	4	1	1	0	0	0	12	0	1326.55	sp|P14873|MAP1B_MOUSE	sp|P14873|MAP1B_MOUSE	336	347	yes	yes	2	0.0035598	78.529	By MS/MS	By matching	By matching	By matching	By matching	By matching	By matching	By matching
SQIHDIVLVGGSTR	LRDAKLDKSQIHDIVL	VLVGGSTRIPKIQKLL	K	S	Q	T	R	I	0	1	0	1	0	1	0	2	1	2	1	0	0	0	0	2	1	0	0	2	0	14	0	1480.8	sp|P63017|HSP7C_MOUSE;tr|Q504P4|Q504P4_MOUSE	sp|P63017|HSP7C_MOUSE	329	342	yes	no	2	0.00046022	99.344	By MS/MS	By MS/MS	By matching	By matching	By matching	By MS/MS	By MS/MS	By MS/MS
SQYEQLAEQNR	TQLLNNMRSQYEQLAE	EQLAEQNRKDAEAWFN	R	S	Q	N	R	K	1	1	1	0	0	3	2	0	0	0	1	0	0	0	0	1	0	0	1	0	0	11	0	1364.63	CON__P13645	CON__P13645	323	333	yes	yes	2;3	1.1378e-94	268.14	By MS/MS	By MS/MS	By MS/MS	By MS/MS	By MS/MS	By MS/MS	By MS/MS	By MS/MS
SQYEQLAEQNRK	TQLLNNMRSQYEQLAE	QLAEQNRKDAEAWFNE	R	S	Q	R	K	D	1	1	1	0	0	3	2	0	0	0	1	1	0	0	0	1	0	0	1	0	0	12	1	1492.73	CON__P13645	CON__P13645	323	334	yes	yes	2;3	3.8006e-11	144.28	By MS/MS	By MS/MS	By MS/MS	By MS/MS	By MS/MS	By MS/MS	By MS/MS	By MS/MS
SRAEAESWYQTK	QYEEIAQRSRAEAESW	AESWYQTKYEELQVTA	R	S	R	T	K	Y	2	1	0	0	0	1	2	0	0	0	0	1	0	0	0	2	1	1	1	0	0	12	1	1454.68	sp|Q8BGZ7|K2C75_MOUSE;CON__Q8BGZ7;CON__P02538;CON__O95678;sp|Q8VED5|K2C79_MOUSE;CON__Q8VED5;tr|E9Q1Z0|E9Q1Z0_MOUSE;CON__P04259;CON__P48668	CON__P02538	348	359	no	no	2	0.019016	95.428	By MS/MS	By matching	By matching	By matching	By matching	By matching	By matching	By matching
SRTEAESWYQTK	QYEEIANRSRTEAESW	AESWYQTKYEELQQTA	R	S	R	T	K	Y	1	1	0	0	0	1	2	0	0	0	0	1	0	0	0	2	2	1	1	0	0	12	1	1484.69	CON__P13647	CON__P13647	353	364	no	no	2	0.029924	91.093	By matching	By matching	By matching	By matching	By matching	By matching	By matching	By MS/MS
SSASFSTTAVSAR	HYPYISTRSSASFSTT	STTAVSARYGHWHKNK	R	S	S	A	R	Y	3	1	0	0	0	0	0	0	0	0	0	0	0	1	0	5	2	0	0	1	0	13	0	1270.62	sp|O08599|STXB1_MOUSE	sp|O08599|STXB1_MOUSE	506	518	yes	yes	2	0.035797	54.09	By matching	By matching	By MS/MS	By matching	By matching	By matching	By matching	By matching
SSGSPYGGGYGSGGGSGGYGSR	KGGSFGGRSSGSPYGG	GSGGYGSRRF______	R	S	S	S	R	R	0	1	0	0	0	0	0	11	0	0	0	0	0	0	1	6	0	0	3	0	0	22	0	1909.78	tr|A2AL12|A2AL12_MOUSE;sp|Q8BG05|ROA3_MOUSE;tr|A2AL13|A2AL13_MOUSE	tr|A2AL12|A2AL12_MOUSE	295	316	yes	no	2	0.00085565	77.51	By matching	By MS/MS	By MS/MS	By MS/MS	By matching	By MS/MS	By MS/MS	By matching
SSLLLDTVTSIPSSR	PQTEETGKSSLLLDTV	VTSIPSSRTEATQGLD	K	S	S	S	R	T	0	1	0	1	0	0	0	0	0	1	3	0	0	0	1	5	2	0	0	1	0	15	0	1574.85	sp|Q9QYR6|MAP1A_MOUSE;tr|A2ARP8|A2ARP8_MOUSE	sp|Q9QYR6|MAP1A_MOUSE	864	878	yes	no	2	0.0023714	72.523	By MS/MS	By MS/MS	By matching	By matching	By matching	By matching	By matching	By matching
SSLSGEEVDSK	EPLEQAVRSSLSGEEV	SGEEVDSKVQVLLEEA	R	S	S	S	K	V	0	0	0	1	0	0	2	1	0	0	1	1	0	0	0	4	0	0	0	1	0	11	0	1136.52	sp|Q9ER72|SYCC_MOUSE	sp|Q9ER72|SYCC_MOUSE	255	265	yes	yes	2	0.017045	73.951	By matching	By MS/MS	By matching	By matching	By matching	By matching	By matching	By matching
SSMLFDTMQHHLALNR	TAEPYGFRSSMLFDTM	QHHLALNRDLTTSSVE	R	S	S	N	R	D	1	1	1	1	0	1	0	0	2	0	3	0	2	1	0	2	1	0	0	0	0	16	0	1899.91	sp|P14873|MAP1B_MOUSE	sp|P14873|MAP1B_MOUSE	1830	1845	yes	yes	3	0.00042356	67.234	By MS/MS	By MS/MS	By matching	By matching	By matching	By matching	By matching	By matching
SSRPDTLLSSEQRPGK	SWPEGAERSSRPDTLL	SSEQRPGKSSGGPPCS	R	S	S	G	K	S	0	2	0	1	0	1	1	1	0	0	2	1	0	0	2	4	1	0	0	0	0	16	2	1756.91	sp|Q9QYR6|MAP1A_MOUSE;tr|A2ARP8|A2ARP8_MOUSE	sp|Q9QYR6|MAP1A_MOUSE	2378	2393	yes	no	3;4	6.846e-09	125.33	By MS/MS	By MS/MS	By matching	By matching	By matching	By matching	By matching	By matching
SSVLENFVGR	VGGQSAGKSSVLENFV	VLENFVGRDFLPRGSG	K	S	S	G	R	D	0	1	1	0	0	0	1	1	0	0	1	0	0	1	0	2	0	0	0	2	0	10	0	1106.57	tr|A0A0J9YUE9|A0A0J9YUE9_MOUSE;tr|A0A0J9YUN4|A0A0J9YUN4_MOUSE;sp|P39053|DYN1_MOUSE;tr|E9QLL2|E9QLL2_MOUSE;sp|Q8BZ98|DYN3_MOUSE;tr|D6RH60|D6RH60_MOUSE;tr|G3UY64|G3UY64_MOUSE	tr|A0A0J9YUE9|A0A0J9YUE9_MOUSE	45	54	no	no	2	0.0062768	89.9	By matching	By matching	By matching	By matching	By matching	By MS/MS	By MS/MS	By matching
SSYYVVSGNDPAAEEPSR	VEFFKRVRSSYYVVSG	PAAEEPSRAVLDALLE	R	S	S	S	R	A	2	1	1	1	0	0	2	1	0	0	0	0	0	0	2	4	0	0	2	2	0	18	0	1926.86	sp|P14873|MAP1B_MOUSE	sp|P14873|MAP1B_MOUSE	2378	2395	yes	yes	2	3.9726e-38	184.21	By MS/MS	By MS/MS	By matching	By matching	By matching	By matching	By matching	By matching
STAGDTHLGGEDFDNR	EDGIFEVKSTAGDTHL	GGEDFDNRMVNHFIAE	K	S	T	N	R	M	1	1	1	3	0	0	1	3	1	0	1	0	0	1	0	1	2	0	0	0	0	16	0	1690.72	sp|P63017|HSP7C_MOUSE;tr|Q504P4|Q504P4_MOUSE;sp|P17156|HSP72_MOUSE	sp|P63017|HSP7C_MOUSE	221	236	yes	no	3	0.007908	52.008	By matching	By MS/MS	By matching	By matching	By matching	By MS/MS	By MS/MS	By matching
STESLQANVQR	VDPRRRNKSTESLQAN	SLQANVQRLKEYRSKL	K	S	T	Q	R	L	1	1	1	0	0	2	1	0	0	0	1	0	0	0	0	2	1	0	0	1	0	11	0	1231.62	sp|P47963|RL13_MOUSE	sp|P47963|RL13_MOUSE	106	116	yes	yes	2	0.034083	62.338	By matching	By matching	By matching	By matching	By matching	By matching	By MS/MS	By matching
STGEAFVQFASK	LTMDYQGRSTGEAFVQ	AFVQFASKEIAENALG	R	S	T	S	K	E	2	0	0	0	0	1	1	1	0	0	0	1	0	2	0	2	1	0	0	1	0	12	0	1270.62	tr|D3YWT1|D3YWT1_MOUSE;tr|D3Z3N4|D3Z3N4_MOUSE	tr|D3YWT1|D3YWT1_MOUSE	56	67	yes	no	2	0.013083	74.133	By matching	By matching	By matching	By matching	By matching	By matching	By MS/MS	By matching
STGFIPIKEDFGPEK	YQDKQEEKSTGFIPIK	KEDFGPEKKTSDVETM	K	S	T	E	K	K	0	0	0	1	0	0	2	2	0	2	0	2	0	2	2	1	1	0	0	0	0	15	1	1663.85	sp|P14873|MAP1B_MOUSE	sp|P14873|MAP1B_MOUSE	1457	1471	yes	yes	2	0.0063694	57.788	By matching	By MS/MS	By matching	By matching	By matching	By matching	By matching	By matching
STGFIPIKEDFGPEKK	YQDKQEEKSTGFIPIK	EDFGPEKKTSDVETMS	K	S	T	K	K	T	0	0	0	1	0	0	2	2	0	2	0	3	0	2	2	1	1	0	0	0	0	16	2	1791.94	sp|P14873|MAP1B_MOUSE	sp|P14873|MAP1B_MOUSE	1457	1472	yes	yes	2;3	0.0017606	66.246	By MS/MS	By MS/MS	By matching	By matching	By matching	By matching	By matching	By matching
STMQELNSR	GILTANEKSTMQELNS	TMQELNSRLASYLDKV	K	S	T	S	R	L	0	1	1	0	0	1	1	0	0	0	1	0	1	0	0	2	1	0	0	0	0	9	0	1064.49	CON__P35527	CON__P35527	155	163	yes	yes	2	4.3492e-36	205.59	By MS/MS	By MS/MS	By matching	By MS/MS	By matching	By MS/MS	By MS/MS	By MS/MS
STPSQVTSEEK	SRALPRPRSTPSQVTS	SQVTSEEKDGHSPMSK	R	S	T	E	K	D	0	0	0	0	0	1	2	0	0	0	0	1	0	0	1	3	2	0	0	1	0	11	0	1191.56	sp|Q9QYR6|MAP1A_MOUSE;tr|A2ARP8|A2ARP8_MOUSE	sp|Q9QYR6|MAP1A_MOUSE	2623	2633	yes	no	2	0.021688	69.261	By matching	By MS/MS	By matching	By matching	By matching	By matching	By matching	By matching
STSSFSCLSR	VVSGGSRRSTSSFSCL	SSFSCLSRHGGGGGGF	R	S	T	S	R	H	0	1	0	0	1	0	0	0	0	0	1	0	0	1	0	5	1	0	0	0	0	10	0	1119.47	CON__P35908	CON__P35908	36	45	yes	yes	2	0.0099583	84.687	By matching	By matching	By matching	By matching	By matching	By matching	By matching	By MS/MS
STTTGHLIYK	IGHVDSGKSTTTGHLI	TTGHLIYKCGGIDKRT	K	S	T	Y	K	C	0	0	0	0	0	0	0	1	1	1	1	1	0	0	0	1	3	0	1	0	0	10	0	1119.59	sp|P10126|EF1A1_MOUSE;tr|D3Z3I8|D3Z3I8_MOUSE;tr|D3YZ68|D3YZ68_MOUSE;sp|P62631|EF1A2_MOUSE	sp|P10126|EF1A1_MOUSE	21	30	no	no	2	0.0050353	91.658	By matching	By matching	By matching	By matching	By matching	By MS/MS	By MS/MS	By matching
STVAQLVK	YVAIGQKRSTVAQLVK	STVAQLVKRLTDADAM	R	S	T	V	K	R	1	0	0	0	0	1	0	0	0	0	1	1	0	0	0	1	1	0	0	2	0	8	0	844.502	sp|Q03265|ATPA_MOUSE;tr|D3Z6F5|D3Z6F5_MOUSE	sp|Q03265|ATPA_MOUSE	254	261	yes	no	2	0.0085802	106.42	By matching	By matching	By matching	By matching	By matching	By MS/MS	By MS/MS	By matching
SVGNTIEPVILFQK	MKPEPLFRSVGNTIEP	EPVILFQKMGVGKLEM	R	S	V	Q	K	M	0	0	1	0	0	1	1	1	0	2	1	1	0	1	1	1	1	0	0	2	0	14	0	1543.86	sp|P14873|MAP1B_MOUSE	sp|P14873|MAP1B_MOUSE	401	414	yes	yes	2	0.0056903	72.815	By MS/MS	By matching	By matching	By matching	By matching	By matching	By matching	By matching
SVNFSLTPNEIK	EKTPLGERSVNFSLTP	SLTPNEIKVSAEGEAR	R	S	V	I	K	V	0	0	2	0	0	0	1	0	0	1	1	1	0	1	1	2	1	0	0	1	0	12	0	1347.7	sp|P14873|MAP1B_MOUSE	sp|P14873|MAP1B_MOUSE	1271	1282	yes	yes	2	0.0012284	100.22	By MS/MS	By MS/MS	By matching	By matching	By matching	By matching	By matching	By matching
SVTEQGAELSNEER	DDMAACMKSVTEQGAE	AELSNEERNLLSVAYK	K	S	V	E	R	N	1	1	1	0	0	1	4	1	0	0	1	0	0	0	0	2	1	0	0	1	0	14	0	1547.71	tr|A0A2I3BQ03|A0A2I3BQ03_MOUSE;sp|P63101|1433Z_MOUSE;tr|D3YXF4|D3YXF4_MOUSE;tr|D3YXN6|D3YXN6_MOUSE	tr|A0A2I3BQ03|A0A2I3BQ03_MOUSE	28	41	yes	no	2	2.2194e-05	112.24	By MS/MS	By MS/MS	By MS/MS	By MS/MS	By MS/MS	By MS/MS	By MS/MS	By MS/MS
SVTLPTHHETPEYQR	DPYVIALRSVTLPTHH	HETPEYQRGETLCSGF	R	S	V	Q	R	G	0	1	0	0	0	1	2	0	2	0	1	0	0	0	2	1	3	0	1	1	0	15	0	1793.87	sp|Q8VHQ9|ACO11_MOUSE;tr|A2AVR6|A2AVR6_MOUSE	sp|Q8VHQ9|ACO11_MOUSE	510	524	yes	no	3	0.026443	41.227	By matching	By MS/MS	By matching	By matching	By matching	By matching	By matching	By matching
SVTQQPGSEVIAPQK	VALYSGARSVTQQPGS	SEVIAPQKTPAQLKKE	R	S	V	Q	K	T	1	0	0	0	0	3	1	1	0	1	0	1	0	0	2	2	1	0	0	2	0	15	0	1567.82	tr|G3UYW2|G3UYW2_MOUSE;tr|G3UZ22|G3UZ22_MOUSE;sp|Q9Z1Q9|SYVC_MOUSE;tr|G3UY93|G3UY93_MOUSE	tr|G3UYW2|G3UYW2_MOUSE	93	107	yes	no	2	0.0027188	69.261	By MS/MS	By matching	By matching	By matching	By matching	By matching	By matching	By matching
SVVTVIDVFYK	________________	TVIDVFYKYTKQDGEC	R	S	V	Y	K	Y	0	0	0	1	0	0	0	0	0	1	0	1	0	1	0	1	1	0	1	4	0	11	0	1268.7	CON__Q5D862	CON__Q5D862	7	17	yes	yes	2	4.7866e-05	118.9	By matching	By matching	By matching	By matching	By matching	By matching	By MS/MS	By MS/MS
SWQDELAQQAEEGSAR	________________	QAEEGSARLRELLSVG	R	S	W	A	R	L	3	1	0	1	0	3	3	1	0	0	1	0	0	0	0	2	0	1	0	0	0	16	0	1803.8	sp|Q80WJ7|LYRIC_MOUSE;tr|E9PUX0|E9PUX0_MOUSE	sp|Q80WJ7|LYRIC_MOUSE	5	20	yes	no	2	9.8545e-05	102.03	By MS/MS	By MS/MS	By matching	By matching	By matching	By matching	By matching	By matching
SYEAYVLNIIR	SFRPNDPKSYEAYVLN	AYVLNIIRFLEKYKDS	K	S	Y	I	R	F	1	1	1	0	0	0	1	0	0	2	1	0	0	0	0	1	0	0	2	1	0	11	0	1339.71	sp|P14094|AT1B1_MOUSE;tr|A0A0A6YX05|A0A0A6YX05_MOUSE	sp|P14094|AT1B1_MOUSE	97	107	yes	no	2	4.206e-12	169.65	By matching	By matching	By matching	By MS/MS	By matching	By MS/MS	By matching	By matching
SYELPDGQVITIGNER	ASSSSLEKSYELPDGQ	VITIGNERFRCPEALF	K	S	Y	E	R	F	0	1	1	1	0	1	2	2	0	2	1	0	0	0	1	1	1	0	1	1	0	16	0	1789.88	sp|P63260|ACTG_MOUSE;sp|P60710|ACTB_MOUSE;tr|E9Q5F4|E9Q5F4_MOUSE;tr|E9Q1F2|E9Q1F2_MOUSE;tr|A0A0U1RQ96|A0A0U1RQ96_MOUSE;sp|P68134|ACTS_MOUSE;sp|P68033|ACTC_MOUSE;sp|P63268|ACTH_MOUSE;sp|P62737|ACTA_MOUSE;sp|Q8BFZ3|ACTBL_MOUSE	sp|P63260|ACTG_MOUSE	239	254	no	no	2;3	2.9657e-43	202.18	By MS/MS	By MS/MS	By MS/MS	By MS/MS	By MS/MS	By MS/MS	By MS/MS	By MS/MS
SYRPELIR	SFLEQLRKSYRPELIR	SYRPELIRDGKFGAYM	K	S	Y	I	R	D	0	2	0	0	0	0	1	0	0	1	1	0	0	0	1	1	0	0	1	0	0	8	1	1032.57	sp|Q9DD18|DTD1_MOUSE	sp|Q9DD18|DTD1_MOUSE	116	123	yes	yes	2	0.022317	119.21	By MS/MS	By matching	By matching	By matching	By matching	By matching	By matching	By matching
TAAENDFVTLK	YEDEINKRTAAENDFV	ENDFVTLKKDVDNAYM	R	T	A	L	K	K	2	0	1	1	0	0	1	0	0	0	1	1	0	1	0	0	2	0	0	1	0	11	0	1207.61	CON__P35908	CON__P35908	282	292	yes	yes	2	3.0542e-10	147.58	By MS/MS	By MS/MS	By MS/MS	By MS/MS	By MS/MS	By MS/MS	By MS/MS	By MS/MS
TAAENDFVTLKK	YEDEINKRTAAENDFV	NDFVTLKKDVDNAYMI	R	T	A	K	K	D	2	0	1	1	0	0	1	0	0	0	1	2	0	1	0	0	2	0	0	1	0	12	1	1335.7	CON__P35908	CON__P35908	282	293	yes	yes	2;3	3.4266e-21	174.21	By MS/MS	By MS/MS	By MS/MS	By MS/MS	By MS/MS	By MS/MS	By MS/MS	By MS/MS
TAAENEFVTLK	YEDEINKRTAAENEFV	ENEFVTLKKDVDAAYM	R	T	A	L	K	K	2	0	1	0	0	0	2	0	0	0	1	1	0	1	0	0	2	0	0	1	0	11	0	1221.62	CON__P02538;CON__P04259;CON__P48668	CON__P02538	261	271	no	no	2	0.028313	65.179	By matching	By MS/MS	By matching	By matching	By matching	By matching	By matching	By MS/MS
TAAENEFVTLKK	YEDEINKRTAAENEFV	NEFVTLKKDVDAAYMN	R	T	A	K	K	D	2	0	1	0	0	0	2	0	0	0	1	2	0	1	0	0	2	0	0	1	0	12	1	1349.72	CON__P02538;CON__P04259;CON__P48668	CON__P02538	261	272	no	no	2	0.012434	81.278	By MS/MS	By matching	By matching	By matching	By matching	By matching	By matching	By MS/MS
TADQDFFR	IPNHCSGKTADQDFFR	TADQDFFRRVRASYYV	K	T	A	F	R	R	1	1	0	2	0	1	0	0	0	0	0	0	0	2	0	0	1	0	0	0	0	8	0	998.446	sp|Q9QYR6|MAP1A_MOUSE;tr|A2ARP8|A2ARP8_MOUSE	sp|Q9QYR6|MAP1A_MOUSE	2679	2686	yes	no	2	0.0085802	106.42	By MS/MS	By MS/MS	By matching	By matching	By matching	By matching	By matching	By matching
TALVANTSNMPVAAR	KVESIMKRTALVANTS	SNMPVAAREASIYTGI	R	T	A	A	R	E	4	1	2	0	0	0	0	0	0	0	1	0	1	0	1	1	2	0	0	2	0	15	0	1514.79	sp|P50516|VATA_MOUSE	sp|P50516|VATA_MOUSE	309	323	yes	yes	2	8.9789e-09	125.22	By matching	By matching	By MS/MS	By MS/MS	By matching	By matching	By MS/MS	By MS/MS
TAVAPIER	GIAAAVSKTAVAPIER	TAVAPIERVKLLLQVQ	K	T	A	E	R	V	2	1	0	0	0	0	1	0	0	1	0	0	0	0	1	0	1	0	0	1	0	8	0	855.481	sp|P48962|ADT1_MOUSE;sp|Q3V132|ADT4_MOUSE;sp|P51881|ADT2_MOUSE	sp|P48962|ADT1_MOUSE	24	31	no	no	1;2	0.021984	89.355	By matching	By matching	By matching	By matching	By matching	By MS/MS	By MS/MS	By matching
TAVCDIPPR	EWIPNNVKTAVCDIPP	AVCDIPPRGLKMSATF	K	T	A	P	R	G	1	1	0	1	1	0	0	0	0	1	0	0	0	0	2	0	1	0	0	1	0	9	0	1016.48	sp|Q7TMM9|TBB2A_MOUSE;sp|Q9CWF2|TBB2B_MOUSE;sp|P68372|TBB4B_MOUSE;sp|P99024|TBB5_MOUSE;sp|Q9D6F9|TBB4A_MOUSE	sp|P68372|TBB4B_MOUSE	351	359	no	no	2	0.0091082	90.15	By matching	By matching	By matching	By matching	By matching	By matching	By matching	By MS/MS
TAVVVGTVTDDVR	KLPGRENKTAVVVGTV	GTVTDDVRILEVPKLK	K	T	A	V	R	I	1	1	0	2	0	0	0	1	0	0	0	0	0	0	0	0	3	0	0	5	0	13	0	1330.71	tr|A0A1B0GQU8|A0A1B0GQU8_MOUSE;sp|P35980|RL18_MOUSE;tr|A0A1B0GSF7|A0A1B0GSF7_MOUSE;tr|A0A1B0GSA8|A0A1B0GSA8_MOUSE;tr|A0A1B0GRZ3|A0A1B0GRZ3_MOUSE;tr|A0A1B0GS28|A0A1B0GS28_MOUSE	tr|A0A1B0GQU8|A0A1B0GQU8_MOUSE	50	62	yes	no	2	7.6084e-23	174.39	By MS/MS	By MS/MS	By MS/MS	By MS/MS	By MS/MS	By MS/MS	By MS/MS	By MS/MS
TCVADESHAGCEK	NELTEFAKTCVADESH	ESHAGCEKSLHTLFGD	K	T	C	E	K	S	2	0	0	1	2	0	2	1	1	0	0	1	0	0	0	1	1	0	0	1	0	13	0	1440.51	CON__P02769	CON__P02769	76	88	yes	yes	2;3	5.9071e-13	148.89	By MS/MS	By MS/MS	By matching	By matching	By matching	By matching	By matching	By matching
TDYNASVSVPDSSGPER	GKNIKALRTDYNASVS	PDSSGPERILSISADI	R	T	D	E	R	I	1	1	1	2	0	0	1	1	0	0	0	0	0	0	2	4	1	0	1	2	0	17	0	1779.79	tr|B2M1R6|B2M1R6_MOUSE;sp|P61979|HNRPK_MOUSE;tr|Q8BT23|Q8BT23_MOUSE;tr|A0A286YDH1|A0A286YDH1_MOUSE;tr|A0A286YEC4|A0A286YEC4_MOUSE;tr|H3BKI8|H3BKI8_MOUSE;tr|A0A286YCM2|A0A286YCM2_MOUSE;tr|A0A286YDM3|A0A286YDM3_MOUSE;tr|H3BK96|H3BK96_MOUSE;tr|H3BKD0|H3BKD0_MOUSE	tr|B2M1R6|B2M1R6_MOUSE	70	86	yes	no	2	0.0081726	58.98	By matching	By matching	By matching	By MS/MS	By matching	By matching	By matching	By matching
TEAESWYQTK	EEIANRSRTEAESWYQ	AESWYQTKYEELQQTA	R	T	E	T	K	Y	1	0	0	0	0	1	2	0	0	0	0	1	0	0	0	1	2	1	1	0	0	10	0	1241.56	CON__P13647	CON__P13647	355	364	no	no	2	6.7223e-14	163.9	By matching	By matching	By MS/MS	By MS/MS	By MS/MS	By MS/MS	By MS/MS	By MS/MS
TEELNKEVASNSELVQSSR	AETWFLSKTEELNKEV	SELVQSSRSEVTELRR	K	T	E	S	R	S	1	1	2	0	0	1	4	0	0	0	2	1	0	0	0	4	1	0	0	2	0	19	1	2119.04	CON__P08779	CON__P08779	312	330	yes	yes	2;3	0.00034313	99.313	By MS/MS	By MS/MS	By MS/MS	By matching	By matching	By matching	By matching	By MS/MS
TEGLSVLNQAMAVIK	MTTTTLERTEGLSVLN	NQAMAVIKEKIEEKRG	R	T	E	I	K	E	2	0	1	0	0	1	1	1	0	1	2	1	1	0	0	1	1	0	0	2	0	15	0	1572.85	sp|Q6ZWX6|IF2A_MOUSE	sp|Q6ZWX6|IF2A_MOUSE	245	259	yes	yes	2	0.0046473	58.885	By matching	By MS/MS	By matching	By matching	By matching	By matching	By matching	By matching
TELGLDLGLEPK	SVGLGFLRTELGLDLG	LDLGLEPKRYPGWVIL	R	T	E	P	K	R	0	0	0	1	0	0	2	2	0	0	4	1	0	0	1	0	1	0	0	0	0	12	0	1283.7	sp|Q80WJ7|LYRIC_MOUSE;tr|E9PUX0|E9PUX0_MOUSE	sp|Q80WJ7|LYRIC_MOUSE	34	45	yes	no	2	0.010641	77.185	By MS/MS	By matching	By matching	By matching	By matching	By matching	By matching	By matching
TEQSVTPEQQK	MTREMNSKTEQSVTPE	SVTPEQQKKLVDKVDK	K	T	E	Q	K	K	0	0	0	0	0	3	2	0	0	0	0	1	0	0	1	1	2	0	0	1	0	11	0	1273.62	sp|Q61644|PACN1_MOUSE;tr|A0A384DVB1|A0A384DVB1_MOUSE	sp|Q61644|PACN1_MOUSE	176	186	yes	no	2	0.0135	77.533	By matching	By MS/MS	By matching	By matching	By matching	By matching	By matching	By matching
TFEGVDPQNTSMR	NFDENDPKTFEGVDPQ	DPQNTSMRDVYRKFDL	K	T	F	M	R	D	0	1	1	1	0	1	1	1	0	0	0	0	1	1	1	1	2	0	0	1	0	13	0	1480.66	sp|P50396|GDIA_MOUSE	sp|P50396|GDIA_MOUSE	157	169	yes	yes	2	0.033133	43.761	By matching	By matching	By matching	By MS/MS	By matching	By matching	By matching	By matching
TFITQQGIK	NSETGALKTFITQQGI	FITQQGIKSQHQTKEE	K	T	F	I	K	S	0	0	0	0	0	2	0	1	0	2	0	1	0	1	0	0	2	0	0	0	0	9	0	1034.58	tr|A0A338P6T4|A0A338P6T4_MOUSE;tr|Q3TWV4|Q3TWV4_MOUSE;sp|P84091|AP2M1_MOUSE	tr|A0A338P6T4|A0A338P6T4_MOUSE	55	63	yes	no	2	0.02141	78.264	By MS/MS	By MS/MS	By matching	By matching	By matching	By matching	By matching	By matching
TGAIVDVPVGEELLGR	KEGDVVKRTGAIVDVP	VGEELLGRVVDALGNA	R	T	G	G	R	V	1	1	0	1	0	0	2	3	0	1	2	0	0	0	1	0	1	0	0	3	0	16	0	1623.88	sp|Q03265|ATPA_MOUSE;tr|D3Z6F5|D3Z6F5_MOUSE	sp|Q03265|ATPA_MOUSE	134	149	yes	no	2	9.2475e-06	107.35	By MS/MS	By MS/MS	By MS/MS	By MS/MS	By MS/MS	By MS/MS	By MS/MS	By MS/MS
TGQPMINLYTDR	________________	MINLYTDRETGKLKGE	K	T	G	D	R	E	0	1	1	1	0	1	0	1	0	1	1	0	1	0	1	0	2	0	1	0	0	12	0	1407.68	tr|G3UXT7|G3UXT7_MOUSE;tr|Q8CFQ9|Q8CFQ9_MOUSE;sp|P56959|FUS_MOUSE	tr|G3UXT7|G3UXT7_MOUSE	8	19	yes	no	2	0.00094576	92.906	By MS/MS	By MS/MS	By matching	By MS/MS	By MS/MS	By MS/MS	By MS/MS	By MS/MS
TGTAEMSSILEER	ASNTRLQKTGTAEMSS	MSSILEERILGADTSV	K	T	G	E	R	I	1	1	0	0	0	0	3	1	0	1	1	0	1	0	0	2	2	0	0	0	0	13	0	1422.67	sp|Q03265|ATPA_MOUSE;tr|D6RJ16|D6RJ16_MOUSE	sp|Q03265|ATPA_MOUSE	46	58	yes	no	2	3.8795e-23	172.33	By MS/MS	By MS/MS	By MS/MS	By MS/MS	By MS/MS	By MS/MS	By MS/MS	By MS/MS
TGYTLDVTTGQR	KIKALLERTGYTLDVT	LDVTTGQRKYGGPPPD	R	T	G	Q	R	K	0	1	0	1	0	1	0	2	0	0	1	0	0	0	0	0	4	0	1	1	0	12	0	1310.65	tr|Q8VHM5|Q8VHM5_MOUSE;tr|A2AW41|A2AW41_MOUSE;tr|F7B5B5|F7B5B5_MOUSE;tr|G3UXU5|G3UXU5_MOUSE;tr|S4R1E9|S4R1E9_MOUSE;tr|G3UWM1|G3UWM1_MOUSE;tr|G3UXJ6|G3UXJ6_MOUSE;tr|G3UZ48|G3UZ48_MOUSE;tr|G3UZI2|G3UZI2_MOUSE;tr|A0A0R4J259|A0A0R4J259_MOUSE;tr|G3V018|G3V018_MOUSE;sp|Q7TMK9|HNRPQ_MOUSE	tr|Q8VHM5|Q8VHM5_MOUSE	134	145	no	no	2	1.8903e-08	138.42	By matching	By matching	By MS/MS	By MS/MS	By MS/MS	By MS/MS	By MS/MS	By MS/MS
THDVGGYYYEK	ESQEKTIRTHDVGGYY	VGGYYYEKTERTIKSP	R	T	H	E	K	T	0	0	0	1	0	0	1	2	1	0	0	1	0	0	0	0	1	0	3	1	0	11	0	1330.58	sp|P14873|MAP1B_MOUSE	sp|P14873|MAP1B_MOUSE	1894	1904	yes	yes	2;3	2.7605e-05	123.67	By MS/MS	By MS/MS	By matching	By matching	By matching	By matching	By matching	By matching
THINIVVIGHVDSGK	________________	IGHVDSGKSTTTGHLI	K	T	H	G	K	S	0	0	1	1	0	0	0	2	2	3	0	1	0	0	0	1	1	0	0	3	0	15	0	1587.87	sp|P10126|EF1A1_MOUSE;tr|D3Z3I8|D3Z3I8_MOUSE;tr|D3YZ68|D3YZ68_MOUSE;sp|P62631|EF1A2_MOUSE	sp|P10126|EF1A1_MOUSE	6	20	no	no	3	4.4687e-06	107.13	By MS/MS	By matching	By matching	By matching	By matching	By MS/MS	By MS/MS	By MS/MS
THINTVVAK	DQYLGLVRTHINTVVA	HINTVVAKIQAKIPGA	R	T	H	A	K	I	1	0	1	0	0	0	0	0	1	1	0	1	0	0	0	0	2	0	0	2	0	9	0	981.561	tr|Q7M6W1|Q7M6W1_MOUSE;tr|A3QM89|A3QM89_MOUSE;sp|Q8K0T0|RTN1_MOUSE	tr|Q7M6W1|Q7M6W1_MOUSE	187	195	yes	no	2	0.02318	77.192	By matching	By matching	By matching	By matching	By matching	By matching	By MS/MS	By matching
THNLEPYFESFINNLR	QQVDTSTRTHNLEPYF	ESFINNLRRRVDQLKS	R	T	H	L	R	R	0	1	3	0	0	0	2	0	1	1	2	0	0	2	1	1	1	0	1	0	0	16	0	1992.97	CON__P04264	CON__P04264	224	239	yes	yes	2;3	3.4251e-28	168.67	By matching	By matching	By MS/MS	By MS/MS	By MS/MS	By MS/MS	By MS/MS	By MS/MS
THSDQFLVSFK	KIKGILYRTHSDQFLV	DQFLVSFKDVGRKPPT	R	T	H	F	K	D	0	0	0	1	0	1	0	0	1	0	1	1	0	2	0	2	1	0	0	1	0	11	0	1307.65	tr|A2AKV1|A2AKV1_MOUSE;tr|A2AKV2|A2AKV2_MOUSE;tr|A2AKV3|A2AKV3_MOUSE;tr|Q8C2Q8|Q8C2Q8_MOUSE;tr|A2AKU9|A2AKU9_MOUSE;sp|Q91VR2|ATPG_MOUSE	tr|A2AKV1|A2AKV1_MOUSE	120	130	yes	no	2	0.0043533	91.313	By matching	By matching	By matching	By matching	By matching	By MS/MS	By MS/MS	By MS/MS
TIAMDGTEGLVR	HLGESTVRTIAMDGTE	DGTEGLVRGQKVLDSG	R	T	I	V	R	G	1	1	0	1	0	0	1	2	0	1	1	0	1	0	0	0	2	0	0	1	0	12	0	1261.63	sp|P56480|ATPB_MOUSE	sp|P56480|ATPB_MOUSE	110	121	yes	yes	2	7.0346e-09	138.42	By matching	By matching	By MS/MS	By MS/MS	By MS/MS	By MS/MS	By MS/MS	By MS/MS
TIDDLKNQILNLTTDNANILLQIDNAR	RDYSKYYKTIDDLKNQ	LLQIDNARLAADDFRL	K	T	I	A	R	L	2	1	5	4	0	2	0	0	0	4	5	1	0	0	0	0	3	0	0	0	0	27	1	3051.62	CON__P13645	CON__P13645	202	228	yes	yes	3	0.00015034	79.845	By matching	By matching	By MS/MS	By matching	By MS/MS	By MS/MS	By MS/MS	By matching
TIGGGDDSFNTFFSETGAGK	DGQMPSDKTIGGGDDS	FSETGAGKHVPRAVFV	K	T	I	G	K	H	1	0	1	2	0	0	1	5	0	1	0	1	0	3	0	2	3	0	0	0	0	20	0	2006.89	sp|P05213|TBA1B_MOUSE;tr|A0A2R8VHF3|A0A2R8VHF3_MOUSE;sp|P68369|TBA1A_MOUSE;sp|P05214|TBA3_MOUSE	sp|P05213|TBA1B_MOUSE	41	60	no	no	2;3	1.1966e-14	135.98	By MS/MS	By MS/MS	By MS/MS	By MS/MS	By MS/MS	By MS/MS	By MS/MS	By MS/MS
TIPAWATLSASQLAR	EKEKKVKKTIPAWATL	LSASQLARAQRQTPMA	K	T	I	A	R	A	4	1	0	0	0	1	0	0	0	1	2	0	0	0	1	2	2	1	0	0	0	15	0	1584.86	tr|Z4YKA3|Z4YKA3_MOUSE;tr|Z4YKB8|Z4YKB8_MOUSE;sp|Q3TEA8|HP1B3_MOUSE;tr|A2AM70|A2AM70_MOUSE;tr|A2AM62|A2AM62_MOUSE;tr|A2AM63|A2AM63_MOUSE	tr|Z4YKA3|Z4YKA3_MOUSE	96	110	yes	no	2	0.0023314	72.898	By MS/MS	By MS/MS	By matching	By matching	By matching	By matching	By matching	By matching
TIQFVDWCPTGFK	IATIKTKRTIQFVDWC	DWCPTGFKVGINYQPP	R	T	I	F	K	V	0	0	0	1	1	1	0	1	0	1	0	1	0	2	1	0	2	1	0	1	0	13	0	1586.73	sp|P68369|TBA1A_MOUSE;sp|P05214|TBA3_MOUSE	sp|P68369|TBA1A_MOUSE	340	352	no	no	2	4.6258e-13	150.22	By matching	By matching	By matching	By matching	By matching	By MS/MS	By MS/MS	By MS/MS
TITLEVEPSDTIENVK	FVKTLTGKTITLEVEP	SDTIENVKAKIQDKEG	K	T	I	V	K	A	0	0	1	1	0	0	3	0	0	2	1	1	0	0	1	1	3	0	0	2	0	16	0	1786.92	tr|A0A0A6YW67|A0A0A6YW67_MOUSE;tr|E9Q9J0|E9Q9J0_MOUSE;sp|P62984|RL40_MOUSE;sp|P62983|RS27A_MOUSE;tr|E9Q4P0|E9Q4P0_MOUSE;tr|E9Q5F6|E9Q5F6_MOUSE;tr|E9QNP0|E9QNP0_MOUSE;tr|Q5SX22|Q5SX22_MOUSE;sp|P0CG49|UBB_MOUSE;sp|P0CG50|UBC_MOUSE	tr|A0A0A6YW67|A0A0A6YW67_MOUSE	12	27	yes	no	2	3.9452e-09	128.71	By MS/MS	By MS/MS	By MS/MS	By MS/MS	By MS/MS	By MS/MS	By MS/MS	By MS/MS
TKYEHELALR	RLAADDFRTKYEHELA	YEHELALRQTVEADVN	R	T	K	L	R	Q	1	1	0	0	0	0	2	0	1	0	2	1	0	0	0	0	1	0	1	0	0	10	1	1258.67	CON__P08779	CON__P08779	204	213	yes	yes	3	0.015812	94.465	By MS/MS	By matching	By matching	By matching	By matching	By matching	By matching	By matching
TKYETELNLR	RLAADDFRTKYETELN	YETELNLRMSVEADIN	R	T	K	L	R	M	0	1	1	0	0	0	2	0	0	0	2	1	0	0	0	0	2	0	1	0	0	10	1	1265.66	CON__P02533;sp|Q6IFX2|K1C42_MOUSE;CON__Q6IFX2	CON__P02533	202	211	yes	no	2	0.037215	93.839	By matching	By MS/MS	By matching	By matching	By matching	By matching	By matching	By matching
TLDNDIMLIK	KHPKFKKKTLDNDIML	DNDIMLIKLSSPVTLN	K	T	L	I	K	L	0	0	1	2	0	0	0	0	0	2	2	1	1	0	0	0	1	0	0	0	0	10	0	1174.63	tr|Q792Z1|Q792Z1_MOUSE	tr|Q792Z1|Q792Z1_MOUSE	103	112	yes	yes	2	7.9096e-05	117.02	By MS/MS	By MS/MS	By MS/MS	By MS/MS	By MS/MS	By MS/MS	By MS/MS	By matching
TLEVVSPSQSVTGSAGHTPYYQSPTDEK	HCASPEEKTLEVVSPS	YQSPTDEKSSHLPTEV	K	T	L	E	K	S	1	0	0	1	0	2	2	2	1	0	1	1	0	0	3	5	4	0	2	3	0	28	0	2964.4	sp|P14873|MAP1B_MOUSE	sp|P14873|MAP1B_MOUSE	1312	1339	yes	yes	3	0.0044847	36.736	By MS/MS	By matching	By matching	By matching	By matching	By matching	By matching	By matching
TLIEAGLPQK	VTHTEHYKTLIEAGLP	IEAGLPQKVAERLDEI	K	T	L	Q	K	V	1	0	0	0	0	1	1	1	0	1	2	1	0	0	1	0	1	0	0	0	0	10	0	1068.62	tr|Q8VHM5|Q8VHM5_MOUSE;tr|A2AW41|A2AW41_MOUSE;tr|A2AW40|A2AW40_MOUSE;tr|V9GWW3|V9GWW3_MOUSE	tr|Q8VHM5|Q8VHM5_MOUSE	32	41	yes	no	2	0.0012818	107.79	By MS/MS	By MS/MS	By MS/MS	By MS/MS	By MS/MS	By MS/MS	By MS/MS	By MS/MS
TLLDIDNTR	DLTVGNNKTLLDIDNT	LLDIDNTRMTLDDFRI	K	T	L	T	R	M	0	1	1	2	0	0	0	0	0	1	2	0	0	0	0	0	2	0	0	0	0	9	0	1059.56	CON__P35527	CON__P35527	225	233	yes	yes	2	1.5967e-11	156.83	By MS/MS	By MS/MS	By MS/MS	By matching	By MS/MS	By MS/MS	By MS/MS	By MS/MS
TLLEGEESR	DLEIATYRTLLEGEES	LLEGEESRMSGECAPN	R	T	L	S	R	M	0	1	0	0	0	0	3	1	0	0	2	0	0	0	0	1	1	0	0	0	0	9	0	1032.51	CON__P04264	CON__P04264	484	492	no	no	2	4.4291e-06	140.11	By MS/MS	By MS/MS	By MS/MS	By matching	By MS/MS	By MS/MS	By MS/MS	By MS/MS
TLMGMSAEEK				T	L	E	K		1	0	0	0	0	0	2	1	0	0	1	1	2	0	0	1	1	0	0	0	0	10	0	1095.49		REV__tr|H7BWZ4|H7BWZ4_MOUSE			yes	yes	2	0.019736	50.108	By matching	By matching	By matching	By matching	By matching	By MS/MS	By matching	By matching
TLNDMRQEYEQLIAK	APGKDLTKTLNDMRQE	EYEQLIAKNRKDIENQ	K	T	L	A	K	N	1	1	1	1	0	2	2	0	0	1	2	1	1	0	0	0	1	0	1	0	0	15	1	1850.92	CON__P35527	CON__P35527	322	336	yes	yes	2;3	0.00373	73.833	By MS/MS	By MS/MS	By matching	By matching	By matching	By matching	By MS/MS	By MS/MS
TLNPVFNEQFTFK	FETKVHRKTLNPVFNE	FNEQFTFKVPYSELGG	K	T	L	F	K	V	0	0	2	0	0	1	1	0	0	0	1	1	0	3	1	0	2	0	0	1	0	13	0	1583.8	sp|P46096|SYT1_MOUSE	sp|P46096|SYT1_MOUSE	201	213	yes	yes	2	8.7953e-05	106.42	By MS/MS	By MS/MS	By matching	By matching	By matching	By matching	By matching	By matching
TLTLVDTGIGMTK	IIPNPQERTLTLVDTG	DTGIGMTKADLINNLG	R	T	L	T	K	A	0	0	0	1	0	0	0	2	0	1	2	1	1	0	0	0	4	0	0	1	0	13	0	1348.73	sp|P11499|HS90B_MOUSE	sp|P11499|HS90B_MOUSE	83	95	yes	yes	2	0.00052767	93.348	By matching	By matching	By MS/MS	By matching	By matching	By MS/MS	By MS/MS	By matching
TLVMAIYDFDR	PYQELGGKTLVMAIYD	MAIYDFDRFSKHDIIG	K	T	L	D	R	F	1	1	0	2	0	0	0	0	0	1	1	0	1	1	0	0	1	0	1	1	0	11	0	1342.66	tr|A0A0R4J2C2|A0A0R4J2C2_MOUSE;sp|P46097|SYT2_MOUSE	tr|A0A0R4J2C2|A0A0R4J2C2_MOUSE	224	234	yes	no	2	0.0050004	77.597	By MS/MS	By MS/MS	By matching	By matching	By matching	By matching	By matching	By matching
TLVMAVYDFDR	PYSELGGKTLVMAVYD	MAVYDFDRFSKHDIIG	K	T	L	D	R	F	1	1	0	2	0	0	0	0	0	0	1	0	1	1	0	0	1	0	1	2	0	11	0	1328.64	sp|P46096|SYT1_MOUSE	sp|P46096|SYT1_MOUSE	223	233	yes	yes	2	6.1057e-22	179.94	By MS/MS	By MS/MS	By matching	By matching	By matching	By matching	By matching	By matching
TMQALEIELQSQLSMK	SEISELRRTMQALEIE	LQSQLSMKASLEGNLA	R	T	M	M	K	A	1	0	0	0	0	3	2	0	0	1	3	1	2	0	0	2	1	0	0	0	0	16	0	1848.93	CON__Q04695	CON__Q04695	306	321	no	no	2	0.00081406	67.153	By matching	By MS/MS	By matching	By matching	By matching	By matching	By matching	By matching
TMQNLEIELQSQLSMK	SEISELRRTMQNLEIE	LQSQLSMKASLENSLE	R	T	M	M	K	A	0	0	1	0	0	3	2	0	0	1	3	1	2	0	0	2	1	0	0	0	0	16	0	1891.94	CON__P02533;sp|Q61781|K1C14_MOUSE	CON__P02533	337	352	yes	no	2	5.3315e-29	177.04	By MS/MS	By MS/MS	By MS/MS	By MS/MS	By MS/MS	By MS/MS	By MS/MS	By MS/MS
TMQNTSDLDTAR	QLVAAVVRTMQNTSDL	TSDLDTARCTTSILHN	R	T	M	A	R	C	1	1	1	2	0	1	0	0	0	0	1	0	1	0	0	1	3	0	0	0	0	12	0	1351.6	sp|Q02257|PLAK_MOUSE	sp|Q02257|PLAK_MOUSE	192	203	yes	yes	2	0.0015002	89.46	By MS/MS	By MS/MS	By MS/MS	By MS/MS	By matching	By MS/MS	By MS/MS	By MS/MS
TMSTSDPAEVLIK	QEKACSLKTMSTSDPA	DPAEVLIKNSQPVKTL	K	T	M	I	K	N	1	0	0	1	0	0	1	0	0	1	1	1	1	0	1	2	2	0	0	1	0	13	0	1390.7	sp|Q80WJ7|LYRIC_MOUSE;tr|F6QHD1|F6QHD1_MOUSE;tr|F6ZSG0|F6ZSG0_MOUSE	sp|Q80WJ7|LYRIC_MOUSE	489	501	yes	no	2	0.006991	63.185	By MS/MS	By MS/MS	By matching	By matching	By matching	By matching	By matching	By matching
TNAENEFVTIK	YEDEINKRTNAENEFV	ENEFVTIKKDVDGAYM	R	T	N	I	K	K	1	0	2	0	0	0	2	0	0	1	0	1	0	1	0	0	2	0	0	1	0	11	0	1264.63	CON__P04264	CON__P04264	278	288	no	no	2	2.1521e-19	176.87	By MS/MS	By MS/MS	By MS/MS	By MS/MS	By MS/MS	By MS/MS	By MS/MS	By MS/MS
TNAENEFVTIKK	YEDEINKRTNAENEFV	NEFVTIKKDVDGAYMT	R	T	N	K	K	D	1	0	2	0	0	0	2	0	0	1	0	2	0	1	0	0	2	0	0	1	0	12	1	1392.72	CON__P04264	CON__P04264	278	289	no	no	2;3	1.2448e-20	168.85	By MS/MS	By MS/MS	By MS/MS	By MS/MS	By MS/MS	By MS/MS	By MS/MS	By MS/MS
TNQELQEINR	LIEIICSRTNQELQEI	QELQEINRVYKEMYKT	R	T	N	N	R	V	0	1	2	0	0	2	2	0	0	1	1	0	0	0	0	0	1	0	0	0	0	10	0	1243.62	tr|B0V2N8|B0V2N8_MOUSE;tr|B0V2N7|B0V2N7_MOUSE;tr|B0V2N5|B0V2N5_MOUSE;sp|P07356|ANXA2_MOUSE	tr|B0V2N8|B0V2N8_MOUSE	136	145	yes	no	2	0.0055616	90.913	By matching	By matching	By matching	By MS/MS	By matching	By MS/MS	By matching	By matching
TNSTFNQVVLK	LYRFLARRTNSTFNQV	TFNQVVLKRLFMSRTN	R	T	N	L	K	R	0	0	2	0	0	1	0	0	0	0	1	1	0	1	0	1	2	0	0	2	0	11	0	1249.67	tr|A0A1B0GQU8|A0A1B0GQU8_MOUSE;sp|P35980|RL18_MOUSE;tr|A0A1B0GSS8|A0A1B0GSS8_MOUSE;tr|A0A1B0GSA8|A0A1B0GSA8_MOUSE	tr|A0A1B0GQU8|A0A1B0GQU8_MOUSE	10	20	yes	no	2	0.017362	73.632	By matching	By MS/MS	By matching	By matching	By matching	By matching	By matching	By matching
TPALVFEHVNNTDFK	IVKDPVSRTPALVFEH	HVNNTDFKQLYQTLTD	R	T	P	F	K	Q	1	0	2	1	0	0	1	0	1	0	1	1	0	2	1	0	2	0	0	2	0	15	0	1730.86	sp|Q60737|CSK21_MOUSE;tr|A2ANR6|A2ANR6_MOUSE	sp|Q60737|CSK21_MOUSE	108	122	yes	no	3	0.00019634	90.759	By MS/MS	By MS/MS	By matching	By matching	By matching	By matching	By matching	By matching
TPEEGGYSYEISEK	EITEKTTRTPEEGGYS	YSYEISEKTTRTPEVS	R	T	P	E	K	T	0	0	0	0	0	0	4	2	0	1	0	1	0	0	1	2	1	0	2	0	0	14	0	1587.69	sp|P14873|MAP1B_MOUSE	sp|P14873|MAP1B_MOUSE	1945	1958	yes	yes	2	3.0501e-07	121.42	By MS/MS	By MS/MS	By matching	By matching	By matching	By matching	By matching	By matching
TPEVSGYTYEK	EISEKTTRTPEVSGYT	VSGYTYEKTERSRRLL	R	T	P	E	K	T	0	0	0	0	0	0	2	1	0	0	0	1	0	0	1	1	2	0	2	1	0	11	0	1272.59	sp|P14873|MAP1B_MOUSE	sp|P14873|MAP1B_MOUSE	1962	1972	yes	yes	2	0.00041943	111.52	By MS/MS	By MS/MS	By matching	By matching	By matching	By matching	By matching	By matching
TPIAAGHPSMNLLLR	MGLKGPLKTPIAAGHP	PSMNLLLRKTFDLYAN	K	T	P	L	R	K	2	1	1	0	0	0	0	1	1	1	3	0	1	0	2	1	1	0	0	0	0	15	0	1589.87	sp|Q9D6R2|IDH3A_MOUSE;tr|A0A1L1STE6|A0A1L1STE6_MOUSE	sp|Q9D6R2|IDH3A_MOUSE	101	115	yes	no	3	0.014529	50.088	By matching	By matching	By matching	By matching	By matching	By matching	By matching	By MS/MS
TPIGSFLGSLASQPATK	VVIVSAIRTPIGSFLG	LASQPATKLGTAAIQG	R	T	P	T	K	L	2	0	0	0	0	1	0	2	0	1	2	1	0	1	2	3	2	0	0	0	0	17	0	1673.9	sp|Q8QZT1|THIL_MOUSE	sp|Q8QZT1|THIL_MOUSE	47	63	yes	yes	2;3	1.0825e-06	110.25	By MS/MS	By MS/MS	By matching	By matching	By matching	By matching	By matching	By matching
TPIVGQPSIPGGPVR	GEAFHVGKTPIVGQPS	SIPGGPVRLCPGRIRY	K	T	P	V	R	L	0	1	0	0	0	1	0	3	0	2	0	0	0	0	4	1	1	0	0	2	0	15	0	1473.83	CON__P12763	CON__P12763	334	348	yes	yes	2	0.00091013	87.519	By MS/MS	By MS/MS	By matching	By matching	By matching	By matching	By matching	By matching
TPQASTYSYETSDR	ETMEKITKTPQASTYS	YSYETSDRCYTTEKKS	K	T	P	D	R	C	1	1	0	1	0	1	1	0	0	0	0	0	0	0	1	3	3	0	2	0	0	14	0	1604.7	sp|P14873|MAP1B_MOUSE	sp|P14873|MAP1B_MOUSE	2047	2060	yes	yes	2	0.0010955	91.812	By MS/MS	By MS/MS	By matching	By matching	By matching	By matching	By matching	By matching
TPSPPEPEPAGTAQK	KTSNSVEKTPSPPEPE	EPAGTAQKNKETSSSK	K	T	P	Q	K	N	2	0	0	0	0	1	2	1	0	0	0	1	0	0	5	1	2	0	0	0	0	15	0	1505.74	tr|F7BNZ5|F7BNZ5_MOUSE;tr|A2AVX1|A2AVX1_MOUSE;tr|E9Q8Q5|E9Q8Q5_MOUSE;sp|Q80YN3|BCAS1_MOUSE	tr|F7BNZ5|F7BNZ5_MOUSE	269	283	yes	no	2	0.001301	83.087	By matching	By matching	By MS/MS	By matching	By matching	By matching	By MS/MS	By MS/MS
TPVLLMLGQEDR	IKYIPQVKTPVLLMLG	LMLGQEDRRVPFKQGL	K	T	P	D	R	R	0	1	0	1	0	1	1	1	0	0	3	0	1	0	1	0	1	0	0	1	0	12	0	1370.72	tr|A0A0R4J107|A0A0R4J107_MOUSE;sp|Q8R146|APEH_MOUSE	tr|A0A0R4J107|A0A0R4J107_MOUSE	649	660	yes	no	2	0.00071438	96.371	By matching	By matching	By matching	By matching	By matching	By MS/MS	By MS/MS	By MS/MS
TQDENPVVHFFK	PQKSQHGRTQDENPVV	NPVVHFFKNIVTPRTP	R	T	Q	F	K	N	0	0	1	1	0	1	1	0	1	0	0	1	0	2	1	0	1	0	0	2	0	12	0	1459.71	tr|A0A498WGS3|A0A498WGS3_MOUSE;sp|P04370|MBP_MOUSE	tr|A0A498WGS3|A0A498WGS3_MOUSE	78	89	yes	no	2	9.9383e-12	150.51	By MS/MS	By MS/MS	By MS/MS	By MS/MS	By MS/MS	By MS/MS	By MS/MS	By MS/MS
TQSIYDDK	QEDIEMTKTQSIYDDK	TQSIYDDKNHRESNSN	K	T	Q	D	K	N	0	0	0	2	0	1	0	0	0	1	0	1	0	0	0	1	1	0	1	0	0	8	0	968.445	sp|P43006|EAA2_MOUSE;tr|A2APL5|A2APL5_MOUSE;tr|F7CAM6|F7CAM6_MOUSE;tr|F6ZRK3|F6ZRK3_MOUSE	sp|P43006|EAA2_MOUSE	518	525	yes	no	2	0.0061724	111.06	By matching	By matching	By matching	By matching	By matching	By MS/MS	By matching	By matching
TQSIYDDKNHR	QEDIEMTKTQSIYDDK	IYDDKNHRESNSNQCV	K	T	Q	H	R	E	0	1	1	2	0	1	0	0	1	1	0	1	0	0	0	1	1	0	1	0	0	11	1	1375.65	sp|P43006|EAA2_MOUSE;tr|A2APL5|A2APL5_MOUSE;tr|F6ZRK3|F6ZRK3_MOUSE	sp|P43006|EAA2_MOUSE	518	528	yes	no	2;3;4	8.8898e-05	127.87	By matching	By matching	By matching	By matching	By matching	By MS/MS	By MS/MS	By MS/MS
TQYELIAQR	DSIIDAVRTQYELIAQ	QYELIAQRSKDEAEAL	R	T	Q	Q	R	S	1	1	0	0	0	2	1	0	0	1	1	0	0	0	0	0	1	0	1	0	0	9	0	1120.59	CON__Q7Z794	CON__Q7Z794	340	348	yes	yes	2	3.7548e-06	140.49	By matching	By matching	By matching	By MS/MS	By MS/MS	By MS/MS	By MS/MS	By matching
[truncated: 161 more rows]
[truncated: 30 more columns]
