# Supplementary material for: Trafficking of the glutamate transporter is impaired in LRRK2-related Parkinson’s disease
Source: Acta Neuropathol. 2022 May 21;144(1):81–106. doi: 10.1007/s00401-022-02437-0 (PMC9217889; doi:10.1007/s00401-022-02437-0)
Supplement: Supplementary file 9 — Supplementary file9 (XLSX 133 KB) [file 401_2022_2437_MOESM9_ESM.xlsx]

## Sheet: Confronto_Proteine_Alterate
WT										G2019S
Fasta headers	UniProt ID	Intensity 01_CTRL_WT_01	Intensity 01_CTRL_WT_02	Intensity 03_IP_WT_01	Intensity 03_IP_WT_02	p value	FC			Fasta headers	UniProt ID	Intensity 02_CTRL_G2019S_01	Intensity 02_CTRL_G2019S_03	Intensity 04_IP_G2019S_01	Intensity 04_IP_G2019S_02	p value	FC										WT			COMUNI
>tr|H7BXC3|H7BXC3_MOUSE Triosephosphate isomerase OS=Mus musculus OX=10090 GN=Tpi1 PE=1 SV=1;>sp|P17751|TPIS_MOUSE Triosephosphate isomerase OS=Mus musculus OX=10090 GN=Tpi1 PE=1 SV=4	H7BXC3	188330	133650	551160	544140	7.04997e-36	3.45183			>sp|O88935|SYN1_MOUSE Synapsin-1 OS=Mus musculus OX=10090 GN=Syn1 PE=1 SV=2	O88935	269280	175270	1005800	790670	2.85604e-23	4.10485										E9PZW0			P17182
>tr|D3YYN7|D3YYN7_MOUSE Sodium/potassium-transporting ATPase subunit alpha OS=Mus musculus OX=10090 GN=Atp1a2 PE=1 SV=1;>sp|Q6PIE5|AT1A2_MOUSE Sodium/potassium-transporting ATPase subunit alpha-2 OS=Mus musculus OX=10090 GN=Atp1a2 PE=1 SV=1	D3YYN7	7655700	7071600	26086000	25718000	0	3.52023			>tr|H3BKM0|H3BKM0_MOUSE AP complex subunit beta OS=Mus musculus OX=10090 GN=Ap2b1 PE=1 SV=1;>sp|Q9DBG3|AP2B1_MOUSE AP-2 complex subunit beta OS=Mus musculus OX=10090 GN=Ap2b1 PE=1 SV=1;>tr|H3BIY9|H3BIY9_MOUSE AP complex subunit beta OS=Mus musculus OX=1009	H3BKM0	78558	90458	445560	290570	5.86905e-29	4.26835										A0A1L1SU37			Q8BFZ3
>sp|P16330|CN37_MOUSE 2,3-cyclic-nucleotide 3-phosphodiesterase OS=Mus musculus OX=10090 GN=Cnp PE=1 SV=3	P16330	13813000	13478000	49984000	46714000	0	3.54146			>sp|P68368|TBA4A_MOUSE Tubulin alpha-4A chain OS=Mus musculus OX=10090 GN=Tuba4a PE=1 SV=1;>tr|A0A0A0MQA5|A0A0A0MQA5_MOUSE Tubulin alpha chain (Fragment) OS=Mus musculus OX=10090 GN=Tuba4a PE=1 SV=1	P68368	17977000	20251000	68774000	97721000	3.28946e-42	4.29659										Q8VDD5			P46660
>sp|P60202|MYPR_MOUSE Myelin proteolipid protein OS=Mus musculus OX=10090 GN=Plp1 PE=1 SV=2	P60202	3367800	2903200	11924000	10927000	1.53284e-149	3.65048			>sp|P62806|H4_MOUSE Histone H4 OS=Mus musculus OX=10090 GN=H4c1 PE=1 SV=2	P62806	156490	192120	791320	725810	1.333e-116	4.37077										D3YYN7			Q7M6W1
>sp|Q8VDN2|AT1A1_MOUSE Sodium/potassium-transporting ATPase subunit alpha-1 OS=Mus musculus OX=10090 GN=Atp1a1 PE=1 SV=1	Q8VDN2	4283000	4120600	14786000	16385000	0	3.70505			>sp|P17182|ENOA_MOUSE Alpha-enolase OS=Mus musculus OX=10090 GN=Eno1 PE=1 SV=3;>tr|Q6PHC1|Q6PHC1_MOUSE 2-phospho-D-glycerate hydro-lyase OS=Mus musculus OX=10090 GN=Eno1 PE=1 SV=1	P17182	3238100	3600900	14754000	16525000	6.628e-252	4.57272										A0A0N4SUX5			P16858
>sp|P18872|GNAO_MOUSE Guanine nucleotide-binding protein G(o) subunit alpha OS=Mus musculus OX=10090 GN=Gnao1 PE=1 SV=3;>tr|D3Z2M7|D3Z2M7_MOUSE Guanine nucleotide-binding protein G(o) subunit alpha (Fragment) OS=Mus musculus OX=10090 GN=Gnao1 PE=1 SV=1	P18872	915330	641170	3152000	2716400	2.38929e-33	3.81957			>tr|Q29ZQ5|Q29ZQ5_MOUSE Myelin-oligodendrocyte glycoprotein OS=Mus musculus OX=10090 GN=Mog PE=1 SV=1;>sp|Q61885|MOG_MOUSE Myelin-oligodendrocyte glycoprotein OS=Mus musculus OX=10090 GN=Mog PE=1 SV=1;>tr|Q3UY21|Q3UY21_MOUSE Myelin-oligodendrocyte glycopro	Q29ZQ5	457580	409120	2156700	1995400	0	4.79458										P11499			Q9D6F9
>sp|P16858|G3P_MOUSE Glyceraldehyde-3-phosphate dehydrogenase OS=Mus musculus OX=10090 GN=Gapdh PE=1 SV=2;>tr|A0A0A0MQF6|A0A0A0MQF6_MOUSE Glyceraldehyde-3-phosphate dehydrogenase OS=Mus musculus OX=10090 GN=Gapdh PE=1 SV=1;>tr|A0A1D5RLD8|A0A1D5RLD8_MOUSE G	P16858	10624000	9146800	18252000	79004000	0.00151431	3.85213			>sp|P05213|TBA1B_MOUSE Tubulin alpha-1B chain OS=Mus musculus OX=10090 GN=Tuba1b PE=1 SV=2;>tr|A0A2R8VHF3|A0A2R8VHF3_MOUSE Tubulin alpha chain (Fragment) OS=Mus musculus OX=10090 GN=Gm49450 PE=3 SV=1	P05213	26428000	27278000	118930000	144510000	1.82514e-170	4.88266										A0A0J9YUE9			Q9Z1A1
>tr|E9PZW0|E9PZW0_MOUSE Desmoplakin OS=Mus musculus OX=10090 GN=Dsp PE=1 SV=1;>sp|E9Q557|DESP_MOUSE Desmoplakin OS=Mus musculus OX=10090 GN=Dsp PE=1 SV=1	E9PZW0	206450		723820	974940	4.33915e-21	4.06902			>sp|P16858|G3P_MOUSE Glyceraldehyde-3-phosphate dehydrogenase OS=Mus musculus OX=10090 GN=Gapdh PE=1 SV=2;>tr|A0A0A0MQF6|A0A0A0MQF6_MOUSE Glyceraldehyde-3-phosphate dehydrogenase OS=Mus musculus OX=10090 GN=Gapdh PE=1 SV=1;>tr|A0A1D5RLD8|A0A1D5RLD8_MOUSE G	P16858	5684800	7446400	14768000	70040000	0.00045844	4.94314										Q99KI0			Q7TMM9
>sp|P62631|EF1A2_MOUSE Elongation factor 1-alpha 2 OS=Mus musculus OX=10090 GN=Eef1a2 PE=1 SV=1	P62631	2215700	2535800	15404000	7029500	1.21357e-10	4.39001			>sp|P68369|TBA1A_MOUSE Tubulin alpha-1A chain OS=Mus musculus OX=10090 GN=Tuba1a PE=1 SV=1;>sp|P05214|TBA3_MOUSE Tubulin alpha-3 chain OS=Mus musculus OX=10090 GN=Tuba3a PE=1 SV=1	P68369	26290000	27423000	122350000	144580000	2.52323e-227	4.9534										P56480			P99024
>sp|P68134|ACTS_MOUSE Actin, alpha skeletal muscle OS=Mus musculus OX=10090 GN=Acta1 PE=1 SV=1;>sp|P68033|ACTC_MOUSE Actin, alpha cardiac muscle 1 OS=Mus musculus OX=10090 GN=Actc1 PE=1 SV=1;>sp|P63268|ACTH_MOUSE Actin, gamma-enteric smooth muscle OS=Mus m	P68134	9166200	8354000	42507000	34753000	3.06582e-118	4.39222			>sp|P16330|CN37_MOUSE 2,3-cyclic-nucleotide 3-phosphodiesterase OS=Mus musculus OX=10090 GN=Cnp PE=1 SV=3	P16330	8428400	8299400	42641000	44626000	0	5.21569										Q8VDN2			Q8VEM8
>tr|A2AKV1|A2AKV1_MOUSE ATP synthase, H+-transporting, mitochondrial F1 complex, gamma polypeptide 1 (Fragment) OS=Mus musculus OX=10090 GN=Atp5c1 PE=1 SV=1;>tr|A2AKV2|A2AKV2_MOUSE ATP synthase, H+-transporting, mitochondrial F1 complex, gamma polypeptide	A2AKV1	1056600	785880	4805800	3403400	6.97557e-30	4.43819			>sp|Q8VEM8|MPCP_MOUSE Phosphate carrier protein, mitochondrial OS=Mus musculus OX=10090 GN=Slc25a3 PE=1 SV=1;>tr|G5E902|G5E902_MOUSE Phosphate carrier protein, mitochondrial OS=Mus musculus OX=10090 GN=Slc25a3 PE=1 SV=1	Q8VEM8	813460	1319600	6427400	6292100	1.58981e-38	6.13799										P18872			A0A0R4J107
>sp|P63260|ACTG_MOUSE Actin, cytoplasmic 2 OS=Mus musculus OX=10090 GN=Actg1 PE=1 SV=1;>sp|P60710|ACTB_MOUSE Actin, cytoplasmic 1 OS=Mus musculus OX=10090 GN=Actb PE=1 SV=1;>tr|E9Q5F4|E9Q5F4_MOUSE Actin, cytoplasmic 1 (Fragment) OS=Mus musculus OX=10090 GN	P63260	19801000	19306000	95391000	79509000	2.77148e-174	4.45422			>sp|P62631|EF1A2_MOUSE Elongation factor 1-alpha 2 OS=Mus musculus OX=10090 GN=Eef1a2 PE=1 SV=1	P62631	1581700	1781200	11703000	10109000	2.42565e-258	6.48014										Q64332			P48962
>tr|A0A0N4SUX5|A0A0N4SUX5_MOUSE 2-phospho-D-glycerate hydro-lyase OS=Mus musculus OX=10090 GN=Eno2 PE=1 SV=1;>sp|P17183|ENOG_MOUSE Gamma-enolase OS=Mus musculus OX=10090 GN=Eno2 PE=1 SV=2;>tr|D3Z6E4|D3Z6E4_MOUSE 2-phospho-D-glycerate hydro-lyase OS=Mus mus	A0A0N4SUX5	715390	587480	3207900	2774400	1.49058e-103	4.60179			>sp|P46460|NSF_MOUSE Vesicle-fusing ATPase OS=Mus musculus OX=10090 GN=Nsf PE=1 SV=2	P46460	450280	534850	3109200	3269400	3.2039e-286	6.49682										P60202			P46460
>sp|Q99KI0|ACON_MOUSE Aconitate hydratase, mitochondrial OS=Mus musculus OX=10090 GN=Aco2 PE=1 SV=1;>tr|A0A2R8VJW0|A0A2R8VJW0_MOUSE Aconitate hydratase, mitochondrial (Fragment) OS=Mus musculus OX=10090 GN=Aco2 PE=1 SV=1	Q99KI0		80358	642720	230960	0.0021906	4.79458			>sp|Q03265|ATPA_MOUSE ATP synthase subunit alpha, mitochondrial OS=Mus musculus OX=10090 GN=Atp5f1a PE=1 SV=1;>tr|D3Z6F5|D3Z6F5_MOUSE ATP synthase subunit alpha OS=Mus musculus OX=10090 GN=Atp5a1 PE=1 SV=1	Q03265	4803700	5459500	36786000	30272000	1.14983e-170	6.51625										H7BXC3			P63260
>sp|P11499|HS90B_MOUSE Heat shock protein HSP 90-beta OS=Mus musculus OX=10090 GN=Hsp90ab1 PE=1 SV=3	P11499	804670	565280	4092700	2562300	1.92149e-20	4.80153			>sp|P10126|EF1A1_MOUSE Elongation factor 1-alpha 1 OS=Mus musculus OX=10090 GN=Eef1a1 PE=1 SV=3;>tr|D3Z3I8|D3Z3I8_MOUSE Elongation factor 1-alpha 1 (Fragment) OS=Mus musculus OX=10090 GN=Eef1a1 PE=1 SV=1;>tr|D3YZ68|D3YZ68_MOUSE Elongation factor 1-alpha 1	P10126	1581700	1957100	12775000	10608000	1.26309e-118	6.6165													P43006
>sp|P17182|ENOA_MOUSE Alpha-enolase OS=Mus musculus OX=10090 GN=Eno1 PE=1 SV=3;>tr|Q6PHC1|Q6PHC1_MOUSE 2-phospho-D-glycerate hydro-lyase OS=Mus musculus OX=10090 GN=Eno1 PE=1 SV=1	P17182	2661400	2838800	12889000	13767000	0	4.84626			>sp|P99024|TBB5_MOUSE Tubulin beta-5 chain OS=Mus musculus OX=10090 GN=Tubb5 PE=1 SV=1	P99024	4687500	4578200	32845000	29038000	0	6.66653										G2019S			A0A338P6R8
>sp|P18760|COF1_MOUSE Cofilin-1 OS=Mus musculus OX=10090 GN=Cfl1 PE=1 SV=3;>sp|P45591|COF2_MOUSE Cofilin-2 OS=Mus musculus OX=10090 GN=Cfl2 PE=1 SV=1;>tr|A0A494B9A7|A0A494B9A7_MOUSE Cofilin, non-muscle isoform OS=Mus musculus OX=10090 GN=Cfl1 PE=1 SV=1;>tr	P18760	249740		1337400	1118500	1.07129e-70	4.89734			>sp|Q922F4|TBB6_MOUSE Tubulin beta-6 chain OS=Mus musculus OX=10090 GN=Tubb6 PE=1 SV=1	Q922F4	3510700	3417400	25179000	21658000	0	6.74192										P62806			P18760
>sp|P10126|EF1A1_MOUSE Elongation factor 1-alpha 1 OS=Mus musculus OX=10090 GN=Eef1a1 PE=1 SV=3;>tr|D3Z3I8|D3Z3I8_MOUSE Elongation factor 1-alpha 1 (Fragment) OS=Mus musculus OX=10090 GN=Eef1a1 PE=1 SV=1;>tr|D3YZ68|D3YZ68_MOUSE Elongation factor 1-alpha 1	P10126	2215700	2535800	17160000	7917900	2.10047e-12	4.91757			>sp|Q9DD18|DTD1_MOUSE D-aminoacyl-tRNA deacylase 1 OS=Mus musculus OX=10090 GN=Dtd1 PE=1 SV=2	Q9DD18	291880	331060	2181600	2192400	0	7.03545										O54774			P68134
>sp|P56480|ATPB_MOUSE ATP synthase subunit beta, mitochondrial OS=Mus musculus OX=10090 GN=Atp5f1b PE=1 SV=2	P56480	1705100	1154600	6929800	7707200	1.95544e-45	5.20856			>sp|Q9ERD7|TBB3_MOUSE Tubulin beta-3 chain OS=Mus musculus OX=10090 GN=Tubb3 PE=1 SV=1	Q9ERD7	3800200	3455500	29779000	23435000	4.9795e-157	7.29002										Q9DD18			P62631
>sp|Q8BFZ3|ACTBL_MOUSE Beta-actin-like protein 2 OS=Mus musculus OX=10090 GN=Actbl2 PE=1 SV=1	Q8BFZ3	1712000	1583300	10125000	8228100	8.71594e-158	5.54388			>sp|Q7TMM9|TBB2A_MOUSE Tubulin beta-2A chain OS=Mus musculus OX=10090 GN=Tubb2a PE=1 SV=1	Q7TMM9	4863100	5033000	38878000	34297000	0	7.38091										Q8BSL7			Q9ERD7
>tr|Q29ZQ5|Q29ZQ5_MOUSE Myelin-oligodendrocyte glycoprotein OS=Mus musculus OX=10090 GN=Mog PE=1 SV=1;>sp|Q61885|MOG_MOUSE Myelin-oligodendrocyte glycoprotein OS=Mus musculus OX=10090 GN=Mog PE=1 SV=1;>tr|Q3UY21|Q3UY21_MOUSE Myelin-oligodendrocyte glycopro	Q29ZQ5	381600	363240	2368800	2195500	0	6.12534			>sp|P68372|TBB4B_MOUSE Tubulin beta-4B chain OS=Mus musculus OX=10090 GN=Tubb4b PE=1 SV=1	P68372	4558300	4660300	37067000	31821000	0	7.45147										H3BKM0			P68368
>sp|P05213|TBA1B_MOUSE Tubulin alpha-1B chain OS=Mus musculus OX=10090 GN=Tuba1b PE=1 SV=2;>tr|A0A2R8VHF3|A0A2R8VHF3_MOUSE Tubulin alpha chain (Fragment) OS=Mus musculus OX=10090 GN=Gm49450 PE=3 SV=1	P05213	21966000	20751000	158170000	112580000	9.9066e-76	6.25025			>sp|P63260|ACTG_MOUSE Actin, cytoplasmic 2 OS=Mus musculus OX=10090 GN=Actg1 PE=1 SV=1;>sp|P60710|ACTB_MOUSE Actin, cytoplasmic 1 OS=Mus musculus OX=10090 GN=Actb PE=1 SV=1;>tr|E9Q5F4|E9Q5F4_MOUSE Actin, cytoplasmic 1 (Fragment) OS=Mus musculus OX=10090 GN	P63260	12125000	15344000	115440000	91942000	1.69414e-101	7.5531										Q8QZT1			P47963
>sp|P68369|TBA1A_MOUSE Tubulin alpha-1A chain OS=Mus musculus OX=10090 GN=Tuba1a PE=1 SV=1;>sp|P05214|TBA3_MOUSE Tubulin alpha-3 chain OS=Mus musculus OX=10090 GN=Tuba3a PE=1 SV=1	P68369	22093000	20751000	159180000	113340000	9.45141e-76	6.2732			>sp|Q9D6F9|TBB4A_MOUSE Tubulin beta-4A chain OS=Mus musculus OX=10090 GN=Tubb4a PE=1 SV=3	Q9D6F9	3315000	3416000	26763000	24261000	0	7.57218										P11798			P16330
>tr|A0A0J9YUE9|A0A0J9YUE9_MOUSE Dynamin GTPase OS=Mus musculus OX=10090 GN=Dnm1 PE=1 SV=1;>tr|A0A0J9YUN4|A0A0J9YUN4_MOUSE Dynamin GTPase OS=Mus musculus OX=10090 GN=Dnm1 PE=1 SV=1;>sp|P39053|DYN1_MOUSE Dynamin-1 OS=Mus musculus OX=10090 GN=Dnm1 PE=1 SV=2;>	A0A0J9YUE9	120990	370410	1408200	1298100	1.03164e-08	6.38661			>sp|P68134|ACTS_MOUSE Actin, alpha skeletal muscle OS=Mus musculus OX=10090 GN=Acta1 PE=1 SV=1;>sp|P68033|ACTC_MOUSE Actin, alpha cardiac muscle 1 OS=Mus musculus OX=10090 GN=Actc1 PE=1 SV=1;>sp|P63268|ACTH_MOUSE Actin, gamma-enteric smooth muscle OS=Mus m	P68134	7593900	7041000	56880000	53961000	0	7.57653										Q9DAY9			P68372
>sp|P68368|TBA4A_MOUSE Tubulin alpha-4A chain OS=Mus musculus OX=10090 GN=Tuba4a PE=1 SV=1;>tr|A0A0A0MQA5|A0A0A0MQA5_MOUSE Tubulin alpha chain (Fragment) OS=Mus musculus OX=10090 GN=Tuba4a PE=1 SV=1	P68368	12988000	12700000	98901000	84429000	0	7.11497			>sp|Q8BFZ3|ACTBL_MOUSE Beta-actin-like protein 2 OS=Mus musculus OX=10090 GN=Actbl2 PE=1 SV=1	Q8BFZ3	3786500	1403700	12101000	27467000	2.61485e-08	7.90788										Q5SVI9			Q8BRQ9
>sp|P51881|ADT2_MOUSE ADP/ATP translocase 2 OS=Mus musculus OX=10090 GN=Slc25a5 PE=1 SV=3	P51881	2507500	2448000	20928000	20706000	0	8.40206			>sp|Q9CWF2|TBB2B_MOUSE Tubulin beta-2B chain OS=Mus musculus OX=10090 GN=Tubb2b PE=1 SV=1	Q9CWF2	3147200	3123000	26376000	24033000	0	8.03083										P17427			P51881
>sp|Q7TMM9|TBB2A_MOUSE Tubulin beta-2A chain OS=Mus musculus OX=10090 GN=Tubb2a PE=1 SV=1	Q7TMM9	4609400	3839300	37862000	33067000	1.15761e-230	8.41106			>tr|Q91VA7|Q91VA7_MOUSE Isocitrate dehydrogenase [NAD] subunit, mitochondrial OS=Mus musculus OX=10090 GN=Idh3b PE=1 SV=1;>tr|A0A668KL51|A0A668KL51_MOUSE Isocitrate dehydrogenase [NAD] subunit, mitochondrial OS=Mus musculus OX=10090 GN=Idh3b PE=1 SV=1	Q91VA7	119380	113290	1340500	700340	1.73736e-29	8.33156													Q8C048
>tr|Q91VA7|Q91VA7_MOUSE Isocitrate dehydrogenase [NAD] subunit, mitochondrial OS=Mus musculus OX=10090 GN=Idh3b PE=1 SV=1;>tr|A0A668KL51|A0A668KL51_MOUSE Isocitrate dehydrogenase [NAD] subunit, mitochondrial OS=Mus musculus OX=10090 GN=Idh3b PE=1 SV=1	Q91VA7	184060	188550	1833600	1409600	7.66901e-176	8.62993			>sp|P46660|AINX_MOUSE Alpha-internexin OS=Mus musculus OX=10090 GN=Ina PE=1 SV=3	P46660		155360	1435500	1228800	1.02569e-167	8.54876													Q922F4
>sp|Q03265|ATPA_MOUSE ATP synthase subunit alpha, mitochondrial OS=Mus musculus OX=10090 GN=Atp5f1a PE=1 SV=1;>tr|D3Z6F5|D3Z6F5_MOUSE ATP synthase subunit alpha OS=Mus musculus OX=10090 GN=Atp5a1 PE=1 SV=1	Q03265	4517700	4295900	43398000	35788000	0	8.94577			>sp|P18760|COF1_MOUSE Cofilin-1 OS=Mus musculus OX=10090 GN=Cfl1 PE=1 SV=3;>sp|P45591|COF2_MOUSE Cofilin-2 OS=Mus musculus OX=10090 GN=Cfl2 PE=1 SV=1;>tr|A0A494B9A7|A0A494B9A7_MOUSE Cofilin, non-muscle isoform OS=Mus musculus OX=10090 GN=Cfl1 PE=1 SV=1;>tr	P18760	138080	142730	1182700	1226700	0	8.57992													Q91VA7
>sp|Q9CWF2|TBB2B_MOUSE Tubulin beta-2B chain OS=Mus musculus OX=10090 GN=Tubb2b PE=1 SV=1	Q9CWF2	2492400	1860000	21161000	18050000	1.84138e-116	9.07698			>tr|Q8BRQ9|Q8BRQ9_MOUSE Sidoreflexin OS=Mus musculus OX=10090 GN=Sfxn5 PE=1 SV=1;>sp|Q925N0|SFXN5_MOUSE Sideroflexin-5 OS=Mus musculus OX=10090 GN=Sfxn5 PE=1 SV=2;>tr|D3YXH5|D3YXH5_MOUSE Sideroflexin-5 OS=Mus musculus OX=10090 GN=Sfxn5 PE=1 SV=1	Q8BRQ9		64167	677860	613310	0	10.0484													Q3U4F0
>sp|Q9D6F9|TBB4A_MOUSE Tubulin beta-4A chain OS=Mus musculus OX=10090 GN=Tubb4a PE=1 SV=3	Q9D6F9	3104500	2608300	27628000	24521000	7.29825e-289	9.1468			>sp|P51881|ADT2_MOUSE ADP/ATP translocase 2 OS=Mus musculus OX=10090 GN=Slc25a5 PE=1 SV=3	P51881	1803100	867550	11856000	18048000	5.66963e-24	11.6957													P10126
>sp|P48962|ADT1_MOUSE ADP/ATP translocase 1 OS=Mus musculus OX=10090 GN=Slc25a4 PE=1 SV=4	P48962	2745600	2318900	22158000	24442000	0	9.22304			>sp|P48962|ADT1_MOUSE ADP/ATP translocase 1 OS=Mus musculus OX=10090 GN=Slc25a4 PE=1 SV=4	P48962	1959500	867550	12597000	20040000	2.55689e-20	12.186													Q9CWF2
>sp|P46460|NSF_MOUSE Vesicle-fusing ATPase OS=Mus musculus OX=10090 GN=Nsf PE=1 SV=2	P46460	575110	244570	3526200	3509400	1.20204e-19	9.37978			>tr|Q7M6W1|Q7M6W1_MOUSE Reticulon OS=Mus musculus OX=10090 GN=Rtn1 PE=1 SV=1;>tr|A3QM89|A3QM89_MOUSE Reticulon (Fragment) OS=Mus musculus OX=10090 GN=Rtn1 PE=1 SV=1;>sp|Q8K0T0|RTN1_MOUSE Reticulon-1 OS=Mus musculus OX=10090 GN=Rtn1 PE=1 SV=1	Q7M6W1	66405	78569	1202800	1249700	0	16.9736													O88935
>sp|P99024|TBB5_MOUSE Tubulin beta-5 chain OS=Mus musculus OX=10090 GN=Tubb5 PE=1 SV=1	P99024	3458900	2527800	30059000	25769000	1.74967e-109	9.4123			>tr|A2AKV1|A2AKV1_MOUSE ATP synthase, H+-transporting, mitochondrial F1 complex, gamma polypeptide 1 (Fragment) OS=Mus musculus OX=10090 GN=Atp5c1 PE=1 SV=1;>tr|A2AKV2|A2AKV2_MOUSE ATP synthase, H+-transporting, mitochondrial F1 complex, gamma polypeptide	A2AKV1	198320	113760	4882000	2619900	1.48564e-39	23.8102													P05213
>sp|Q64332|SYN2_MOUSE Synapsin-2 OS=Mus musculus OX=10090 GN=Syn2 PE=1 SV=2	Q64332	225340	105860	1563100	1356700	4.88804e-24	9.42866			>sp|Q61879|MYH10_MOUSE Myosin-10 OS=Mus musculus OX=10090 GN=Myh10 PE=1 SV=2;>tr|Q5SV64|Q5SV64_MOUSE Myosin-10 OS=Mus musculus OX=10090 GN=Myh10 PE=1 SV=1;>tr|Q3UH59|Q3UH59_MOUSE Myosin-10 OS=Mus musculus OX=10090 GN=Myh10 PE=1 SV=1	Q61879	280470	48323	7259200	8977900	1.13182e-16	69.3444													A2AKV1
>sp|Q9ERD7|TBB3_MOUSE Tubulin beta-3 chain OS=Mus musculus OX=10090 GN=Tubb3 PE=1 SV=1	Q9ERD7	2260800	2417300	27035000	23374000	0	10.7531			>sp|P43006|EAA2_MOUSE Excitatory amino acid transporter 2 OS=Mus musculus OX=10090 GN=Slc1a2 PE=1 SV=1;>tr|A2APL5|A2APL5_MOUSE Amino acid transporter OS=Mus musculus OX=10090 GN=Slc1a2 PE=1 SV=1;>tr|F7CAM6|F7CAM6_MOUSE Amino acid transporter (Fragment) OS=	P43006	124360	590640	193520000	184200000	6.04832e-48	696.636													Q61879
>sp|P68372|TBB4B_MOUSE Tubulin beta-4B chain OS=Mus musculus OX=10090 GN=Tubb4b PE=1 SV=1	P68372	2673500	2826400	35292000	29931000	0	11.8234			>tr|Q9DAY9|Q9DAY9_MOUSE Nucleophosmin OS=Mus musculus OX=10090 GN=Npm1 PE=1 SV=1;>tr|Q5SQB0|Q5SQB0_MOUSE Nucleophosmin OS=Mus musculus OX=10090 GN=Npm1 PE=1 SV=1;>tr|Q5SQB5|Q5SQB5_MOUSE Nucleophosmin OS=Mus musculus OX=10090 GN=Npm1 PE=1 SV=1;>sp|Q61937|NP	Q9DAY9			39053	36316	#N/A	#DIV/0!													P97807
>sp|Q922F4|TBB6_MOUSE Tubulin beta-6 chain OS=Mus musculus OX=10090 GN=Tubb6 PE=1 SV=1	Q922F4	1789000	1742200	23693000	19376000	0	12.1363			>sp|O54774|AP3D1_MOUSE AP-3 complex subunit delta-1 OS=Mus musculus OX=10090 GN=Ap3d1 PE=1 SV=1	O54774			612640	66537	#N/A	#DIV/0!													Q03265
>sp|Q61879|MYH10_MOUSE Myosin-10 OS=Mus musculus OX=10090 GN=Myh10 PE=1 SV=2;>tr|Q5SV64|Q5SV64_MOUSE Myosin-10 OS=Mus musculus OX=10090 GN=Myh10 PE=1 SV=1;>tr|Q3UH59|Q3UH59_MOUSE Myosin-10 OS=Mus musculus OX=10090 GN=Myh10 PE=1 SV=1	Q61879	339780	363440	4689900	4027500	0	12.3676			>sp|P17427|AP2A2_MOUSE AP-2 complex subunit alpha-2 OS=Mus musculus OX=10090 GN=Ap2a2 PE=1 SV=2;>sp|P17426|AP2A1_MOUSE AP-2 complex subunit alpha-1 OS=Mus musculus OX=10090 GN=Ap2a1 PE=1 SV=1	P17427			203050	153470	#N/A	#DIV/0!													P68369
>tr|Q7M6W1|Q7M6W1_MOUSE Reticulon OS=Mus musculus OX=10090 GN=Rtn1 PE=1 SV=1;>tr|A3QM89|A3QM89_MOUSE Reticulon (Fragment) OS=Mus musculus OX=10090 GN=Rtn1 PE=1 SV=1;>sp|Q8K0T0|RTN1_MOUSE Reticulon-1 OS=Mus musculus OX=10090 GN=Rtn1 PE=1 SV=1	Q7M6W1	83800		1143600	1137700	0	13.6115			>sp|Q8BSL7|ARF2_MOUSE ADP-ribosylation factor 2 OS=Mus musculus OX=10090 GN=Arf2 PE=1 SV=2;>sp|P84078|ARF1_MOUSE ADP-ribosylation factor 1 OS=Mus musculus OX=10090 GN=Arf1 PE=1 SV=2;>sp|P61205|ARF3_MOUSE ADP-ribosylation factor 3 OS=Mus musculus OX=10090 G	Q8BSL7			170300	255500	#N/A	#DIV/0!													Q29ZQ5
>sp|P43006|EAA2_MOUSE Excitatory amino acid transporter 2 OS=Mus musculus OX=10090 GN=Slc1a2 PE=1 SV=1;>tr|A2APL5|A2APL5_MOUSE Amino acid transporter OS=Mus musculus OX=10090 GN=Slc1a2 PE=1 SV=1;>tr|F7CAM6|F7CAM6_MOUSE Amino acid transporter (Fragment) OS=	P43006	631300	480580	273290000	227180000	0	452.372			>tr|Q8C048|Q8C048_MOUSE Calcium-transporting ATPase OS=Mus musculus OX=10090 GN=Atp2b3 PE=1 SV=1;>tr|S4R1C4|S4R1C4_MOUSE Calcium-transporting ATPase OS=Mus musculus OX=10090 GN=Atp2b2 PE=1 SV=1;>tr|A2ALL9|A2ALL9_MOUSE Calcium-transporting ATPase OS=Mus mus	Q8C048			434240	271340	#N/A	#DIV/0!
>sp|P47963|RL13_MOUSE 60S ribosomal protein L13 OS=Mus musculus OX=10090 GN=Rpl13 PE=1 SV=3	P47963			458930	359070	#N/A	#DIV/0!			>sp|P47963|RL13_MOUSE 60S ribosomal protein L13 OS=Mus musculus OX=10090 GN=Rpl13 PE=1 SV=3	P47963			345700	316010	#N/A	#DIV/0!
>tr|A0A1L1SU37|A0A1L1SU37_MOUSE Pyruvate kinase (Fragment) OS=Mus musculus OX=10090 GN=Pkm PE=1 SV=1;>sp|P52480|KPYM_MOUSE Pyruvate kinase PKM OS=Mus musculus OX=10090 GN=Pkm PE=1 SV=4;>tr|A0A1L1SQV8|A0A1L1SQV8_MOUSE Pyruvate kinase (Fragment) OS=Mus muscu	A0A1L1SU37			197550	387320	#N/A	#DIV/0!			>tr|A0A338P6R8|A0A338P6R8_MOUSE Septin-5 OS=Mus musculus OX=10090 GN=Gm49601 PE=3 SV=1;>sp|Q9Z2Q6|SEPT5_MOUSE Septin-5 OS=Mus musculus OX=10090 GN=Septin5 PE=1 SV=2;>tr|A0A338P769|A0A338P769_MOUSE Septin-5 OS=Mus musculus OX=10090 GN=Septin5 PE=1 SV=1;>tr|	A0A338P6R8			942230	350500	#N/A	#DIV/0!
>tr|A0A338P6R8|A0A338P6R8_MOUSE Septin-5 OS=Mus musculus OX=10090 GN=Gm49601 PE=3 SV=1;>sp|Q9Z2Q6|SEPT5_MOUSE Septin-5 OS=Mus musculus OX=10090 GN=Septin5 PE=1 SV=2;>tr|A0A338P769|A0A338P769_MOUSE Septin-5 OS=Mus musculus OX=10090 GN=Septin5 PE=1 SV=1;>tr|	A0A338P6R8			470690	391780	#N/A	#DIV/0!			>sp|Q8QZT1|THIL_MOUSE Acetyl-CoA acetyltransferase, mitochondrial OS=Mus musculus OX=10090 GN=Acat1 PE=1 SV=1	Q8QZT1			271380	380580	#N/A	#DIV/0!
>tr|Q8C048|Q8C048_MOUSE Calcium-transporting ATPase OS=Mus musculus OX=10090 GN=Atp2b3 PE=1 SV=1;>tr|S4R1C4|S4R1C4_MOUSE Calcium-transporting ATPase OS=Mus musculus OX=10090 GN=Atp2b2 PE=1 SV=1;>tr|A2ALL9|A2ALL9_MOUSE Calcium-transporting ATPase OS=Mus mus	Q8C048			421360	392110	#N/A	#DIV/0!			>tr|Q5SVI9|Q5SVI9_MOUSE Calcium/calmodulin-dependent protein kinase OS=Mus musculus OX=10090 GN=Camk2b PE=1 SV=1;>tr|Q5SVJ1|Q5SVJ1_MOUSE Calcium/calmodulin-dependent protein kinase OS=Mus musculus OX=10090 GN=Camk2b PE=1 SV=1;>tr|Q5SVI3|Q5SVI3_MOUSE Calciu	Q5SVI9			469760	411390	#N/A	#DIV/0!
>sp|Q8VDD5|MYH9_MOUSE Myosin-9 OS=Mus musculus OX=10090 GN=Myh9 PE=1 SV=4	Q8VDD5			869390	620790	#N/A	#DIV/0!			>sp|P11798|KCC2A_MOUSE Calcium/calmodulin-dependent protein kinase type II subunit alpha OS=Mus musculus OX=10090 GN=Camk2a PE=1 SV=2;>tr|F8WIS9|F8WIS9_MOUSE Calcium/calmodulin-dependent protein kinase OS=Mus musculus OX=10090 GN=Camk2a PE=1 SV=1	P11798			835970	411390	#N/A	#DIV/0!
>sp|P97807|FUMH_MOUSE Fumarate hydratase, mitochondrial OS=Mus musculus OX=10090 GN=Fh PE=1 SV=3	P97807			1094400	908900	#N/A	#DIV/0!			>tr|Q3U4F0|Q3U4F0_MOUSE Sideroflexin-3 OS=Mus musculus OX=10090 GN=Sfxn3 PE=1 SV=1;>sp|Q91V61|SFXN3_MOUSE Sideroflexin-3 OS=Mus musculus OX=10090 GN=Sfxn3 PE=1 SV=1;>tr|A0A494BB84|A0A494BB84_MOUSE Sideroflexin-3 (Fragment) OS=Mus musculus OX=10090 GN=Sfxn3	Q3U4F0			760000	689250	#N/A	#DIV/0!
>tr|Q3U4F0|Q3U4F0_MOUSE Sideroflexin-3 OS=Mus musculus OX=10090 GN=Sfxn3 PE=1 SV=1;>sp|Q91V61|SFXN3_MOUSE Sideroflexin-3 OS=Mus musculus OX=10090 GN=Sfxn3 PE=1 SV=1;>tr|A0A494BB84|A0A494BB84_MOUSE Sideroflexin-3 (Fragment) OS=Mus musculus OX=10090 GN=Sfxn3	Q3U4F0			960010	972570	#N/A	#DIV/0!			>sp|P97807|FUMH_MOUSE Fumarate hydratase, mitochondrial OS=Mus musculus OX=10090 GN=Fh PE=1 SV=3	P97807			978020	770450	#N/A	#DIV/0!
>sp|O88935|SYN1_MOUSE Synapsin-1 OS=Mus musculus OX=10090 GN=Syn1 PE=1 SV=2	O88935			1061700	1053200	#N/A	#DIV/0!			>tr|A0A0R4J107|A0A0R4J107_MOUSE Acyl-peptide hydrolase (Fragment) OS=Mus musculus OX=10090 GN=Apeh PE=1 SV=1;>sp|Q8R146|APEH_MOUSE Acylamino-acid-releasing enzyme OS=Mus musculus OX=10090 GN=Apeh PE=1 SV=3	A0A0R4J107			1528500	1374200	#N/A	#DIV/0!
>tr|Q8BRQ9|Q8BRQ9_MOUSE Sidoreflexin OS=Mus musculus OX=10090 GN=Sfxn5 PE=1 SV=1;>sp|Q925N0|SFXN5_MOUSE Sideroflexin-5 OS=Mus musculus OX=10090 GN=Sfxn5 PE=1 SV=2;>tr|D3YXH5|D3YXH5_MOUSE Sideroflexin-5 OS=Mus musculus OX=10090 GN=Sfxn5 PE=1 SV=1	Q8BRQ9			365030	1139800	#N/A	#DIV/0!			>tr|Q9Z1A1|Q9Z1A1_MOUSE TFG protein OS=Mus musculus OX=10090 GN=Tfg PE=1 SV=1;>tr|F6QJV5|F6QJV5_MOUSE Trk-fused gene (Fragment) OS=Mus musculus OX=10090 GN=Tfg PE=1 SV=1;>tr|B8JJG7|B8JJG7_MOUSE Trk-fused gene (Fragment) OS=Mus musculus OX=10090 GN=Tfg PE=1	Q9Z1A1			5193300	5425800	#N/A	#DIV/0!
>sp|Q8VEM8|MPCP_MOUSE Phosphate carrier protein, mitochondrial OS=Mus musculus OX=10090 GN=Slc25a3 PE=1 SV=1;>tr|G5E902|G5E902_MOUSE Phosphate carrier protein, mitochondrial OS=Mus musculus OX=10090 GN=Slc25a3 PE=1 SV=1	Q8VEM8			10613000	1592500	#N/A	#DIV/0!
>sp|P46660|AINX_MOUSE Alpha-internexin OS=Mus musculus OX=10090 GN=Ina PE=1 SV=3	P46660			2275000	1822100	#N/A	#DIV/0!
>tr|A0A0R4J107|A0A0R4J107_MOUSE Acyl-peptide hydrolase (Fragment) OS=Mus musculus OX=10090 GN=Apeh PE=1 SV=1;>sp|Q8R146|APEH_MOUSE Acylamino-acid-releasing enzyme OS=Mus musculus OX=10090 GN=Apeh PE=1 SV=3	A0A0R4J107			2186200	2117500	#N/A	#DIV/0!
>tr|Q9Z1A1|Q9Z1A1_MOUSE TFG protein OS=Mus musculus OX=10090 GN=Tfg PE=1 SV=1;>tr|F6QJV5|F6QJV5_MOUSE Trk-fused gene (Fragment) OS=Mus musculus OX=10090 GN=Tfg PE=1 SV=1;>tr|B8JJG7|B8JJG7_MOUSE Trk-fused gene (Fragment) OS=Mus musculus OX=10090 GN=Tfg PE=1	Q9Z1A1			5531600	4324400	#N/A	#DIV/0!
